# Supplementary material for: New conditions for stability of multiple delayed Cohen-Grossberg Neural Networks of neutral-type
Source: PLoS One. 2026 Mar 9;21(3):e0343312. doi: 10.1371/journal.pone.0343312 (PMC12970979; doi:10.1371/journal.pone.0343312)
Supplement: S1 Data — (ZIP) [file pone.0343312.s001.zip]

Archive with 3 entries (3 files):
- Figure1_Data.csv
- Figure3_Data.csv
- Figure2_Data.csv
