# Supplementary material for: New conditions for stability of multiple delayed Cohen-Grossberg Neural Networks of neutral-type
Source: PLoS One. 2026 Mar 9;21(3):e0343312. doi: 10.1371/journal.pone.0343312 (PMC12970979; doi:10.1371/journal.pone.0343312)
Supplement: S1 Data — (ZIP) [file pone.0343312.s001.zip › Figure1_Data.csv]

0	0.3	0.2	-0.2	-0.3
0.00570641295885326	0.298791406930139	0.198975970220616	-0.199937460993739	-0.299552021638856
0.0114128259177065	0.297586908186152	0.197955295604861	-0.19987505301069	-0.299104846428703
0.0116233818589969	0.297542542570236	0.197917698645883	-0.199872752776284	-0.299088361857367
0.0123222936249794	0.297395316757361	0.197792933278436	-0.199865118737685	-0.299033651400326
0.0130212053909618	0.297248152103852	0.197668218024051	-0.199857486660184	-0.298978952979973
0.0132581236395789	0.297198279864927	0.197625953212878	-0.199854899971104	-0.29896041395182
0.0133988539807562	0.297168658890398	0.19760085047877	-0.1998533635746	-0.298949402353269
0.0136195975820074	0.297122201686827	0.197561479492465	-0.199850953808791	-0.298932131013134
0.0144131234589232	0.29695524834651	0.197419990490011	-0.199842292832633	-0.298870054165751
0.0161035068333959	0.29659986372866	0.197118803061748	-0.199823851484032	-0.29873786864073
0.0174587486990893	0.296315196735475	0.196877541355959	-0.199809074659022	-0.29863194152237
0.0174702337388565	0.296312785295814	0.196875497578763	-0.199808949463814	-0.298631044032944
0.0175276589376927	0.296300728344418	0.19686527889508	-0.199808323495703	-0.298626556634531
0.0178147849318736	0.296240449759736	0.196814190533761	-0.199805193853382	-0.298604120860418
0.0183052729839079	0.296137501594825	0.196726937431431	-0.199799848350793	-0.298565799248404
0.018388606790175	0.29612001370786	0.196712115593086	-0.199798940246944	-0.298559289004076
0.0188052758215106	0.296032587263826	0.196638017044855	-0.199794400145033	-0.298526740346988
0.0202714449812654	0.295725124378099	0.196377421081224	-0.199778430026624	-0.298412242566195
0.0219783450075752	0.295367516367544	0.196074314132434	-0.199759848611183	-0.298279012004754
0.0228256518354131	0.295190134077742	0.195923961883418	-0.199750629109178	-0.298212902853338
0.02302266867977	0.295148901721478	0.195889012273387	-0.199748485790615	-0.298197533601909
0.0230362077767034	0.295146068390406	0.195886610663769	-0.199748338506384	-0.298196477454267
0.0231039032613709	0.295131902076952	0.195874602895788	-0.199747602096228	-0.298191196783705
0.0232467637179938	0.295102008215918	0.195849263960561	-0.199746048080936	-0.298180053145958
0.0240214234578308	0.29493995316123	0.195711899971093	-0.199737622866252	-0.298119635598095
0.0244340313086683	0.294853668043919	0.195638760580149	-0.199733136314618	-0.298087461360114
0.0245114601527026	0.294837478375439	0.195625037376121	-0.19973229445665	-0.298081424098595
0.0246445872499587	0.294809644448898	0.195601443844591	-0.199730847066208	-0.298071044292235
0.0246709495572855	0.294804132935655	0.195596771982437	-0.199730560457144	-0.298068988897302
0.0248116798984627	0.294774712193826	0.195571833299904	-0.199729030494246	-0.298058016837744
0.0248815054985758	0.294760115537273	0.195559460323405	-0.199728271408176	-0.298052573056465
0.0250222358397531	0.294730698475827	0.195534524655975	-0.19972674156374	-0.298041601725755
0.0250324234997139	0.29472856903039	0.19553271960746	-0.199726630819303	-0.298040807515177
0.0250833617995179	0.294717921996543	0.195523694523277	-0.199726077103341	-0.29803683650058
0.0252429794410043	0.294684561084615	0.195495415692333	-0.199724342074599	-0.298024393546396
0.0253352309149048	0.294665281492461	0.195479073042687	-0.199723339356199	-0.298017202391066
0.0256657960363775	0.294596205519943	0.195420519460963	-0.199719746590176	-0.297991436010614
0.0258259493766298	0.29456274423068	0.19539215521435	-0.199718006111446	-0.297978953591393
0.0258742605016735	0.294552651076076	0.195383599497353	-0.199717481106708	-0.297975188325673
0.0260365053179202	0.294518757028075	0.195354868292614	-0.19971571803455	-0.297962543731903
0.0260424107819236	0.294517523398015	0.195353822571039	-0.199715653863395	-0.297962083500174
0.0260719381019407	0.294511355312639	0.195348594016351	-0.199715333009711	-0.297959782354395
0.0261756335662407	0.294489694790629	0.195330232828487	-0.199714206247895	-0.297951701249707
0.0262793290305407	0.294468035603025	0.195311872733795	-0.199713079529047	-0.297943620409453
0.026420059371718	0.294438642962064	0.195286957072284	-0.199711550470833	-0.2979326539168
0.0265162472791579	0.29441855477328	0.195269928602618	-0.199710505418989	-0.297925158699079
0.0266408029729692	0.294392543871349	0.195247879485361	-0.199709152214853	-0.297915453326014
0.0266569776203351	0.294389166269202	0.195245016330113	-0.199708976493996	-0.297914193026336
0.0267273427909238	0.294374472938562	0.195232560948685	-0.199708212061173	-0.297908710372596
0.0267977079615124	0.29435978022215	0.195220106070442	-0.199707447648132	-0.297903227840609
0.0268777212215863	0.294343073666674	0.195205944058412	-0.199706578446968	-0.297896993721591
0.0270184515627636	0.294313691473163	0.195181036955613	-0.199705049725214	-0.297886029299757
0.0270288564207558	0.294311519206518	0.195179195535903	-0.199704936702745	-0.297885218667662
0.0270808807107171	0.294300658074263	0.195169988602054	-0.199704371596581	-0.297881165546673
0.0272391951640148	0.294267608760778	0.195141972787084	-0.199702651991999	-0.2978688319498
0.027434328849885	0.294226877425436	0.195107444822774	-0.199700532588564	-0.29785363076175
0.0275163327511024	0.294209761702174	0.195092935779895	-0.199699641963302	-0.297847242818389
0.0276712470985022	0.294177430496446	0.19506552846937	-0.199697959543859	-0.297835175739176
0.0277268886923928	0.294165818611334	0.195055685001044	-0.199697355280407	-0.297830841669937
0.0278119774396794	0.294148062118471	0.195040632689111	-0.199696431245694	-0.29782421403016
0.0280327210409306	0.294102001068268	0.195001586274651	-0.199694034172879	-0.297807020929464
0.0288262469178465	0.293936471221505	0.19486126356323	-0.199685418727362	-0.297745225183247
0.0288715746167958	0.293927018193115	0.194853249990175	-0.199684926668473	-0.297741695754474
0.028883059656563	0.293924623044403	0.194851219560442	-0.199684801992826	-0.297740801482934
0.0289404848553992	0.293912647545318	0.194841067612143	-0.199684178622048	-0.297736330173223
0.0290821305580862	0.293883110373737	0.19481602811909	-0.199682641061141	-0.297725301527574
0.0290936155978534	0.293880715523805	0.194813997934228	-0.199682516394607	-0.297724407314685
0.0291247122243577	0.293874231365633	0.194808501119961	-0.199682178852895	-0.297721986180728
0.0292431713486662	0.293849531783859	0.194787562517028	-0.199680893058836	-0.297712763356267
0.0293616304729748	0.293824833935553	0.194766625334791	-0.199679607317654	-0.297703540872138
0.0295023608141521	0.29379549495659	0.194741753649263	-0.199678079916066	-0.297692584933125
0.0297180989016144	0.293750523369059	0.194703629517224	-0.19967573857087	-0.297675790529927
0.0297231044154033	0.293749480015127	0.194702745024332	-0.199675684249509	-0.297675400882799
0.0297481319843474	0.293744263291882	0.194698322597911	-0.199675412644118	-0.297673452656271
0.0298014327078815	0.293733153596316	0.194688904454227	-0.199674834219301	-0.297669303607007
0.0299286548429048	0.293706637565874	0.194666425689882	-0.199673453635148	-0.297659400625821
0.0300119886491719	0.293689269959816	0.194651702402617	-0.199672549349685	-0.297652914128422
0.0302459713696115	0.293640510183527	0.194610366455997	-0.199670010457874	-0.29763470239235
0.0304799540900511	0.293591757166035	0.194569036048598	-0.199667471772302	-0.29761649198391
0.0304914391298183	0.293589364298604	0.194567007488521	-0.199667347166253	-0.297615598160354
0.0305166302923191	0.293584115865979	0.194562558113431	-0.199667073858428	-0.297613637668599
0.0306167513154937	0.293563257005698	0.194544874927883	-0.199665987633689	-0.297605845943686
0.0307168723386682	0.293542399382645	0.194527192756309	-0.199664901446709	-0.297598054461848
0.0307283573784355	0.293540006851055	0.194525164471471	-0.199664776850909	-0.297597160704274
0.0307857825772716	0.293528044437292	0.194515023247404	-0.199664153879361	-0.297592691964382
0.0308576026798455	0.293513083951141	0.194502340369309	-0.199663374763616	-0.297587103147951
0.0308690877196127	0.293510691619018	0.194500312247944	-0.199663250173903	-0.297586209429569
0.0309265129184489	0.293498730202568	0.194490171841226	-0.199662627232794	-0.297581740885637
0.0310783462810967	0.293467105940973	0.194463362011672	-0.199660980223999	-0.297569926352215
0.0310898313208639	0.29346471392169	0.194461334146695	-0.199660855643835	-0.297569032695307
0.0311472565197001	0.293452754069403	0.194451195021884	-0.199660232750467	-0.297564564458742
0.0313264783748697	0.293415430443006	0.194419553344353	-0.199658288803887	-0.297550619777044
0.0314098121811368	0.293398077213628	0.194404841839532	-0.199657384957178	-0.297544136104267
0.0315633966234868	0.293366097406794	0.194377730333576	-0.19965571923363	-0.29753218711799
0.031646730429754	0.293348746612865	0.194363020824711	-0.199654815461267	-0.29752570392391
0.0316842708989719	0.293340930653727	0.194356394669288	-0.199654408335658	-0.29752278340972
0.0317041269646641	0.293336796673443	0.194352889992395	-0.199654192999184	-0.297521238692668
0.0317874607709312	0.293319447326007	0.19433818166899	-0.199653289270981	-0.297514755782929
0.0318718721580125	0.293301874509123	0.194323283869374	-0.199652373883421	-0.297508189215005
0.0318833571977798	0.293299483614068	0.194321256925751	-0.199652249337576	-0.297507295779068
0.0318948268402623	0.293297095940574	0.194319232712831	-0.199652124959198	-0.297506403544097
0.0319248705659153	0.293290841715522	0.194313930527097	-0.199651799163259	-0.297504066427721
0.0320082043721824	0.293273494636732	0.194299224062936	-0.19965089550432	-0.297497583963976
0.0322070136667917	0.29323211320407	0.194264141715184	-0.199648739752596	-0.297482119443175
0.0327183964428312	0.293125693124848	0.194173920276343	-0.199643195351922	-0.297442345576663
0.0328017302490983	0.293108354198724	0.194159220493565	-0.199642291941933	-0.297435864716068
0.0330471903106627	0.293057287295512	0.194115926300128	-0.199639631096071	-0.297416776293342
0.0332926503722271	0.293006227817195	0.194072638191583	-0.199636970476988	-0.297397689331163
0.0333911709252817	0.292985736110642	0.194055265310761	-0.199635902645392	-0.297390028788603
0.0335295686208443	0.292956952208436	0.194030862244482	-0.199634402660376	-0.297379267965081
0.0335622555324852	0.292950154340961	0.194025098985221	-0.199634048402878	-0.29737672653037
0.0335737405722524	0.292947765838868	0.194023074002701	-0.199633923930114	-0.297375833565074
0.0336017268665721	0.292941945698718	0.194018139660502	-0.199633620621844	-0.297373657635661
0.0336702989620216	0.292927685583117	0.194006049855876	-0.199632877467545	-0.297368326247664
0.0338910425632727	0.292881784119452	0.193967134230647	-0.199630485265364	-0.297351164504205
0.0342384777531196	0.292809550540963	0.193905893685529	-0.199626720475684	-0.297324155497115
0.0344087798173038	0.292774149287223	0.19387587989942	-0.199624875257239	-0.297310917579523
0.0344354945974765	0.292768596321483	0.193871171991279	-0.199624585813191	-0.297308841050399
0.03444903369441	0.292765782102365	0.193868786042762	-0.19962443912347	-0.297307788668442
0.0344921136235709	0.292756827714355	0.193861194337974	-0.199623972377374	-0.29730444013344
0.0346460505387669	0.292724832990454	0.193834068534217	-0.199622304617052	-0.297292475227143
0.0346595896357004	0.292722019122308	0.193831682873325	-0.199622157938057	-0.297291422914277
0.0346845684401886	0.292716827767167	0.193827281523648	-0.199621887326106	-0.29728948147316
0.0347773570085897	0.292697544153694	0.193810932415854	-0.199620882106575	-0.297282269749545
0.0348701455769907	0.292678261600061	0.193794584176604	-0.199619876919434	-0.297275058234592
0.0349174973981786	0.292668421744232	0.193786241685078	-0.199619363965259	-0.297271378137883
0.0349289824379458	0.292666035158808	0.193784218273291	-0.199619239551059	-0.297270485549842
0.034940467477713	0.29266364858962	0.19378219487481	-0.199619115137356	-0.297269592964998
0.034999550398537	0.292651371528828	0.193771786040391	-0.19961847511912	-0.29726500125783
0.0352364686471541	0.292602145716603	0.193730050902153	-0.19961590882408	-0.297246589693231
0.0353771989883314	0.292572908667064	0.193705262751194	-0.199614384535018	-0.29723565379779
0.0354342493755373	0.292561057013161	0.193695214501943	-0.199613766627792	-0.297231220654068
0.0355979425895825	0.292527053589373	0.193666385139644	-0.199611993750376	-0.29721850118622
0.0356448053168277	0.292517319564544	0.193658132255607	-0.19961148622272	-0.297214859927264
0.0357640216829972	0.292492557924309	0.193637138341476	-0.199610195135716	-0.297205596991788
0.0357755067227644	0.292490172535256	0.193635115910114	-0.199610070758087	-0.297204704639358
0.0358111819745696	0.292482763055768	0.193628833844444	-0.199609684414895	-0.297201932801894
0.0358468572263748	0.292475353732847	0.193622551907079	-0.199609298076489	-0.297199160995272
0.0358473554892643	0.292475250250715	0.193622464170519	-0.199609292680679	-0.297199122282705
0.0358498468037116	0.292474732840516	0.193622025488097	-0.199609265701643	-0.297198928719958
0.0358588405290315	0.292472864979401	0.193620441835644	-0.199609168306649	-0.297198229953468
0.0358915632997203	0.292466069037379	0.19361467994328	-0.199608813947264	-0.29719568757797
0.0359242860704091	0.292459273227075	0.193608918158858	-0.199608459591906	-0.29719314522842
0.0360438740707317	0.292434438511368	0.193587862171784	-0.199607164605966	-0.297183854227965
0.0360574131676652	0.292431626972033	0.193585478419352	-0.199607017998156	-0.297182802373734
0.036083775474992	0.292426152619606	0.193580837009608	-0.199606732536475	-0.297180754295335
0.0361348420116995	0.292415548471593	0.193571846314486	-0.199606179574883	-0.297176787001937
0.0362245058161693	0.292396930239596	0.193556060880267	-0.199605208695875	-0.297169821289451
0.0362679691089556	0.292387905664182	0.193548409400286	-0.199604738086544	-0.29716644482648
0.0362807923193489	0.29238524313926	0.193546151979126	-0.199604599241484	-0.297165448659089
0.0362943314162824	0.292382431994432	0.193543768549989	-0.199604452645736	-0.297164396882583
0.0363346416154718	0.292374062455355	0.193536672432515	-0.199604016187634	-0.29716126543559
0.0363749518146612	0.292365693116103	0.193529576478796	-0.199603579735643	-0.29715813402797
0.0363914684664984	0.29236226393096	0.19352666903867	-0.199603400906101	-0.297156850980203
0.0364215226605262	0.292356024169095	0.19352137864412	-0.199603075505146	-0.297154516325043
0.0364350617574596	0.292353213258578	0.193518995406998	-0.199602928916562	-0.297153464594706
0.0364452494174204	0.292351098169259	0.193517202123102	-0.199602818614635	-0.29715267321021
0.0364750683874966	0.29234490744066	0.193511953295922	-0.199602495766499	-0.297150356866374
0.0365048873575728	0.292338716821399	0.193506704558343	-0.199602172921707	-0.297148040544084
0.0365257327651897	0.292334389239145	0.193503035401182	-0.199601947234097	-0.297146421296314
0.0366105459678158	0.292316782261493	0.193488107242223	-0.199601029001259	-0.297139833210891
0.0366422662617773	0.292310197446681	0.193482524269513	-0.199600685587436	-0.297137369299594
0.03664561769875	0.292309501729213	0.193481934401293	-0.199600649303952	-0.297137108974192
0.0366558053587108	0.292307386903651	0.193480141333542	-0.19960053901009	-0.297136317641672
0.0366938797740829	0.292299483263724	0.19347344018102	-0.199600126811496	-0.297133360211175
0.0367480568326113	0.292288237279754	0.193463905191645	-0.199599540292978	-0.297129152068298
0.03677721358035	0.292282185119769	0.193458773819507	-0.199599224647843	-0.297126887379722
0.0368663613000012	0.292263681088931	0.193443085010907	-0.199598259572237	-0.297119963147336
0.0369586127739017	0.292244533853016	0.193426850825924	-0.199597260928155	-0.297112798044596
0.0370426288487925	0.292227096823906	0.193412066631902	-0.199596351462059	-0.297106272758522
0.037078621954084	0.292219626937686	0.19340573319185	-0.199595961848205	-0.297103477330236
0.0372387752943363	0.292186391190681	0.193377553777279	-0.19959422829856	-0.297091039295873
0.0372795470974097	0.292177930544763	0.193370380280509	-0.199593786987261	-0.297087872922987
0.0372870864193801	0.292176366065974	0.193369053810991	-0.199593705382823	-0.297087287417246
0.0372891778953744	0.292175932066669	0.193368685837383	-0.199593682745053	-0.29708712499291
0.0372996352753461	0.292173762078207	0.193366845975952	-0.19959356955645	-0.297086312872822
0.0373519221752045	0.292162912337493	0.193357646834002	-0.199593003619599	-0.297082252312122
0.037420277438587	0.292148728853856	0.193345621105568	-0.199592263779369	-0.297076943994483
0.0374357921386932	0.29214550968654	0.193342891672862	-0.199592095859131	-0.297075739173161
0.0374493312356267	0.292142700464122	0.193340509819109	-0.199591949322175	-0.297074687775543
0.0374552366996301	0.292141475148548	0.193339470911316	-0.199591885406111	-0.29707422917982
0.0374764395301503	0.292137075841417	0.193335740871653	-0.199591655924549	-0.297072582656147
0.0374976423606704	0.292132676589531	0.193332010877263	-0.199591426444677	-0.297070936143365
0.0375326655436644	0.29212540995415	0.19332584971054	-0.199591047389765	-0.297068216430418
0.0376410210398381	0.292102929231832	0.193306788939229	-0.199589874690513	-0.297059802310697
0.0376598871769171	0.292099015185701	0.193303470325562	-0.199589670512443	-0.297058337329305
0.0376657926409205	0.29209779002292	0.193302431542979	-0.199589606601053	-0.297057878763706
0.0376921549482473	0.292092320882964	0.193297794404768	-0.199589321298784	-0.297055831712638
0.0377301936803546	0.292084429495479	0.193291103503068	-0.199588909634697	-0.29705287800893
0.0377416787201219	0.292082046882681	0.193289083346806	-0.19958878534197	-0.297051986203642
0.0377695837922815	0.292076257942647	0.193284175051155	-0.199588483351392	-0.29704981940766
0.0378328852894245	0.292063126327301	0.193273041076986	-0.19958779830916	-0.297044904190911
0.0379027108895376	0.292048641886705	0.193260760059291	-0.199587042681232	-0.297039482505059
0.0379103141334588	0.292047064725755	0.19325942282046	-0.199586960402724	-0.297038892149917
0.0379290731968644	0.292043173514109	0.19325612354991	-0.199586757402439	-0.297037435605301
0.0379862572137896	0.292031312041935	0.19324606646773	-0.199586138596564	-0.297032995613636
0.0380434412307149	0.292019450971472	0.193236009714741	-0.19958551980298	-0.297028555701188
0.0380536288906757	0.292017337896029	0.193234218081174	-0.19958540956265	-0.297027764713684
0.0380698035380417	0.292013983054636	0.193231373578842	-0.19958523453813	-0.297026508891307
0.038081851840971	0.292011484093969	0.193229254759917	-0.199585104165081	-0.297025573448237
0.03813105773471	0.292001278394181	0.19322060154529	-0.199584571720453	-0.297021753086753
0.0381396291381548	0.291999500646294	0.19321909422652	-0.199584478972378	-0.297021087606219
0.0381750815086868	0.291992147759967	0.193212859850719	-0.199584095357956	-0.297018335116435
0.0382105338792189	0.291984795028024	0.193206625601431	-0.199583711748256	-0.297015582657098
0.0382641848319661	0.291973668249769	0.19319719139775	-0.199583131231155	-0.297011417349933
0.038280359479332	0.291970313826704	0.193194347238226	-0.199582956219435	-0.297010161610059
0.0382905471392928	0.291968201047735	0.19319255584761	-0.199582845988176	-0.297009370681025
0.0383234917225797	0.291961368886676	0.193186762967888	-0.199582489527941	-0.297006813013004
0.0383564363058666	0.291954536858919	0.193180970197403	-0.199582133071784	-0.297004255371275
0.0384210898205093	0.291941129439648	0.193169602243315	-0.199581433540921	-0.296999236093672
0.0384312774804701	0.291939016836766	0.193167810996996	-0.199581323315051	-0.296998445199369
0.038434546916754	0.291938338860369	0.193167236150253	-0.199581287941312	-0.296998191385135
0.0384416823384624	0.291936859206944	0.193165981572594	-0.199581210739598	-0.296997637446018
0.0384713927095228	0.291930698313525	0.193160757834428	-0.199580889290218	-0.296995330975175
0.0385011030805832	0.291924537528511	0.193155534185095	-0.199580567844154	-0.296993024525716
0.0385767179651733	0.291908858406971	0.193142240048358	-0.199579749757353	-0.296987154553798
0.0385933545544837	0.291905408821858	0.193139315184356	-0.199579569766916	-0.296985863076505
0.0386418334217605	0.291895356956587	0.193130792316554	-0.199579045282381	-0.296982099761859
0.0386520210817213	0.291893244629874	0.193129001296547	-0.199578935064962	-0.296981308922033
0.0386522382797527	0.291893199595804	0.19312896311262	-0.199578932715162	-0.296981292061578
0.03865332426991	0.291892974425542	0.193128772193058	-0.199578920966164	-0.296981207759324
0.0386566880206752	0.291892276983084	0.193128180838705	-0.199578884574796	-0.296980946641327
0.0386600517714404	0.291891579542016	0.193127589485491	-0.199578848183469	-0.296980685523604
0.0386735265993898	0.291888785681176	0.1931252205988	-0.199578702404112	-0.296979639516513
0.0386870014273393	0.291885991842631	0.19312285173038	-0.199578556625437	-0.296978593513821
0.038734084895661	0.291876229844167	0.193114574622231	-0.199578047253929	-0.296974938627134
0.0388471547675916	0.291852787739949	0.193094698247422	-0.199576824043928	-0.296966161719702
0.0388625770230117	0.291849590457091	0.193091987293109	-0.199576657206946	-0.296964964610408
0.0388954658926353	0.291842772160292	0.193086206103016	-0.199576301420225	-0.296962411723453
0.0389239196759564	0.291836873422574	0.19308120459812	-0.199575993614863	-0.296960203116169
0.0389245836116258	0.291836735783633	0.19308108789484	-0.199575986432622	-0.296960151581142
0.0389268711402174	0.291836261561878	0.193080685804885	-0.199575961686892	-0.296959974022081
0.0389291586688089	0.291835787340766	0.193080283715457	-0.199575936941181	-0.296959796463148
0.0389405963117667	0.291833416244843	0.193078273276212	-0.199575813212924	-0.296958908670381
0.0389548284969122	0.291830465845027	0.193075771647733	-0.199575659255012	-0.296957803968961
0.0390062696028971	0.291819802065952	0.193066729879669	-0.199575102792682	-0.296953811154089
0.0390577107088819	0.291809138611742	0.19305768837782	-0.199574546340294	-0.296949818403314
0.0390636161728854	0.291807914462797	0.193056650426041	-0.199574482459925	-0.296949360037684
0.0390646500171337	0.291807700156733	0.193056468716637	-0.199574471276677	-0.296949279793666
0.0390698192383752	0.291806628628382	0.19305556017123	-0.199574415360494	-0.296948878573966
0.0390840730162087	0.291803673978444	0.193053054932664	-0.199574261175923	-0.296947772241142
0.0391261755131658	0.291794946743775	0.193045655133174	-0.199573805753369	-0.2969445044082
0.0391323841412525	0.291793659803971	0.193044563939751	-0.199573738595226	-0.296944022522139
0.0391397146100993	0.291792140332329	0.193043275582921	-0.199573659302423	-0.296943453564996
0.0391763669543336	0.291784543073063	0.193036833879854	-0.199573262841439	-0.296940608798804
0.039224803357386	0.291774503479469	0.193028321318515	-0.199572738922419	-0.296936849464571
0.0392731144824297	0.291764490139581	0.193019831009509	-0.199572216367266	-0.296933099910248
0.0392853936183849	0.291761945115929	0.193017673083135	-0.199572083551931	-0.296932146903007
0.0392946289574991	0.291760030974182	0.193016050081385	-0.199571983659718	-0.29693143013307
0.0393005344215025	0.291758806996983	0.193015012270345	-0.199571919784606	-0.296930971801329
0.0393254024864461	0.291753652843627	0.193010642059127	-0.199571650806259	-0.296929041763524
0.0393502705513897	0.291748498766176	0.193006271910111	-0.199571381830235	-0.296927111740698
0.0394158916079872	0.291734898715405	0.192994740398894	-0.199570672076037	-0.296922018929938
0.0394353592986764	0.291730864112417	0.192991319447773	-0.199570461517541	-0.296920508074226
0.0394370937066645	0.291730504665381	0.192991014671564	-0.199570442758614	-0.296920373470097
0.0394412647626798	0.291729640237223	0.192990281720323	-0.199570397645551	-0.296920049762614
0.0394455469586372	0.291728752778153	0.192989529241037	-0.199570351330496	-0.296919717430216
0.0394485787464317	0.291728124459931	0.192988996488038	-0.199570318539553	-0.296919482139686
0.0394637376854044	0.291724982885742	0.192986332736909	-0.199570154585359	-0.296918305690375
0.0394938580836809	0.291718740747208	0.192981040004652	-0.199569828815408	-0.296915968134199
0.0395374526701197	0.291709706420847	0.192973379760441	-0.199569357320167	-0.296912584924535
0.0396561028999275	0.291685119115617	0.192952532044889	-0.199568074100231	-0.29690337716564
0.039662008363931	0.291683895400408	0.192951494448538	-0.199568010233138	-0.296902918885602
0.0396731058965096	0.29168159580955	0.192949544609665	-0.199567890214618	-0.296902057689234
0.0396781830112969	0.29168054375309	0.192948652563628	-0.199567835306369	-0.296901663693384
0.0397035685852333	0.291675283518242	0.192944192372326	-0.199567560766573	-0.296899693723499
0.0397483543738281	0.291666003488902	0.192936323762615	-0.199567076423322	-0.296896218297302
0.0397743709187368	0.29166061273335	0.192931752895459	-0.199566795066593	-0.296894199407259
0.0398189133524742	0.291651383515707	0.192923927358392	-0.19956631336697	-0.296890742941917
0.0398989266125481	0.291634805334078	0.192909870550929	-0.199565448090418	-0.296884534083053
0.0399151012599141	0.29163145415698	0.192907029051341	-0.199565273178043	-0.296883278983648
0.0399704885497408	0.291619978872235	0.192897299025408	-0.199564674228234	-0.296878981160232
0.0400396569537254	0.291605648908437	0.192885148469226	-0.199563926267712	-0.296873614083982
0.0400500618117176	0.291603493332817	0.192883320728155	-0.199563813755133	-0.29687280673598
0.0400558316010913	0.291602298010617	0.192882307198493	-0.199563751363887	-0.296872359039706
0.0400789194953007	0.291597514952712	0.192878251578632	-0.199563501705681	-0.296870567584766
0.0401249302912266	0.291587983212981	0.192870169481306	-0.199563004179365	-0.29686699751562
0.0401358448611652	0.291585722154804	0.192868252296919	-0.199562886158541	-0.296866150639959
0.0401662034017169	0.291579433167892	0.1928629197705	-0.199562557889601	-0.296863795096531
0.0401965619422686	0.291573144294044	0.192857587336732	-0.199562229624122	-0.296861439575425
0.040239072835553	0.291564338209435	0.192850120515471	-0.199561769961639	-0.296858141190003
0.0402604005549765	0.291559920279414	0.192846374478928	-0.199561539351483	-0.296856486406193
0.0402765752023425	0.291556569819609	0.192843533567124	-0.199561364461069	-0.296855231448389
0.0402836179914831	0.29155511096742	0.192842296581276	-0.199561288310331	-0.296854685014765
0.0402844005345023	0.291554948870851	0.192842159136799	-0.199561279849032	-0.296854624299147
0.0402869800603348	0.2915544145464	0.192841706073862	-0.19956125195775	-0.296854424160089
0.0402873839605968	0.291554330882344	0.192841635133661	-0.199561247590556	-0.296854392822477
0.0402894034619068	0.291553912562361	0.192841280432898	-0.199561225754594	-0.296854236134474
0.0402958855742696	0.291552569859441	0.192840141931729	-0.199561155666526	-0.296853733204428
0.0403282961360834	0.291545856422155	0.192834449489235	-0.199560805228549	-0.296851218569457
0.0403669517977502	0.291537849560037	0.192827660324099	-0.199560387270824	-0.296848219429824
0.0404173055435198	0.291527419913862	0.192818816828131	-0.199559842837984	-0.296844312736465
0.040427710401512	0.291525264820266	0.192816989482051	-0.199559730340164	-0.296843505483628
0.0404496287768434	0.291520725046799	0.192813140117956	-0.199559493358977	-0.296841804972056
0.0404555342408468	0.29151950190651	0.192812102992724	-0.199559429509487	-0.296841346805513
0.0404814173788592	0.291514141038865	0.19280755740387	-0.199559149664236	-0.296839338711139
0.0404929024186265	0.291511762305002	0.192805540426235	-0.199559025490228	-0.296838447671219
0.0404949564757927	0.291511336878896	0.192805179698593	-0.199559003282215	-0.29683828831234
0.0404973188035937	0.291510847605948	0.192804764833868	-0.199558977741268	-0.296838105037182
0.04050644151556	0.291508958164105	0.192803162736586	-0.199558879108791	-0.296837397276185
0.0405375381420642	0.291502517692476	0.192797701723716	-0.199558542902205	-0.296834984743455
0.0405428899625307	0.291501409280414	0.192796761877214	-0.199558485040433	-0.296834569541871
0.0405696490648634	0.291495867272798	0.192792062687886	-0.199558195733188	-0.296832493544354
0.0406149669860985	0.291486481797098	0.192784104532301	-0.199557705782567	-0.296828977774938
0.040638049144771	0.291481701510493	0.192780051217196	-0.199557456234854	-0.296827187077595
0.0406484540027632	0.291479546698596	0.192778224101953	-0.19955734374566	-0.296826379880381
0.040692452489464	0.291470434903367	0.192770497994175	-0.1995568680729	-0.296822966556109
0.0407055124170831	0.291467730324536	0.19276820471619	-0.199556726881901	-0.296821953399197
0.0407169974568503	0.291465351906325	0.192766187997212	-0.199556602717559	-0.296821062421607
0.0407480940833546	0.291458912237697	0.192760727642355	-0.199556266535562	-0.296818650047441
0.0407744563906813	0.291453453072046	0.192756098677663	-0.199555981538581	-0.296816604964552
0.0408331828306412	0.291441292175702	0.192745787137209	-0.199555346669616	-0.296812049261557
0.0408587927460221	0.291435989083098	0.192741290503224	-0.199555069814722	-0.296810062598779
0.0409151867318586	0.291424311759551	0.192731388980346	-0.199554460178635	-0.296805687949472
0.0409293707380811	0.291421374783806	0.192728898636317	-0.199554306847106	-0.29680458766602
0.0409850123319717	0.291409853734633	0.192719129609121	-0.199553705359273	-0.296800271476589
0.0410539264318924	0.291395585030269	0.192707030751489	-0.19955296041124	-0.296794925825862
0.0410701010792584	0.291392236144522	0.192704191129533	-0.199552785569028	-0.296793671178886
0.041125742673149	0.29138071605544	0.192694422889071	-0.199552184110598	-0.296789355179077
0.041130924819321	0.291379643158237	0.192693513145741	-0.199552128094723	-0.296788953214863
0.0411359303331098	0.29137860683364	0.192692634413386	-0.199552073988233	-0.296788564952135
0.0411609579020539	0.291373425256734	0.192688240789367	-0.199551803457196	-0.296786623647591
0.0412108314204356	0.291363099933462	0.192679485612526	-0.199551264365317	-0.296782755171349
0.0412142586255881	0.291362390409774	0.192678883984036	-0.19955122732038	-0.296782489339865
0.0412313946513503	0.291358842812937	0.192675875859285	-0.199551042096356	-0.296781160186711
0.0412908446805096	0.291346535411214	0.192665439998147	-0.199550399507033	-0.296776549009641
0.0413279416636779	0.29133885577792	0.192658928171732	-0.199549998536237	-0.296773671665718
0.0413414807606113	0.291336053023306	0.192656551618057	-0.199549852197255	-0.296772621544468
0.0413464862744002	0.291335016827915	0.192655672991578	-0.199549798094723	-0.29677223330726
0.0413715138433443	0.291329835897033	0.192651279896935	-0.199549527583472	-0.296770292130324
0.041411275469945	0.291321605042172	0.192644300659316	-0.199549097823541	-0.29676720818829
0.0414248145668785	0.291318802425863	0.192641924218974	-0.199548951488795	-0.296766158094361
0.0414315750216868	0.291317403008523	0.192640737601852	-0.199548878419967	-0.296765633754363
0.0414387377483007	0.291315920326841	0.192639480381678	-0.199548801003464	-0.296765078215423
0.0414419798796791	0.291315249208947	0.192638911316144	-0.199548765961777	-0.296764826757089
0.0414581905365711	0.291311893638807	0.192636066004313	-0.199548590753936	-0.296763569469236
0.04148017215692	0.291307343543442	0.192632207808968	-0.199548353174008	-0.296761864599429
0.0414916571966873	0.29130496621604	0.19263019198384	-0.199548229043075	-0.296760973837286
0.0415520367019017	0.291292468323044	0.192619594543729	-0.199547576466248	-0.296756290947619
0.0416353705081688	0.291275219876333	0.192604968907025	-0.199546675823667	-0.296749827922392
0.041652318622938	0.291271712056542	0.192601994485621	-0.199546492657571	-0.296748513517309
0.0417108107463557	0.291259605975834	0.19259172924545	-0.19954586051449	-0.296743977234664
0.0417693028697734	0.291247500314432	0.192581464348872	-0.199545228384253	-0.296739441034863
0.0418474523088083	0.291231326985114	0.192567750287895	-0.199544383835482	-0.296733380493938
0.0418927800077576	0.291221946585067	0.192559796233795	-0.199543893996631	-0.296729865368526
0.0419042650475248	0.291219569838445	0.192557780884575	-0.199543769883488	-0.29672897472113
0.0419294562100256	0.291214356764615	0.192553360485695	-0.199543497656792	-0.29672702119591
0.0419702088517919	0.291205923553865	0.192546209583739	-0.199543057271005	-0.296723860941044
0.0419777673350694	0.291204359449848	0.192544883308352	-0.199542975592357	-0.296723274805953
0.0419816938915591	0.291203546916212	0.192544194323813	-0.1995429331612	-0.296722970315179
0.0420013266740076	0.291199484276375	0.19254074942434	-0.199542721006287	-0.296721447866912
0.0420843705574254	0.291182300408837	0.192526178416543	-0.199541823637118	-0.296715008230037
0.042103335949048	0.291178376110969	0.192522850816816	-0.19954161870142	-0.296713537582409
0.0421148209888152	0.291175999660663	0.192520835710406	-0.199541494597355	-0.296712646993565
0.0421296982563747	0.291172921324687	0.192518225440724	-0.199541333838581	-0.296711493364649
0.042140012151316	0.291170787236762	0.192516415844094	-0.199541222390571	-0.296710693596774
0.042141183296142	0.291170544911477	0.192516210364712	-0.199541209735653	-0.296710602783136
0.0421459176153195	0.291169565320214	0.192515379721638	-0.199541158578562	-0.296710235671959
0.0421695892112068	0.291164667405095	0.192511226540023	-0.199540902794373	-0.296708400124218
0.0422251008986027	0.291153181692	0.192501487234846	-0.199540302969302	-0.296704095678787
0.0422497899888405	0.291148073487099	0.192497155731371	-0.19954003619793	-0.296702181279929
0.042270428597552	0.291143803389403	0.192493534899451	-0.19953981319471	-0.296700580967849
0.0422819136373192	0.291141427174218	0.192491519985706	-0.199539689097849	-0.29669969042547
0.0423266964417387	0.291132161920524	0.192483663501326	-0.199539205220454	-0.296696218026974
0.0423402541976651	0.291129356962683	0.192481285032154	-0.199539058730629	-0.296695166786368
0.0423517392374324	0.291126980845744	0.192479270198914	-0.199538934636779	-0.296694276263406
0.0423828358639366	0.291120547407904	0.192473814949766	-0.199538598645641	-0.29669186512018
0.0424100302480058	0.291114921384126	0.19246904434655	-0.199538304820214	-0.29668975656483
0.0424458444998539	0.291107512204598	0.19246276170729	-0.199537917864488	-0.296686979683057
0.0424809845388424	0.29110024265757	0.192456597465531	-0.199537538197986	-0.29668425510701
0.0424911721988032	0.291098135127771	0.19245481037632	-0.199537428127454	-0.296683465214378
0.0424924695786096	0.29109786673863	0.192454582794536	-0.199537414110202	-0.296683364623181
0.04249756340859	0.291096812979308	0.1924536892545	-0.199537359075107	-0.296682969677968
0.0425026572385704	0.291095759223164	0.192452795717069	-0.199537304040109	-0.296682574733383
0.0425235662051139	0.291091433836878	0.19244912798467	-0.19953707813549	-0.296680953585911
0.0425833496197821	0.291079066884944	0.192438641359022	-0.19953643223268	-0.296676318420885
0.0426197541125537	0.291071536368277	0.192432255816993	-0.199536038917867	-0.296673495930917
0.0427017281400936	0.29105458005239	0.192417877656349	-0.199535153246598	-0.296667140515887
0.0427132131798608	0.291052204436453	0.192415863249698	-0.19953502915641	-0.296666250100972
0.0427393042925762	0.291046807693854	0.192411287078612	-0.199534747252552	-0.296664227317392
0.042744309806365	0.291045772351598	0.192410409160148	-0.199534693169653	-0.296663839253789
0.042760484453731	0.291042426801843	0.192407572302599	-0.19953451840722	-0.296662585283285
0.0427939796139941	0.291035498790008	0.192401697704377	-0.199534156497773	-0.296659988531393
0.0428054646537613	0.291033123298238	0.192399683411404	-0.199534032402703	-0.296659098147727
0.0428167331366105	0.291030792612732	0.192397707112818	-0.199533910646925	-0.29665822455653
0.0428226380988433	0.29102957128213	0.19239667148918	-0.199533846843668	-0.296657766774746
0.0428521629100075	0.291023464690416	0.192391493427101	-0.199533527824974	-0.296655477881254
0.0429000669428776	0.291013556957155	0.192383092215656	-0.199533010208308	-0.296651764204185
0.0429012147949083	0.291013319556397	0.192382890913127	-0.199532997805311	-0.296651675219778
0.0429069540550616	0.291012132554923	0.192381884402606	-0.199532935790238	-0.296651230298322
0.0429284071444641	0.291007695632413	0.192378122144051	-0.199532703979411	-0.296649567211071
0.0429498602338666	0.291003258763832	0.192374359934871	-0.199532472166464	-0.296647904137392
0.0429762225411934	0.290997806658241	0.192369736868129	-0.199532187303696	-0.29664586051282
0.0429812280549822	0.290996771454953	0.192368859076894	-0.199532133215332	-0.296645472484192
0.0430062556239263	0.290991595482554	0.192364470161038	-0.199531862771785	-0.296643532352135
0.0430331940401337	0.290986024408256	0.19235974622788	-0.199531571676729	-0.29664144411223
0.0430595563474605	0.290980572560082	0.192355123396809	-0.199531286803838	-0.296639400552445
0.0430970968166784	0.290972809156411	0.192348540518711	-0.19953088113344	-0.296636490516546
0.0431169528823706	0.290968702970473	0.192345058735771	-0.199530666561891	-0.296634951344705
0.0431219583961594	0.290967667849725	0.192344181020102	-0.199530612470282	-0.296634563336851
0.0431245447354668	0.290967133005984	0.192343727507164	-0.199530584521207	-0.296634362854231
0.0431323632541517	0.290965516175027	0.192342356539293	-0.199530500030804	-0.296633756795313
0.043136029775234	0.290964757959086	0.192341713621478	-0.199530460408643	-0.296633472582531
0.0431543623806455	0.290960966903008	0.192338499054036	-0.199530262296911	-0.296632051524567
0.0431867784824837	0.29095426357359	0.192332815075913	-0.199529911987754	-0.296629538803983
0.0432002866886377	0.290951470246432	0.192330446522466	-0.199529766007998	-0.296628491730175
0.0432393703767697	0.290943388351639	0.192323593627707	-0.199529343635763	-0.296625462231197
0.0432701122887509	0.290937031531297	0.19231820348675	-0.199529011407052	-0.296623079361043
0.0432846980757191	0.290934015517304	0.192315646119538	-0.199528853776517	-0.296621948795814
0.0432941136610353	0.290932068598427	0.192313995270499	-0.199528752020517	-0.296621218983648
0.0432961831154863	0.290931640685908	0.192313632431145	-0.199528729655479	-0.296621058578353
0.0433019179367276	0.29093045486789	0.192312626942059	-0.199528667677934	-0.296620614067809
0.0433076527579688	0.290929269053725	0.192311621456499	-0.199528605700236	-0.296620169558235
0.043327508823661	0.290925163357616	0.192308140121998	-0.199528391109425	-0.296618630509679
0.0433330092007628	0.29092402603691	0.192307175756532	-0.19952833166478	-0.296618204176148
0.0433376964836218	0.29092305684364	0.192306353951126	-0.199528281007441	-0.296617840866152
0.0433427019974106	0.290922021852346	0.192305476353972	-0.199528226910742	-0.296617452890881
0.0433444942405301	0.290921651270518	0.192305162127649	-0.199528207541186	-0.296617313975049
0.0433534554561272	0.290919798367019	0.192303591001204	-0.199528110693185	-0.29661661939731
0.0433821490430276	0.290913865479919	0.192298560351793	-0.199527800585835	-0.296614395392795
0.0434108426299281	0.29090793268927	0.192293529790682	-0.199527490474692	-0.296612171412557
0.0434210302898889	0.290905826274753	0.192291743710862	-0.199527380368797	-0.296611381794063
0.0434581421534492	0.290898153077865	0.192285237428566	-0.199526979268235	-0.296608505377864
0.0434952540170094	0.29089048004232	0.192278731293976	-0.199526578161328	-0.296605629002275
0.0435011594810129	0.290889259077413	0.192277696012144	-0.199526514334188	-0.296605171299754
0.0435067390567767	0.290888105494218	0.192276717864936	-0.199526454029149	-0.29660473885612
0.0435126445207801	0.290886884537257	0.192275682590378	-0.199526390201697	-0.296604281155599
0.0435182086992592	0.290885734144947	0.192274707149294	-0.19952633006278	-0.29660384990721
0.0435378356832809	0.290881676300571	0.192271266422307	-0.199526117928699	-0.296602328736619
0.0435482524249122	0.290879522675917	0.192269440322349	-0.199526005340843	-0.296601521401653
0.0435840460047052	0.2908721225762	0.192263165641356	-0.199525618467264	-0.296598747294783
0.0436198395844983	0.290864722626555	0.192256891097751	-0.199525231587783	-0.296595973225687
0.0436315862311793	0.290862294162463	0.192254831963808	-0.199525104621365	-0.296595062846925
0.0436405038988127	0.290860450563225	0.192253268746956	-0.199525008232214	-0.296594371720042
0.0436821708019463	0.290851836655059	0.192245964886786	-0.199524557858767	-0.296591142530415
0.0437238377050798	0.290843222950245	0.19223866121278	-0.199524107477323	-0.296587913391975
0.04373807772963	0.290840279188742	0.192236165161697	-0.199523953553735	-0.296586809817717
0.0437495627693972	0.290837904967306	0.192234152031714	-0.199523829408709	-0.296585919753788
0.0437747539318981	0.290832697429692	0.192229736503627	-0.199523557108218	-0.296583967510772
0.0438303955257887	0.290821195417507	0.192219983839518	-0.199522955647516	-0.29657965551275
0.0438788080708073	0.290811188060963	0.192211498527889	-0.199522432317992	-0.296575903810974
0.0438902931105745	0.290808814028828	0.192209485571204	-0.199522308165521	-0.296575013794695
0.0439154842730753	0.290803606906419	0.192205070423226	-0.1995220358487	-0.296573061656196
0.0439566900151503	0.290795089661249	0.192197848614617	-0.199521590407749	-0.296569868540372
0.0439710690202854	0.290792117561308	0.192195328561527	-0.199521434966462	-0.296568754294127
0.0439749959782472	0.290791305874346	0.192194640329828	-0.199521392514722	-0.296568449990534
0.0439864810180144	0.290788931971587	0.192192627491583	-0.199521268357163	-0.296567560006822
0.0440204419222834	0.290781912505563	0.192186675674422	-0.199520901223578	-0.296564928375502
0.0440544028265525	0.290774893174603	0.192180723980905	-0.199520534084681	-0.296562296778182
0.0440995516720585	0.290765561633125	0.192172811777299	-0.199520045988824	-0.296558798290862
0.0441110367118257	0.290763187897887	0.192170799092412	-0.199519921824676	-0.296557908349321
0.0441157263194244	0.290762218651283	0.192169977270648	-0.199519871125405	-0.296557544966706
0.0441272113591916	0.290759844937798	0.192167964605675	-0.199519746960401	-0.296556655030641
0.0441312223605377	0.290759015952755	0.19216726171184	-0.199519703597239	-0.296556344232916
0.0441362278743265	0.290757981426684	0.192166384540585	-0.199519649482243	-0.296555956374748
0.044157880679954	0.290753506317091	0.192162590112158	-0.199519415390759	-0.296554278589954
0.0441795334855814	0.290749031262398	0.19215879573399	-0.199519181297115	-0.29655260081898
0.0442145561668048	0.290741793128905	0.192152658561942	-0.199518802653989	-0.296549887110394
0.0442564566606017	0.290733133747382	0.192145316334554	-0.199518349644871	-0.296546640526691
0.0442628672918485	0.290731808909963	0.192144193015649	-0.199518280335323	-0.296546143815131
0.0442679417003689	0.290730760223156	0.192143303842839	-0.199518225472423	-0.29654575063827
0.0442928684390961	0.290725608860239	0.19213893604808	-0.199517955970685	-0.296543819268157
0.0443205084854219	0.290719896849899	0.192134092891107	-0.199517657129991	-0.296541677687334
0.0443364699206756	0.290716598347573	0.192131296126419	-0.199517484555363	-0.296540440988244
0.0443417783018281	0.290715501353362	0.192130365997259	-0.199517427161023	-0.296540029694179
0.0443476837658315	0.290714280973917	0.192129331251396	-0.199517363310856	-0.296539572139034
0.0443479549604428	0.290714224930945	0.192129283733204	-0.199517360378683	-0.296539551126909
0.0443493109334996	0.290713944716218	0.192129046142362	-0.199517345717811	-0.29653944606632
0.0443560907987834	0.290712543645808	0.192127858191111	-0.199517272413326	-0.296538920764186
0.0443899901252022	0.290705538374486	0.192121918508757	-0.199516905887726	-0.296536294273839
0.0444251121080952	0.290698280583999	0.192115764728132	-0.199516526136962	-0.296533573088857
0.0444310175720986	0.290697060262172	0.192114730035015	-0.19951646228453	-0.296533115548217
0.0444541089169757	0.290692288640388	0.192110684248996	-0.199516212609372	-0.296531326498204
0.0444772002618529	0.290687517081029	0.192106638520125	-0.199515962931759	-0.296529537463907
0.0444876051198451	0.290685367057863	0.192104815551244	-0.199515850427327	-0.296528731338092
0.0444886853016201	0.290685143853636	0.192104626300142	-0.199515838747635	-0.296528647650212
0.0444938877306162	0.290684068847464	0.192103714820655	-0.199515782495206	-0.296528244588666
0.0444990901596124	0.290682993844461	0.192102803344069	-0.199515726242653	-0.296527841527919
0.044525102304593	0.290677618876973	0.192098246004648	-0.199515444978016	-0.296525826236147
0.0445846020144486	0.290665324571401	0.192087821901539	-0.199514801606658	-0.296521216569184
0.0446679358207157	0.290648106171064	0.192073222801098	-0.199513900489411	-0.29651476056027
0.044697943863104	0.290641906119482	0.192067965928075	-0.199513575994247	-0.296512435837313
0.0447054762899337	0.290640349838748	0.192066646396589	-0.199513494540896	-0.296511852304395
0.0447094289028713	0.290639533188883	0.192065953979786	-0.199513451798449	-0.296511546098338
0.0447201279951894	0.290637322657226	0.192064079726422	-0.199513336101105	-0.296510717249726
0.0447253323556259	0.290636247392958	0.192063168037625	-0.199513279822246	-0.296510314074041
0.0447513541578081	0.290630871119177	0.192058609637173	-0.199512998426076	-0.29650829820759
0.0447829051339679	0.290624352588362	0.192053082754352	-0.199512657234002	-0.296505854031841
0.0448039968429882	0.290619995039988	0.19204938811344	-0.199512429145826	-0.296504220125897
0.0448057888022102	0.290619624823503	0.192049074217609	-0.199512409767278	-0.296504081309261
0.044808666161893	0.290619030365456	0.19204857019391	-0.199512378650996	-0.296503858410754
0.0448215202630658	0.29061637473993	0.192046318567011	-0.199512239643981	-0.296502862653636
0.04485729890602	0.290608983062579	0.192040051387727	-0.199511852722035	-0.296500091047254
0.0448930775489743	0.290601591535064	0.192033784345605	-0.199511465794194	-0.296497319478596
0.0449045625887416	0.290599218866795	0.192031772637458	-0.199511341588076	-0.296496429805666
0.0449048540693329	0.290599158650683	0.192031721582191	-0.199511338435822	-0.296496407226571
0.0449063114722895	0.290598857570272	0.192031466305994	-0.199511322674546	-0.29649629433113
0.0449111718517568	0.290597853481166	0.192030614971926	-0.199511270111261	-0.29649591782989
0.0449160322312241	0.290596849394825	0.192029763640389	-0.199511217547868	-0.296495541329346
0.0449297537512424	0.290594014735845	0.192027360227977	-0.199511069153588	-0.29649447842026
0.0449423945385508	0.290591403359437	0.192025146130696	-0.199510932446354	-0.296493499232802
0.0449460759568771	0.290590642843159	0.192024501315036	-0.199510892632515	-0.296493214061683
0.044962250604243	0.290587301464286	0.192021668275795	-0.199510717706042	-0.296491961141081
0.0449750814501917	0.29058465087387	0.192019420933596	-0.199510578941442	-0.296490967243522
0.0449865664899589	0.290582278315835	0.192017409326358	-0.199510454730987	-0.296490077598347
0.0450010136873451	0.290579293862744	0.192014878916633	-0.199510298484	-0.296488958506352
0.0450145527842786	0.290576497024142	0.192012507579938	-0.199510152057282	-0.296487909762162
0.0450294097631442	0.290573427968801	0.192009905442339	-0.199509991376564	-0.296486758940493
0.0450455844105101	0.290570086747685	0.19200707254751	-0.199509816443885	-0.296485506059611
0.0450831248797281	0.290562332074771	0.192000497662041	-0.199509410430092	-0.296482598221523
0.0451029809454203	0.290558230506666	0.19199702010652	-0.199509195676914	-0.296481060212145
0.0451299957975915	0.290552650257962	0.191992288841876	-0.199508903495004	-0.296478967716772
0.0451414808373587	0.290550277908157	0.191990277425253	-0.199508779276357	-0.296478078124024
0.0451529504798412	0.290547908754221	0.191988268719314	-0.199508655223637	-0.296477189727777
0.0451829942054942	0.290541703035608	0.191983007156542	-0.199508330275512	-0.29647486266986
0.0451856373914821	0.290541157074139	0.191982544259559	-0.199508301687037	-0.296474657941301
0.0451863147516874	0.290541017162598	0.191982425634658	-0.199508294360762	-0.296474605476249
0.0451897015527141	0.290540317605698	0.191981832510889	-0.199508257729352	-0.296474343151191
0.0451971224312493	0.29053878479912	0.191980532911395	-0.199508177465449	-0.296473768367384
0.045225108725569	0.290533004197061	0.191975631796268	-0.199507874764613	-0.296471600704835
0.0452282190577535	0.290532361759944	0.19197508710282	-0.199507841122918	-0.296471359797245
0.0452437707186763	0.29052914959134	0.191972363651127	-0.199507672913774	-0.296470155263572
0.0452663280117613	0.290524490471855	0.191968413398978	-0.199507428928661	-0.296468408130435
0.0452707261387687	0.290523582063089	0.191967643201624	-0.199507381357188	-0.296468067483443
0.045282211178536	0.290521209902432	0.191965631958146	-0.1995072571311	-0.29646717793832
0.0452936808210185	0.290518840937388	0.191963623425119	-0.199507133070949	-0.296466289589634
0.0453038684809793	0.290516736768728	0.191961839401251	-0.199507022876716	-0.296465500536525
0.0453237245466715	0.290512635713558	0.191958362315269	-0.199506808103359	-0.296463962656296
0.0453341294046637	0.290510486721329	0.191956540290121	-0.199506695558371	-0.296463156790041
0.0453705938788012	0.290502955543951	0.191950154980823	-0.199506301133504	-0.296460332606641
0.0454070583529386	0.290495424522162	0.19194376981395	-0.199505906702516	-0.296457508462417
0.0454174632109308	0.290493275631394	0.191941947881678	-0.199505794153537	-0.296456702621709
0.0454651373063707	0.290483429774953	0.191933600105073	-0.199505278458166	-0.296453010375028
0.0454720584596775	0.290482000411116	0.191932388225196	-0.199505203590502	-0.296452474353532
0.0454914697400199	0.290477991603055	0.191928989376834	-0.199504993613161	-0.296450971018617
0.0455029547797871	0.290475619739056	0.191926978404913	-0.199504869375402	-0.296450081548191
0.0455144244222696	0.290473251070271	0.191924970143077	-0.199504745303595	-0.296449193274101
0.0455444681479227	0.290467046622453	0.191919709743578	-0.199504420305474	-0.296446866536159
0.0456058676475479	0.290454367099024	0.191908959516798	-0.199503756103221	-0.29644211153133
0.0456066758961702	0.290454200191691	0.191908818006025	-0.199503747359703	-0.296442048938302
0.0456107171392813	0.290453365656171	0.191908110453208	-0.199503703642065	-0.296441735973448
0.0456278019541898	0.290449837583454	0.191905119212525	-0.199503518819949	-0.296440412884249
0.0456777879113976	0.290439515508435	0.191896367759116	-0.199502978068277	-0.296436541900764
0.0457277738686054	0.290429193725736	0.191887616573288	-0.199502437305104	-0.296432670990887
0.0457396018337929	0.290426751368813	0.191885545856426	-0.199502309344923	-0.29643175504466
0.0457806037844016	0.290418285001381	0.191878367778261	-0.199501865762627	-0.296428579925016
0.0458216057350103	0.290409818830622	0.191871189880124	-0.199501422172592	-0.296425404854897
0.04582293564006	0.290409544232266	0.191870957066825	-0.199501407784546	-0.296425301871802
0.0458266112487991	0.290408785294862	0.19187031361541	-0.199501368018637	-0.296425017246065
0.0458374658819911	0.290406544046185	0.191868413413689	-0.199501250583481	-0.296424176705178
0.045848320515183	0.290404302811292	0.191866513224585	-0.199501133147782	-0.296423336167762
0.0459049395412774	0.290392612493507	0.191856601822294	-0.19950052058076	-0.296418951883348
0.0459372410176428	0.290385943268727	0.191850947464701	-0.19950017110118	-0.296416450666462
0.0459765200824101	0.290377833558903	0.191844071834208	-0.19949974612246	-0.296413409191784
0.0459997684654059	0.290373033691553	0.191840002383086	-0.199499494583899	-0.296411609033667
0.0460321616763007	0.290366345886015	0.191834332296475	-0.19949914409767	-0.296409100803983
0.0460453373595399	0.290363625708933	0.191832026065574	-0.199499001538777	-0.296408080610169
0.0460588764564734	0.290360830524668	0.191829656243226	-0.19949885504697	-0.296407032282541
0.0460598538886772	0.290360628731897	0.191829485158669	-0.199498844471209	-0.29640695660051
0.0460647410496962	0.29035961976972	0.19182862973742	-0.199498791592339	-0.296406578190777
0.0460810677037957	0.290356249126232	0.191825772030017	-0.199498614937853	-0.296405314033557
0.0460973943578951	0.290352878513923	0.191822914351152	-0.19949843828214	-0.296404049884188
0.0461154954825678	0.290349141601372	0.19181974611739	-0.199498242425078	-0.29640264834929
0.0461172504235873	0.290348779302103	0.191819438952519	-0.199498223436256	-0.296402512468131
0.0461260251286851	0.290346967811163	0.19181790313311	-0.199498128491931	-0.296401833063699
0.0461457054829389	0.290342904940027	0.191814458549315	-0.199497915544688	-0.296400309269178
0.0462005842298545	0.290331575846824	0.19180485353259	-0.199497321731029	-0.296396060222295
0.0462694323977638	0.290317363423666	0.191792804008537	-0.199496576742113	-0.296390729703192
0.0462849956169358	0.290314150763486	0.191790080268049	-0.199496408333363	-0.296389524751663
0.046296480656703	0.290311779965594	0.191788070272001	-0.199496284053656	-0.296388635549702
0.0463079502991855	0.29030941236148	0.191786062984722	-0.199496159939958	-0.296387747543715
0.0463138557631889	0.290308193340742	0.191785029482606	-0.199496096036337	-0.29638729033068
0.0463303233158851	0.290304794088624	0.191782147552568	-0.199495917838442	-0.296386015384678
0.0463379940248385	0.290303210702443	0.191780805137957	-0.199495834832106	-0.296385421508042
0.0463418083556523	0.290302423351615	0.191780137612249	-0.199495793556339	-0.296385126198049
0.0463532933954196	0.290300052630032	0.191778127686049	-0.199495669273629	-0.296384237015305
0.0464123763162435	0.290287857081877	0.191767788170474	-0.199495029911831	-0.296379662820562
0.0464213278311056	0.290286009398569	0.191766221687298	-0.199494933042222	-0.296378969804005
0.0464555664956917	0.290278942277973	0.191760230122247	-0.199494562522086	-0.296376319105562
0.0464898051602778	0.290271875294465	0.191754238682676	-0.199494191996555	-0.296373668441643
0.0465408792571755	0.290261333671945	0.191745301436303	-0.199493639270554	-0.296369714488687
0.0465507740118061	0.290259291443632	0.191743570026129	-0.19949353218772	-0.296368948485116
0.0465523642969427	0.29025896321773	0.191743291754833	-0.199493514977323	-0.296368825373278
0.0465581068168263	0.290257777996407	0.191742286919393	-0.19949345283048	-0.29636838081703
0.04656384933671	0.290256592778939	0.191741282087482	-0.199493390683485	-0.296367936261753
0.046583460923447	0.290252545108458	0.1917378504589	-0.199493178440816	-0.296366418044576
0.0465949459632142	0.290250174711429	0.191735840829774	-0.199493054145334	-0.296365528943568
0.046620137125715	0.290244975562139	0.191731432980342	-0.199492781514839	-0.296363578812602
0.0466229322575339	0.29024439868553	0.191730943903479	-0.19949275126444	-0.296363362433381
0.0466361134111972	0.290241678289746	0.191728637548641	-0.199492608610521	-0.296362342045339
0.0466492945648606	0.290238957914278	0.191726331212399	-0.199492465955803	-0.296361321662413
0.0466915043529833	0.290230246638061	0.191718945795504	-0.199492009129604	-0.296358054141645
0.0467876922604232	0.290210396110075	0.191702116577443	-0.199490968080813	-0.296350608292573
0.0467900249060379	0.290209914729868	0.191701708465655	-0.199490942833889	-0.296350427727238
0.0468016881341112	0.290207507838377	0.191699667915451	-0.199490816598895	-0.296349524902968
0.0468203791720641	0.290203650680384	0.191696397839019	-0.199490614298274	-0.296348078080083
0.0468318642118313	0.290201280601506	0.191694388501103	-0.199490489990272	-0.296347189059204
0.0468470752932438	0.290198141631954	0.191691727304128	-0.19949032535263	-0.296346011623116
0.046859850506151	0.290195505350856	0.191689492284406	-0.199490187078869	-0.296345022744269
0.0469122479542345	0.290184692861639	0.191680325549067	-0.199489619942129	-0.296340966914742
0.0469284226016005	0.290181355202851	0.191677495915038	-0.199489444869281	-0.29633971493093
0.0469611095132414	0.290174610310962	0.191671777668868	-0.199489091065577	-0.296337184853893
0.0469725945530086	0.290172240421046	0.191669768503911	-0.199488966750138	-0.296336295880607
0.0470005808473283	0.290166465630846	0.191664872708668	-0.199488663820614	-0.296334129681643
0.0470107685072891	0.290164363496064	0.191663090546503	-0.199488553546349	-0.296333341140725
0.0470440921376007	0.290157487540331	0.191657261207571	-0.199488192838117	-0.296330761860629
0.0470576312345342	0.290154693937278	0.191654892832548	-0.199488046284086	-0.296329713931228
0.0470691529427777	0.290152316611008	0.191652877371914	-0.199487921566626	-0.296328822152453
0.0471315199017544	0.290139448423102	0.191641967938389	-0.199487246460931	-0.296323995025483
0.0471491662028517	0.29013580754057	0.191638881264915	-0.199487055441181	-0.29632262924397
0.0471768476007037	0.290130096234656	0.1916340393294	-0.199486755789451	-0.296320486788433
0.0471818531144925	0.290129063492164	0.191633163790786	-0.19948670160428	-0.296320099379383
0.047188332640471	0.290127726634387	0.191632030429556	-0.199486631462613	-0.296319597888102
0.0471933381542598	0.290126693898615	0.191631154897093	-0.199486577277177	-0.296319210480744
0.0472148537080215	0.290122254850791	0.19162739156454	-0.199486344366776	-0.296317545268711
0.0472213244485795	0.290120919830582	0.191626259762847	-0.19948627431923	-0.296317044463675
0.0472407529277751	0.29011691144517	0.191622861541074	-0.199486063999443	-0.296315540797718
0.0472601814069708	0.290112903103879	0.191619463359683	-0.199485853677919	-0.296314037142875
0.0472681871758246	0.290111251425219	0.191618063104614	-0.199485767011572	-0.296313417544697
0.0472716664467381	0.290110533615484	0.191617454562236	-0.199485729346678	-0.296313148270722
0.0472898965440289	0.29010677258015	0.191614266045622	-0.199485531995604	-0.296311737380157
0.0473003014020212	0.290104625980464	0.191612446210462	-0.199485419356468	-0.296310932116434
0.04731357592248	0.290101887366412	0.191610124481118	-0.199485275650708	-0.2963099047654
0.0473371119881156	0.290097031784007	0.191606008041716	-0.199485020854712	-0.296308083258389
0.0473874035419941	0.290086656656704	0.191597212287027	-0.199484476401456	-0.296304191140946
0.0473988885817613	0.29008428733909	0.191595203645894	-0.199484352063493	-0.29630330231181
0.0474299852082656	0.290077872307215	0.191589765166711	-0.199484015405871	-0.29630089575821
0.0474566999884383	0.290072361312002	0.191585093109854	-0.199483726183347	-0.296298828336413
0.0474707373482612	0.290069465576786	0.191582638194432	-0.199483574209205	-0.296297742011968
0.0474822223880284	0.290067096371032	0.191580629655681	-0.199483449866839	-0.296296853211009
0.0475106401452801	0.290061234244792	0.191575659932349	-0.199483142200414	-0.296294654042462
0.0475133190145327	0.290060681642021	0.191575191453704	-0.199483113197296	-0.296294446733697
0.0475237239235026	0.290058535303519	0.19157337185831	-0.199483000546915	-0.296293641534467
0.0475341288324725	0.29005638897767	0.191571552274497	-0.199482887896036	-0.296292836338425
0.047547667929406	0.2900535961501	0.191569184609263	-0.199482741311483	-0.296291788604355
0.0475959044866793	0.290043646148987	0.191560749344896	-0.199482219059	-0.296288055822848
0.0476441410439526	0.290033696419787	0.191552314329403	-0.199481696795815	-0.296284323109836
0.0476669034568827	0.290029001323321	0.191548334005193	-0.199481450340632	-0.296282561698733
0.0476672559297287	0.290028928620871	0.191548272370854	-0.199481446524289	-0.296282534423643
0.0476690182939584	0.290028565108841	0.191547964199356	-0.199481427442563	-0.29628239804825
0.047677830115107	0.290026747554136	0.191546423346851	-0.199481332033718	-0.296281716172653
0.0476936182370554	0.290023491067776	0.191543662625335	-0.199481161088993	-0.296280494463255
0.0477057738311504	0.290020983852976	0.191541537108223	-0.199481029474415	-0.296279553849504
0.0477502372631498	0.290011812965403	0.191533762403971	-0.19948054804124	-0.296276113255417
0.0477582238706964	0.290010165697337	0.191532365918975	-0.19948046156432	-0.296275495255426
0.0477877777323678	0.290004070166214	0.191527198386916	-0.1994801415602	-0.296273208407635
0.0478042943842049	0.290000663624878	0.191524310469043	-0.199479962718992	-0.296271930377094
0.04780763379806	0.289999974878305	0.191523726579857	-0.199479926559888	-0.296271671979883
0.0478209911881463	0.289997219959767	0.191521391081433	-0.199479781925832	-0.296270638414851
0.0478343485782327	0.289994465062078	0.19151905560209	-0.199479637290956	-0.296269604855071
0.0478526055092487	0.289990699691274	0.191515863491003	-0.199479439602137	-0.296268192190171
0.0478909676043271	0.289982787890768	0.191509156232892	-0.199479024206554	-0.296265223881775
0.0479041741783458	0.289980064206036	0.191506847221783	-0.19947888120048	-0.296264202018918
0.0479385586828962	0.289972972943201	0.19150083559096	-0.199478508867528	-0.296261541531049
0.0479387027891404	0.289972943223847	0.191500810396344	-0.199478507307061	-0.296261530380957
0.047939423320361	0.289972794627114	0.191500684423297	-0.199478499504723	-0.296261474630505
0.0479426920797675	0.289972120504459	0.191500112935111	-0.199478464108633	-0.296261221713392
0.0479501878289076	0.289970574646145	0.191498802432427	-0.199478382939974	-0.296260641738206
0.0479616728686748	0.289968206083855	0.191496794482616	-0.19947825857228	-0.296259753099337
0.0479753789914084	0.289965379487304	0.191494398235404	-0.19947811015242	-0.296258692612365
0.0479868640311756	0.289963010958818	0.191492390316532	-0.199477985783395	-0.296257803982013
0.0479983336736581	0.289960645621052	0.191490385103631	-0.199477861580499	-0.296256916546866
0.0480148503254953	0.289957239486057	0.191487497557664	-0.199477682723295	-0.296255638618688
0.0480207557894987	0.289956021643601	0.191486465134023	-0.1994776187733	-0.296255181702435
0.0480233718855223	0.289955482145754	0.19148600777583	-0.199477590443666	-0.296254979290761
0.0480283773993112	0.289954449898444	0.191485132690442	-0.199477536239004	-0.296254592006446
0.0480428469156615	0.289951465981595	0.191482603082604	-0.199477379548098	-0.296253472481816
0.0480449045195231	0.289951041662638	0.191482243367433	-0.199477357266155	-0.296253313282925
0.0480550921794839	0.28994894077124	0.191480462343306	-0.19947724694295	-0.296252525055208
0.0480834224209448	0.289943098594389	0.191475509660414	-0.199476940149377	-0.296250333136944
0.0481067056917895	0.289938297258779	0.191471439351408	-0.199476688007645	-0.296248531721815
0.0481117112055783	0.289937265060203	0.191470564310624	-0.199476633801065	-0.296248144449776
0.0481304129148824	0.289933408563369	0.191467294987947	-0.199476431272242	-0.296246697522103
0.0481491146241866	0.289929552107395	0.191464025702669	-0.199476228741811	-0.296245250604723
0.0481608827503179	0.28992712543784	0.19146196851087	-0.199476101297894	-0.296244340131394
0.0481756210377575	0.28992408632316	0.191459392124627	-0.199475941687467	-0.296243199869143
0.0481871060775247	0.289921718063358	0.191457384451668	-0.199475817307865	-0.296242311306477
0.0481900394980566	0.289921113183124	0.191456871669542	-0.199475785539687	-0.296242084357257
0.048198591117292	0.289919349818967	0.191455376792813	-0.199475692927657	-0.296241422747694
0.0482339278268127	0.289912063396291	0.191449199797056	-0.19947531023582	-0.296238688890028
0.0482576740381159	0.289907167014058	0.19144504894096	-0.199475053064301	-0.296236851762771
0.0482656481207742	0.289905522802048	0.191443655078668	-0.199474966704388	-0.296236234851044
0.048304166022196	0.289897580727105	0.191436922280764	-0.199474549548507	-0.296233254955302
0.0483105205001876	0.289896270502584	0.191435811554909	-0.199474480727699	-0.296232763352188
0.0483163513789348	0.289895068242705	0.19143479235496	-0.199474417577456	-0.296232312257462
0.0483172616330798	0.289894880559168	0.191434633248742	-0.199474407719105	-0.29623224183749
0.0483218129038052	0.289893942142933	0.19143383771898	-0.19947435842729	-0.296231889737996
0.048327836418702	0.289892700171718	0.191432784854811	-0.199474293190422	-0.296231423742364
0.0483393214584692	0.289890332116139	0.191430777368763	-0.199474168802781	-0.296230535231147
0.0483578995946748	0.289886501595276	0.191427530100397	-0.199473967592743	-0.296229097988583
0.0483714386916082	0.289883710070827	0.191425163627848	-0.199473820956894	-0.296228050582788
0.0483984043792932	0.289878150282524	0.191420450405872	-0.199473528901188	-0.296225964490923
0.0484005954393469	0.289877698533265	0.191420067442885	-0.199473505170454	-0.296225794989324
0.0484115507396159	0.289875439795379	0.191418152635647	-0.199473386516455	-0.296224947483443
0.0484554547664991	0.289866387907673	0.191410479058841	-0.199472910997855	-0.296221551087928
0.0484914478717905	0.289858967217666	0.191404188312207	-0.199472521154769	-0.296218766720016
0.048494592286733	0.289858318941568	0.191403638749151	-0.199472487097174	-0.296218523475016
0.0485103143614455	0.289855077578401	0.191400890949723	-0.199472316808516	-0.296217307254381
0.0485328836105333	0.289850424608577	0.191396946492987	-0.199472072354877	-0.296215561366065
0.0485370949801859	0.289849556381762	0.191396210472516	-0.199472026740134	-0.296215235589004
0.0485485800199532	0.289847188606909	0.191394203243396	-0.199471902341442	-0.296214347148513
0.0485600650597204	0.289844820847461	0.191392196028377	-0.199471777942143	-0.296213458711904
0.0485819946328986	0.289840299882481	0.1913883634845	-0.199471540412022	-0.296211762338864
0.0486191479805443	0.289832640537219	0.191381870459713	-0.199471137980577	-0.296208888355477
0.0486353226279103	0.289829306104521	0.191379043778402	-0.199470962780741	-0.296207637184337
0.0486660107077895	0.289822979785543	0.19137368080654	-0.199470630371638	-0.296205263364569
0.0486884647161474	0.289818350982391	0.191369756864136	-0.199470387150134	-0.29620352649376
0.0486923730151162	0.289817545308357	0.191369073876219	-0.199470344815257	-0.29620322417908
0.0486999123370866	0.289815991124224	0.191367756359871	-0.199470263148771	-0.296202640998835
0.0487020038130809	0.289815559980687	0.191367390870015	-0.199470240493705	-0.296202479219666
0.0487124611930526	0.289813404270667	0.19136556342775	-0.199470127218069	-0.296201670325749
0.0487442570810701	0.28980684986658	0.191360007122161	-0.19946978279798	-0.296199210886216
0.0487760529690876	0.289800295580562	0.191354450924628	-0.199469438373243	-0.296196751476431
0.048785227073959	0.289798404486675	0.191352847808522	-0.199469338995106	-0.29619604186557
0.0487967121137262	0.289796037044652	0.191350840884014	-0.19946921458331	-0.296195153508935
0.048821903276227	0.289790844376772	0.191346438966793	-0.199468941697692	-0.296193205010655
0.0488331033562935	0.289788535722041	0.191344481880587	-0.199468820370844	-0.296192338707414
0.0488486180563997	0.289785337725729	0.191341770885906	-0.199468652304157	-0.296191138683254
0.0488560662291615	0.289783802467301	0.191340469422467	-0.199468571619657	-0.296190562587798
0.0488685608802261	0.289781227015497	0.191338286171235	-0.199468436267139	-0.296189596164941
0.0488800459199933	0.289778859685243	0.191336279349019	-0.199468311850942	-0.296188707836467
0.0488969291814435	0.289775379685587	0.191333329301748	-0.199468128955291	-0.296187401981088
0.0489029289564066	0.289774143012239	0.191332280955969	-0.19946806395967	-0.296186937923576
0.0489052370824941	0.289773667262513	0.19133187765616	-0.199468038955673	-0.296186759399954
0.048910468278377	0.289772589013491	0.191330963609286	-0.199467982285885	-0.29618635479004
0.0489125597543713	0.289772157921381	0.191330598166497	-0.199467959628794	-0.296186193023828
0.048923017134343	0.289770002468496	0.191328770959564	-0.199467846343034	-0.296185384194697
0.0489454914613709	0.289765370151294	0.191324844083742	-0.19946760287488	-0.296183645922149
0.0489967965703387	0.28975479557117	0.191315879888908	-0.199467047069327	-0.296179677793942
0.049007201428331	0.289752651046318	0.191314061952724	-0.199466934348514	-0.296178873052919
0.0490221453225761	0.289749571011732	0.191311450976629	-0.199466772453276	-0.296177717255619
0.0490229203054052	0.289749411283401	0.191311315573375	-0.199466764057442	-0.296177657316733
0.0490267952195504	0.289748612642798	0.191310638558066	-0.199466722078233	-0.296177357622565
0.0490336303623434	0.289747203887455	0.191309444342922	-0.19946664802897	-0.296176828979043
0.0490436592975839	0.289745136886217	0.191307692127214	-0.199466539379019	-0.296176053323757
0.0490538469575447	0.289743037183243	0.191305912190758	-0.199466429009027	-0.296175265395455
0.0490591739976901	0.289741939271365	0.191304981481645	-0.199466371297313	-0.29617485339571
0.0490650794616935	0.289740722149236	0.191303949717262	-0.199466307318959	-0.296174396660937
0.0490813856804027	0.289737361442142	0.191301100819803	-0.199466130660538	-0.296173135526228
0.0490976918991119	0.289734000766095	0.191298251950757	-0.199465954000894	-0.296171874399342
0.0491054791288432	0.289732395846016	0.191296891449302	-0.199465869634537	-0.296171272135877
0.0491169641686105	0.289730028833492	0.191294884917871	-0.199465745205831	-0.296170383887459
0.0491210242196673	0.289729192079804	0.191294175596746	-0.199465701219168	-0.29617006988565
0.0491430195980612	0.289724658989482	0.191290332871123	-0.199465462919546	-0.296168368785273
0.0491545046378284	0.289722292027299	0.191288326385764	-0.199465338488858	-0.29616748054954
0.0491560474026613	0.289721974078679	0.191288056859251	-0.19946532177426	-0.296167361234719
0.0491628756637534	0.289720566844735	0.191286863940766	-0.199465247795492	-0.296166833149407
0.0491743607035206	0.289718199909178	0.191284857479775	-0.199465123363755	-0.296165944920382
0.0491782652857808	0.289717395222866	0.19128417534412	-0.199465081060415	-0.296165642949017
0.0491824097099881	0.289716541110029	0.191283451309544	-0.199465036158484	-0.29616532242932
0.049199974940789	0.289712921162822	0.191280382668556	-0.199464845850644	-0.296163963982666
0.0492175401715899	0.289709301251637	0.191277314060535	-0.199464655541385	-0.296162605545089
0.0492462094700205	0.289703393048322	0.191272305666612	-0.199464344922839	-0.296160388374688
0.0492576945097877	0.289701026224509	0.191270299307888	-0.199464220486702	-0.29615950017382
0.049264402898835	0.289699643774519	0.191269127404239	-0.199464147803519	-0.296158981379242
0.0492832003045729	0.289695770074672	0.19126584366855	-0.199463944138727	-0.296157527685249
0.0493019977103107	0.289691896416077	0.191262559970613	-0.199463740472311	-0.29615607400165
0.0493231400511653	0.289687539576364	0.191258866683676	-0.199463511397015	-0.296154438986633
0.0493306208571018	0.289685998005904	0.191257559897394	-0.199463430342686	-0.296153860471532
0.049342105896869	0.289683631295275	0.191255553642254	-0.199463305902093	-0.296152972299183
0.0493535755393516	0.289681267772918	0.191253550090841	-0.199463181627724	-0.296152085321426
0.0493535909366363	0.289681264600046	0.191253547401207	-0.199463181460893	-0.296152084130716
0.0493536679230599	0.289681248735686	0.191253533953036	-0.199463180626737	-0.296152078177165
0.0493540528551782	0.289681169413896	0.191253466712191	-0.199463176455961	-0.296152048409416
0.0493553536139569	0.289680901370624	0.191253239492715	-0.199463162362108	-0.296151947818565
0.0493566543727356	0.28968063332755	0.191253012273421	-0.199463148268248	-0.296151847227764
0.0493608574759272	0.289679767209277	0.191252278067701	-0.199463102727124	-0.296151522192039
0.0493650605791188	0.289678901093067	0.191251543863868	-0.199463057185918	-0.296151197156833
0.0493836192650046	0.289675076805556	0.191248302029719	-0.199462856099014	-0.296149761979085
0.0493929656512784	0.289673150861769	0.191246669415438	-0.199462754828535	-0.296149039209462
0.0493951043047718	0.289672710165987	0.191246295839612	-0.199462731655622	-0.296148873824643
0.049396157205623	0.28967249320305	0.191246111921122	-0.199462720247137	-0.296148792402518
0.0494014217098791	0.289671408390303	0.191245192330448	-0.199462663204637	-0.296148385292385
0.0494126738574602	0.289669089764385	0.191243226842872	-0.199462541283778	-0.29614751515368
0.0494427280514879	0.289662896847224	0.191237977142905	-0.199462215633476	-0.296145191054053
0.0494669530712717	0.289657905156748	0.191233745721013	-0.199461953141797	-0.296143317745516
0.0494784381110389	0.28965553862891	0.191231739633158	-0.199461828694006	-0.296142429619228
0.0494946777586776	0.289652192425746	0.191228903083669	-0.199461652725947	-0.296141173830636
0.0495336959924557	0.289644152787414	0.191222087955457	-0.199461229930852	-0.296138156638453
0.0495389159589278	0.289643077235997	0.191221176221223	-0.199461173367633	-0.296137752993593
0.0495438836524165	0.289642053667285	0.191220308552411	-0.199461119537911	-0.296137368857015
0.0495469381561515	0.289641424303305	0.191219775047046	-0.199461086439378	-0.296137132661923
0.0495622106748266	0.28963827749974	0.191217107535175	-0.199460920946069	-0.296135951690578
0.0496317513587776	0.289623949436404	0.191204961811693	-0.199460167388314	-0.296130574435391
0.0496330754542402	0.289623676627139	0.191204730554997	-0.199460153039916	-0.296130472050674
0.049639695931553	0.289622312583888	0.191203574274325	-0.199460081297806	-0.296129960127864
0.0496495921060773	0.289620273645261	0.191201845894784	-0.19945997405857	-0.296129194916941
0.0496634716527391	0.289617414019742	0.19119942183183	-0.199459823653028	-0.296128121700956
0.049665762365881	0.289616942062558	0.191199021760737	-0.199459798829658	-0.296127944575402
0.0496772474056483	0.289614575801252	0.191197015916803	-0.199459674371371	-0.296127056516277
0.0496796463001051	0.289614081559271	0.191196596955479	-0.199459648375538	-0.296126871026759
0.0496872194942082	0.289612521265581	0.191195274318821	-0.199459566307775	-0.296126285446409
0.049705233699968	0.289608809853003	0.191192128213999	-0.199459371093763	-0.296124892544889
0.0497150851650447	0.289606780201334	0.191190407711965	-0.199459264336051	-0.296124130810059
0.0497544395937069	0.289598672303891	0.191183534789495	-0.199458837858105	-0.296121087876015
0.0497692622235731	0.289595618555621	0.191180946183803	-0.199458677225678	-0.296119941783395
0.0497738057954174	0.28959468249713	0.191180152704752	-0.199458627986915	-0.296119590473605
0.0497838564047687	0.289592611897247	0.191178397497032	-0.199458519067957	-0.296118813360845
0.0497903224472546	0.289591279786556	0.191177268292825	-0.199458448994885	-0.296118313408239
0.0497984189713118	0.289589611776827	0.191175854354032	-0.199458361251869	-0.296117687388986
0.0498203766412823	0.28958508819423	0.191172019805302	-0.199458123292414	-0.29611598964246
0.0498466910676074	0.289579667133913	0.191167424488012	-0.19945783811504	-0.296113955054285
0.0498473728344605	0.289579526683541	0.191167305431297	-0.199457830726484	-0.296113902341463
0.0498507816687262	0.289578824432494	0.191166710148469	-0.199457793783676	-0.296113638777561
0.0498545082561689	0.289578056722937	0.191166059378001	-0.199457753397197	-0.296113350646042
0.0498686696073947	0.289575139375698	0.191163586408053	-0.199457599924537	-0.296112255725335
0.0498956839595043	0.28956957427636	0.191158869002302	-0.199457307155816	-0.296110167058697
0.0499003899013563	0.289568604836172	0.191158047230907	-0.19945725615471	-0.296109803211938
0.0499245867459459	0.289563620243875	0.191153821913299	-0.199456993917428	-0.296107932407889
0.0499520034136619	0.289557972444958	0.191149034417146	-0.199456696781531	-0.296105812680696
0.0499798181648635	0.289552242730987	0.191144177489725	-0.199456395327761	-0.296103662198159
0.0499895438828798	0.28955023929801	0.191142479233865	-0.199456289920466	-0.296102910264868
0.0499945493966686	0.289549208199892	0.191141605200214	-0.199456235670557	-0.296102523270108
0.0500061804721903	0.289546812297278	0.191139574259913	-0.199456109612166	-0.296101624031542
0.050009399948572	0.289546149115321	0.191139012099119	-0.199456074719151	-0.296101375123422
0.0500110660485058	0.289545805914827	0.191138721177693	-0.19945605666177	-0.296101246311973
0.0500193965481747	0.289544089917214	0.191137266575009	-0.199455966374677	-0.296100602255953
0.050035337219929	0.289540806324669	0.191134483167921	-0.199455793606609	-0.296099369840297
0.0500411202425335	0.289539615096761	0.191133473398734	-0.199455730928808	-0.296098922741312
0.0500515251005258	0.289537471840331	0.191131656623371	-0.199455618158049	-0.296098118319917
0.0500579287757509	0.289536152778334	0.191130538493783	-0.19945554875298	-0.296097623239936
0.0500638342397543	0.289534936344692	0.191129507359482	-0.199455484747515	-0.296097166678655
0.0500650641974593	0.289534682993066	0.191129292600945	-0.199455471416787	-0.296097071588701
0.0500689709433031	0.289533878267044	0.191128610459029	-0.199455429074012	-0.296096769552363
0.0500728776891469	0.289533073542803	0.191127928318744	-0.199455386731167	-0.296096467516474
0.0500927337548391	0.289528983553211	0.19112446136071	-0.199455171522247	-0.29609493242369
0.0500998273450458	0.289527522413372	0.191123222798285	-0.199455094638305	-0.296094384013774
0.0501225788461214	0.289522836091973	0.191119250353255	-0.199454848044393	-0.296092625090915
0.0501453303471971	0.289518149830976	0.191115277963504	-0.199454601448102	-0.296090866183279
0.0501469108133675	0.289517824295272	0.191115002017715	-0.199454584317843	-0.296090743998763
0.0501548131442197	0.289516196621124	0.191113622292774	-0.199454498666375	-0.296090133077284
0.0501760675611062	0.289511818801487	0.191109911363916	-0.199454268293429	-0.296088489928188
0.0501771451419204	0.289511596851168	0.191109723224271	-0.199454256613662	-0.296088406622284
0.0501772561890801	0.289511573978689	0.191109703836059	-0.199454255410035	-0.296088398037422
0.0501778114248782	0.289511459616317	0.191109606895018	-0.199454249391899	-0.296088355113121
0.0501805876038691	0.289510887804998	0.191109122190305	-0.1994542193012	-0.296088140491748
0.0501886301816877	0.289509231275301	0.191107718007617	-0.199454132128382	-0.296087518735895
0.0502000998241702	0.289506868886177	0.191105715493291	-0.199454007809387	-0.296086632043712
0.0502167364134807	0.289503442294215	0.191102810893419	-0.199453827484989	-0.296085345913402
0.0502301435498232	0.289500680887186	0.191100470148691	-0.199453682163785	-0.296084309449403
0.0502604789481875	0.289494432920267	0.191095173978643	-0.199453353352517	-0.296081964333645
0.0502618638437847	0.289494147685703	0.191094932196045	-0.199453338341264	-0.296081857273211
0.0502669139158698	0.289493107569403	0.191094050528756	-0.199453283602111	-0.296081466873931
0.0502719639879548	0.289492067456079	0.19109316886419	-0.19945322886284	-0.296081076475401
0.0502756201387497	0.289491314436773	0.191092530558446	-0.199453189232633	-0.296080793835172
0.0502834336304373	0.289489705178483	0.191091166451927	-0.199453104539453	-0.296080189811325
0.0503007524883715	0.289486138230645	0.19108814288879	-0.199452916813269	-0.296078850979265
0.0503082918103418	0.289484585462042	0.191086826667894	-0.199452835091044	-0.296078268155716
0.0503103832863362	0.289484154711185	0.191086461537408	-0.199452812420514	-0.296078106475496
0.0503134773560903	0.289483517471626	0.191085921374668	-0.199452778882345	-0.296077867290641
0.0503251114748766	0.289481121375098	0.191083890299201	-0.199452652773919	-0.296076967925907
0.0503367455936629	0.289478725294363	0.191081859238186	-0.199452526664871	-0.296076068565153
0.0503374095293324	0.28947858855535	0.191081743330071	-0.199452519468064	-0.296076017240571
0.0503407292076794	0.289477904861054	0.1910811637902	-0.199452483483996	-0.296075760617854
0.0503574667546579	0.289474457749865	0.191078241815446	-0.199452302054495	-0.296074466752018
0.0503676544146187	0.289472359609148	0.191076463308707	-0.199452191622983	-0.2960736792174
0.0503857206543761	0.289468638910773	0.191073309429243	-0.199451995788599	-0.296072282654025
0.0503968111623574	0.289466354866347	0.191071373342157	-0.199451875568993	-0.296071425336091
0.0504414828295487	0.289457155065851	0.191063575073288	-0.199451391328442	-0.296067972165565
0.050456997529655	0.289453959982226	0.191060866744192	-0.199451223147059	-0.296066772875383
0.0504774759348402	0.289449742720561	0.191057291963515	-0.199451001156769	-0.2960651899004
0.0505122866506997	0.289442574017871	0.191051215388253	-0.199450623796745	-0.296062499070114
0.0505188477516322	0.289441222881316	0.191050070093816	-0.199450552671552	-0.296061991908175
0.0505376707369886	0.289437346665878	0.191046784411537	-0.199450348621088	-0.296060536930455
0.0505390014308724	0.289437072637788	0.191046552131148	-0.199450334195648	-0.296060434070972
0.050545210058959	0.289435794105674	0.191045468381353	-0.199450266890656	-0.296059954159428
0.0505473015349533	0.289435363412629	0.191045103303771	-0.19945024421785	-0.29605979249378
0.0505479654706227	0.289435226689926	0.191044987410582	-0.1994502370204	-0.296059741173308
0.0505509182026244	0.289434618641425	0.191044471997466	-0.199450205011038	-0.296059512935089
0.0505538709346262	0.289434010593942	0.191043956585282	-0.199450173001637	-0.296059284697126
0.0505660406452676	0.289431504531684	0.191041832319302	-0.199450041074187	-0.296058344015081
0.0505782103559091	0.289428998486703	0.191039708069133	-0.199449909146057	-0.296057403337391
0.0505956204569668	0.28942541334552	0.191036669124605	-0.199449720407265	-0.296056057602723
0.0506622264307999	0.289411697966376	0.191025043307005	-0.199448998334787	-0.296050909296262
0.0506704618298096	0.289410002184169	0.191023605882552	-0.199448909053767	-0.296050272750439
0.0506784010781659	0.289408367390955	0.191022220155732	-0.199448822983059	-0.296049659097133
0.0506859404001362	0.289406814954528	0.191020904238817	-0.199448741247751	-0.296049076357303
0.0506880318761306	0.289406384295819	0.191020539192658	-0.199448718573592	-0.296048914700309
0.0506939157782721	0.289405172736146	0.191019512219052	-0.199448654784787	-0.296048459915029
0.0506982195360914	0.289404286547993	0.191018761045459	-0.199448608126607	-0.296048127264713
0.0507197383251877	0.289399855639638	0.191015005207151	-0.19944837483443	-0.296046464021299
0.0507495573721627	0.28939371572431	0.191009800743268	-0.199448051552948	-0.296044159251778
0.0507513990713164	0.289393336511136	0.191009479305633	-0.199448031586139	-0.296044016904288
0.0507557660002494	0.289392437344697	0.191008717133028	-0.19944798424195	-0.296043679378671
0.0507628841110837	0.289390971704737	0.191007474793135	-0.199447907070554	-0.29604312921183
0.0507880752735845	0.289385784817744	0.191003078166327	-0.199447633957289	-0.296041182170337
0.0507907891832433	0.289385226025293	0.191002604510293	-0.19944760453391	-0.296040972411591
0.0508045919254217	0.289382384061845	0.191000195543183	-0.199447454888277	-0.296039905597597
0.0508191314193431	0.289379390426377	0.190997658014146	-0.199447297254032	-0.296038781846116
0.0508287175256937	0.289377416691115	0.190995984995547	-0.19944719332288	-0.296038040943314
0.0508346461194494	0.289376196026258	0.190994950310535	-0.199447129045728	-0.296037582728206
0.050849919624371	0.289373051314462	0.19099228472662	-0.19944696345135	-0.296036402258978
0.0508614046641382	0.289370686640049	0.190990280334902	-0.199446838930567	-0.296035514599787
0.0508964963414266	0.289363461650125	0.190984156153629	-0.199446458462901	-0.296032802447756
0.0508991446794171	0.289362916392325	0.190983693972394	-0.199446429749112	-0.296032597765499
0.0509066840013874	0.289361364150028	0.190982378233129	-0.199446348006158	-0.2960320150746
0.0509087754773818	0.289360933545173	0.19098201323625	-0.199446325329878	-0.296031853431179
0.0509192328573535	0.28935878052855	0.190980188258862	-0.199446211948177	-0.296031045216002
0.0509315195244206	0.289356250905634	0.190978044056999	-0.199446078732217	-0.296030095625583
0.050938856224113	0.289354740408084	0.190976763704022	-0.199445999185049	-0.296029528601694
0.0509635867720233	0.28934964886907	0.190972447932429	-0.19944573104563	-0.296027617289183
0.0509883173199336	0.28934455740139	0.190968132226113	-0.1994454629034	-0.296025705994652
0.0509998023597008	0.289342192912374	0.190966128004051	-0.199445338375314	-0.29602481838219
0.0510010269512823	0.289341940799801	0.190965914304841	-0.19944532509748	-0.296024723740801
0.0510071499091897	0.289340680239563	0.190964845811192	-0.199445258708204	-0.296024250534516
0.0510210042315744	0.289337828005501	0.190962428161868	-0.199445108489579	-0.296023179822023
0.0510236694267391	0.289337279315738	0.190961963074182	-0.199445079591496	-0.296022973846681
0.0510277074318605	0.28933644800406	0.19096125842687	-0.199445035808297	-0.296022661776317
0.0510324892713417	0.289335463560269	0.190960423979873	-0.199444983959768	-0.296022292220598
0.0510392734669841	0.28933406689327	0.19095924011921	-0.199444910399913	-0.296021767917599
0.0510398750205943	0.289333943051275	0.1909591351467	-0.199444903877361	-0.296021721427796
0.0510419246658516	0.289333521090603	0.190958777479104	-0.199444881653366	-0.296021563025362
0.0510439743111089	0.289333099130421	0.190958419811956	-0.199444859429352	-0.296021404623051
0.0510502798785866	0.2893318010072	0.190957319480783	-0.199444791058852	-0.296020917311957
0.0510553897207006	0.289330749050611	0.190956427808628	-0.199444735653323	-0.296020522410571
0.0510604755656614	0.289329702037309	0.190955540326766	-0.199444680507874	-0.296020129364506
0.0510719606054286	0.289327337644949	0.190953536193153	-0.199444555975981	-0.296019241776408
0.0510859318142162	0.289324461452807	0.190951098243287	-0.199444404485825	-0.296018162057151
0.0511030572319328	0.289320935948412	0.190948109918265	-0.199444218793282	-0.296016838582984
0.0511070032330062	0.289320123614294	0.190947421359424	-0.199444176006223	-0.2960165336322
0.0511172399426778	0.289318016266891	0.19094563510893	-0.199444065007772	-0.296015742531499
0.0511290476611108	0.289315585523986	0.19094357473979	-0.199443936973997	-0.296014830025872
0.0511405327008781	0.289313221223475	0.190941570690227	-0.199443812438486	-0.296013942460926
0.0511522631256717	0.289310806424091	0.190939523837429	-0.19944368524157	-0.296013035936604
0.0511611802915346	0.289308970766724	0.190937967882639	-0.199443588549339	-0.296012346822942
0.0511684377730377	0.289307476773167	0.190936701532161	-0.199443509853428	-0.296011785970498
0.0511903370392733	0.289302968722757	0.190932880385804	-0.199443272389048	-0.296010093621867
0.0512094914165783	0.289299025764423	0.190929538229979	-0.199443064687026	-0.296008613406468
0.0512606186218455	0.289288501359288	0.190920617479819	-0.199442510276834	-0.296004662441959
0.0512964877555065	0.289281117971325	0.190914359146988	-0.199442121314057	-0.296001890623542
0.051309168114215	0.289278507851961	0.19091214675101	-0.199441983807579	-0.296000910746871
0.051331592072755	0.289273892160263	0.190908234389833	-0.199441740639182	-0.295999177943594
0.05133997548055	0.28927216655557	0.190906771730592	-0.199441649727797	-0.295998530122588
0.051349791262362	0.289270146127571	0.190905059173547	-0.199441543283045	-0.295997771618672
0.0513612763021293	0.289267782122711	0.190903055394529	-0.199441418735888	-0.29599688412825
0.051371736232825	0.289265629132926	0.190901230477121	-0.199441305304788	-0.295996075855075
0.0513776416968284	0.289264413604343	0.190900200171047	-0.199441241263676	-0.29599561952191
0.0513833144674473	0.289263245975142	0.190899210465694	-0.199441179745829	-0.295995181170635
0.0513891813742889	0.289262038390733	0.190898186893792	-0.199441116122533	-0.295994727818892
0.0514185159084969	0.289256000528892	0.190893069089374	-0.199440798003686	-0.295992461075354
0.0514557523077158	0.289248336388298	0.190886572830472	-0.199440394187237	-0.295989583773875
0.0514628877294241	0.289246867766493	0.190885328002325	-0.199440316805219	-0.295989032415887
0.0514807058217272	0.289243200449412	0.190882219525423	-0.199440123571057	-0.295987655608558
0.0514917454130073	0.289240928300966	0.190880293617134	-0.199440003847847	-0.295986802581955
0.0515299117154662	0.289233073092024	0.190873635427497	-0.199439589933986	-0.295983853508403
0.0515377562089332	0.2892314585963	0.190872266958799	-0.199439504859561	-0.295983247377227
0.051540056538051	0.289230985160906	0.190871865668564	-0.199439479912177	-0.295983069634903
0.0515403165734584	0.289230931642531	0.190871820305669	-0.199439477092056	-0.295983049542441
0.0515416167504955	0.289230664050775	0.190871593491303	-0.199439462991445	-0.295982949080161
0.0515481176356807	0.289229326094949	0.190870459422176	-0.199439392488276	-0.295982446769508
0.0515709940222092	0.289224617914593	0.190866468708622	-0.199439144388557	-0.295980679165845
0.0515938704087377	0.289219909795253	0.190862478050902	-0.199438896286435	-0.295978911577564
0.051597923356135	0.289219075676874	0.190861771042712	-0.199438852330604	-0.295978598420342
0.0516145599454455	0.289215651797352	0.190858868924989	-0.199438671899367	-0.295977312973712
0.0516734436707145	0.289203533540142	0.190848597375147	-0.199438033268868	-0.295972763315268
0.0516812571624022	0.289201925555716	0.190847234434333	-0.199437948525511	-0.295972159612508
0.0516926705563329	0.289199576739021	0.190845243558862	-0.199437824737928	-0.2959712777696
0.0516964439091896	0.289198800206105	0.190844585363692	-0.199437783812701	-0.295970986226624
0.0516998059780413	0.289198108314318	0.190843998911077	-0.199437747348144	-0.295970726461299
0.0517002098783033	0.289198025194374	0.190843928458001	-0.199437742967492	-0.295970695254559
0.0517014494229784	0.289197770104576	0.19084371224202	-0.199437729523538	-0.295970599483054
0.0517023013542976	0.289197594783053	0.190843563638221	-0.199437720283588	-0.295970533659922
0.0517052540862993	0.289196987132059	0.190843048588859	-0.199437688258569	-0.2959703055219
0.0517082068183011	0.289196379482082	0.190842533540427	-0.199437656233509	-0.295970077384134
0.0517229704783096	0.289193341247443	0.190839958312218	-0.199437496107612	-0.295968936699147
0.0517483121502235	0.2891881262079	0.190835538013459	-0.199437221250806	-0.29596697873993
0.0517485210033471	0.289188083228517	0.190835501583898	-0.199437218985564	-0.295966962603508
0.0517495652689646	0.28918786833168	0.190835319436161	-0.199437207659353	-0.295966881921417
0.0517506553167173	0.289187644013586	0.190835129302925	-0.199437195836578	-0.29596679770214
0.0517552902866228	0.289186690196723	0.190834320842669	-0.199437145565137	-0.295966439595451
0.0517797777154567	0.28918165104213	0.190830049631189	-0.1994368799699	-0.295964547660084
0.0518334008975102	0.289170616419942	0.190820696649231	-0.19943629835321	-0.295960404714407
0.0518348416047522	0.289170319954653	0.190820445364592	-0.199436282726589	-0.295960293406031
0.0518405363192186	0.289169148112306	0.190819452108568	-0.199436220958815	-0.295959853435617
0.0518489155976165	0.289167423854809	0.190817990624771	-0.199436130072623	-0.295959206059048
0.0518514781940627	0.289166896534647	0.190817543667351	-0.199436102277249	-0.29595900807524
0.0518595033552279	0.289165245156179	0.190816143956631	-0.199436015231607	-0.295958388060034
0.0518675285163931	0.289163593785219	0.190814744252781	-0.199435928185669	-0.29595776804672
0.0518790135561603	0.289161230473636	0.190812741108154	-0.1994358036112	-0.295956880731064
0.0518942432965658	0.289158096627322	0.190810084859324	-0.199435638418255	-0.295955704111852
0.051905728336333	0.289155733351507	0.190808081747426	-0.199435513842377	-0.295954816805213
0.05190699985048	0.289155471713076	0.190807859982832	-0.199435500050486	-0.295954718571316
0.0519103619193317	0.289154779903816	0.190807273605732	-0.199435463582679	-0.295954458826796
0.0519107658195937	0.289154696793786	0.190807203161728	-0.199435459201635	-0.295954427622555
0.0519127853209037	0.28915428124392	0.190806850941969	-0.199435437296408	-0.295954271601425
0.0519166712835971	0.289153481636332	0.190806173195259	-0.199435395145902	-0.295953971382947
0.0519181754110193	0.289153172135196	0.190805910862392	-0.199435378830819	-0.295953855178439
0.0519256960481304	0.289151624633476	0.190804599201679	-0.199435297255249	-0.295953274156896
0.0519451250669182	0.289147626805895	0.190801210649587	-0.199435086509494	-0.295951773137708
0.0519457890025876	0.289147490191418	0.190801094855434	-0.199435079307781	-0.295951721844517
0.0519483256626239	0.289146968236982	0.190800652447943	-0.1994350517926	-0.295951525871753
0.0519508623226602	0.289146446283296	0.190800210041139	-0.199435024277389	-0.295951329899178
0.0519557158802373	0.289145447597257	0.190799363557175	-0.199434971630655	-0.295950954932558
0.0519623473624274	0.289144083083282	0.190798206998603	-0.199434899698525	-0.295950442611648
0.0519755719459295	0.289141361968005	0.190795900589251	-0.199434756249983	-0.295949420938836
0.051976033887874	0.289141266918327	0.190795820025446	-0.199434751239233	-0.295949385251338
0.0519783435975966	0.289140791670307	0.190795417206765	-0.199434726185465	-0.295949206813942
0.0519903336567471	0.289138324594586	0.190793326122048	-0.1994345961271	-0.295948280520438
0.0519922085352399	0.289137938820923	0.190792999141747	-0.199434575789891	-0.29594813567685
0.0520015829277041	0.289136009958752	0.190791364245871	-0.1994344741036	-0.295947411460459
0.052027792903805	0.289130617084277	0.190786793270659	-0.199434189795543	-0.295945386628886
0.0520510922605089	0.289125823156061	0.190782729964032	-0.199433937057264	-0.295943586671928
0.0520541444987614	0.289125195151518	0.190782197671225	-0.19943390394812	-0.295943350877008
0.0520589057521966	0.289124215515618	0.190781367337978	-0.199433852300355	-0.295942983055885
0.0520612799204697	0.28912372702749	0.190780953298571	-0.199433826546491	-0.295942799644506
0.0520731507618356	0.289121284596709	0.190778883110552	-0.199433697776786	-0.295941882590097
0.0520858554080955	0.289118670628404	0.190776667529701	-0.199433559961612	-0.295940901126607
0.0521047992378562	0.289114772989253	0.190773363920974	-0.19943335446477	-0.295939437680479
0.0521162842776234	0.289112409995319	0.190771361067008	-0.199433229877787	-0.295938550444903
0.0521329388764172	0.289108983415782	0.190768456728592	-0.19943304921158	-0.295937263860463
0.0521433171392779	0.289106848169459	0.190766646913854	-0.199432936629335	-0.295936462133382
0.0521473809041276	0.289106012085081	0.190765938256815	-0.199432892545929	-0.295936148205953
0.0521535895322142	0.289104734717407	0.190764855572569	-0.199432825195068	-0.295935668587934
0.0521548021790451	0.289104485227087	0.19076464410707	-0.19943281204032	-0.295935574910806
0.0521605370002864	0.289103305345582	0.190763644051463	-0.1994327498291	-0.295935131895691
0.0521662718215276	0.28910212546791	0.190762643999364	-0.19943268761773	-0.295934688881543
0.0521820433155353	0.289098880672738	0.190759893745905	-0.199432516527702	-0.295933470540793
0.0521827072512048	0.289098744076596	0.190759777968529	-0.199432509325266	-0.295933419252225
0.0521860269295518	0.28909806109666	0.190759199082353	-0.199432473313059	-0.295933162809576
0.0521963155471806	0.28909594435775	0.190757404958614	-0.199432361700769	-0.29593236802368
0.0522129521364911	0.28909252163872	0.190754503902794	-0.199432181223812	-0.29593108286961
0.0522383488450954	0.289087296723849	0.190750075331472	-0.199431905712926	-0.295929121023832
0.0522718358617601	0.289080407488878	0.190744236111373	-0.199431542431495	-0.295926534246641
0.0522796493534478	0.289078800049463	0.190742873669267	-0.199431457666666	-0.29592593068128
0.0522943198733915	0.289075781959377	0.190740315581608	-0.199431298512464	-0.295924797438914
0.0523065990093466	0.289073255855617	0.190738174495443	-0.199431165300605	-0.295923848926808
0.0523227736567126	0.289069928381406	0.190735354181985	-0.19943098982671	-0.295922599509434
0.052323437592382	0.289069791796154	0.190735238414574	-0.199430982623846	-0.295922548223611
0.0523267572707291	0.289069108870667	0.19073465957822	-0.199430946609493	-0.29592229179469
0.0523402198741987	0.289066339351944	0.190732312180823	-0.199430800556586	-0.295921251877714
0.0523536824776684	0.289063569854345	0.190729964802753	-0.199430654502847	-0.295920211966064
0.0523640873356606	0.289061429403986	0.190728150595177	-0.199430541621553	-0.295919408251986
0.0523762460972679	0.289058928162804	0.190726030588806	-0.1994304097117	-0.295918469063201
0.0523842991527448	0.289057271536962	0.190724626463621	-0.199430322344093	-0.295917847017095
0.0523877311370351	0.289056565532218	0.190724028067315	-0.199430285110401	-0.295917581919231
0.0523905077808314	0.289055994340721	0.190723543936241	-0.199430254986477	-0.295917367442297
0.0523992161768023	0.289054202917005	0.190722025559889	-0.199430160508496	-0.295916694779138
0.0524107012165696	0.289051840317163	0.190720023066529	-0.199430035905986	-0.295915807642919
0.052437096998949	0.289046410470738	0.190715420838958	-0.199429749532828	-0.295913768774415
0.0524582990976262	0.289042049069894	0.19071172420813	-0.199429519504673	-0.295912131092331
0.0524635039978899	0.289040978398214	0.190710816730069	-0.199429463034777	-0.295911729060003
0.0524697841373935	0.28903968654913	0.190709721787128	-0.199429394899047	-0.295911243976051
0.0524784586480571	0.289037902176159	0.190708209392254	-0.199429300785533	-0.295910573950497
0.0524949752998943	0.28903450467537	0.19070532974773	-0.199429121588288	-0.29590929819833
0.0525150634746427	0.289030372549648	0.190701827454681	-0.199428903640153	-0.295907746591242
0.052525029493922	0.2890283225628	0.190700089934986	-0.199428795512403	-0.295906976822065
0.0525312381220087	0.28902704546838	0.190699007500774	-0.199428728150775	-0.295906497272939
0.0525435172579638	0.289024519703642	0.190696866724821	-0.199428594925558	-0.295905548846309
0.0525441811936332	0.28902438313547	0.190696750973037	-0.199428587722021	-0.295905497564792
0.0525475008719803	0.289023700295379	0.190696172214823	-0.199428551704303	-0.295905241157402
0.0525609634754499	0.289020931122974	0.190693825134312	-0.199428405637751	-0.295904201327741
0.0525744260789196	0.289018161971688	0.190691478073125	-0.199428259570367	-0.295903161503405
0.0526292395985856	0.28900688748133	0.190681922120679	-0.199427664842672	-0.29589892787269
0.0526719684631859	0.288998098903899	0.190674473177028	-0.199427201224139	-0.29589562768546
0.0526740152475661	0.288997677921619	0.190674116365002	-0.199427179015822	-0.295895469602295
0.0526842475991411	0.288995573340521	0.19067233258532	-0.199427067990988	-0.2958946793096
0.0526943112874714	0.28899350346183	0.190670578219159	-0.199426958795745	-0.295893902046561
0.0526946524571333	0.288993433290963	0.190670518744482	-0.199426955093903	-0.295893875696576
0.0526952173462434	0.288993317106107	0.19067042026976	-0.199426948964604	-0.295893832067792
0.0526980417917937	0.288992736182382	0.19066992789666	-0.199426918318089	-0.295893613924014
0.0527067023860106	0.288990954902411	0.190668418138878	-0.199426824346485	-0.295892945031454
0.0527140528012117	0.288989443102219	0.19066713678428	-0.199426744590682	-0.295892377331023
0.0527407675813844	0.288983948579941	0.190662479802479	-0.199426454719424	-0.295890314060644
0.0527457730951732	0.288982919087662	0.190661607238289	-0.199426400406257	-0.295889927470676
0.0527519817232598	0.288981642152937	0.190660524950199	-0.199426333038337	-0.295889447961814
0.0527695597647898	0.288978026883978	0.190657460768169	-0.199426142303437	-0.295888090369053
0.0527973866074788	0.28897230382168	0.190652610095395	-0.199425840358477	-0.295885941256258
0.0528147455887434	0.288968733698372	0.190649584183498	-0.199425651996934	-0.295884600605126
0.0528241013876515	0.288966809558788	0.190647953350933	-0.199425550476998	-0.29588387805128
0.0528359476874206	0.288964373230512	0.190645888406358	-0.199425421932017	-0.29588296315828
0.0528474327271879	0.288962011215135	0.190643886447788	-0.199425297306477	-0.295882076169425
0.0528476703756773	0.288961962340465	0.190643845023401	-0.199425294727719	-0.295882057815889
0.0528488586181241	0.288961717967216	0.19064363790156	-0.199425281833922	-0.295881966048233
0.0528515636660072	0.28896116164926	0.190643166386817	-0.199425252481018	-0.295881757138243
0.0528548057973856	0.28896049487627	0.190642601254505	-0.199425217300092	-0.295881506749748
0.0528677631055658	0.288957830103482	0.190640342691728	-0.199425076697626	-0.29588050606516
0.0528807204137459	0.288955165350254	0.190638084146848	-0.199424936094389	-0.295879505385504
0.0528927120644371	0.288952699208088	0.19063599393843	-0.199424805969075	-0.295878579286982
0.0528929980746266	0.288952640388885	0.190635944085521	-0.199424802865477	-0.295878557198864
0.052894428125574	0.288952346293014	0.190635694821111	-0.199424787347482	-0.29587844675831
0.0528987725240017	0.288951452851032	0.190634937573964	-0.1994247402048	-0.295878111247717
0.0529031169224294	0.288950559411249	0.190634180328829	-0.199424693062031	-0.295877775737679
0.0529044831143938	0.288950278449846	0.190633942196799	-0.199424678236929	-0.295877670229257
0.0529049912003922	0.288950173960519	0.190633853635687	-0.19942467272348	-0.295877630990751
0.0529075316303844	0.288949651514334	0.190633410830537	-0.199424645156217	-0.295877434798331
0.0529193805832365	0.288947214755596	0.190631345528885	-0.199424516577909	-0.295876519729473
0.0529312295360886	0.288944778013214	0.190629280242199	-0.199424387998957	-0.295875604664739
0.0529513235226748	0.288940645713397	0.19062577787046	-0.199424169947519	-0.29587405286628
0.0529898414240965	0.288932724693153	0.190619064339974	-0.199423751962373	-0.295871078277164
0.0529916939407026	0.288932343736424	0.190618741457036	-0.199423731859226	-0.295870935215543
0.0529990859770548	0.288930823621242	0.190617453071463	-0.19942365164214	-0.295870364362444
0.053006478013407	0.288929303512426	0.190616164691715	-0.199423571424803	-0.295869793510951
0.0530346573289419	0.288923508736489	0.190611253289386	-0.19942326562454	-0.295867617372365
0.0530354891899946	0.288923337674534	0.190611108304741	-0.199423256597177	-0.295867553132517
0.0530396484952579	0.28892248236597	0.190610383382621	-0.199423211460318	-0.295867231933581
0.0530566912886718	0.288918977751928	0.190607413026504	-0.199423026510774	-0.295865915823156
0.0530621196072976	0.288917861500611	0.190606466941655	-0.199422967602014	-0.295865496629187
0.053065361738676	0.28891719480715	0.190605901882111	-0.199422932417954	-0.295865246260745
0.0530681763284391	0.288916616031909	0.190605411338183	-0.199422901873596	-0.295865028908775
0.0530712672026794	0.288915980444259	0.190604872642679	-0.199422868330914	-0.295864790221468
0.0530719598772658	0.288915838007231	0.190604751919471	-0.199422860813888	-0.295864736730934
0.0530731752303636	0.288915588090181	0.190604540101047	-0.199422847624658	-0.295864642877538
0.0530792519958526	0.288914338507509	0.190603481011288	-0.199422781678407	-0.295864173611209
0.0531001248862625	0.288910046388107	0.190599843207206	-0.199422555160414	-0.295862561751335
0.053103554015917	0.288909341256603	0.190599245570324	-0.199422517946422	-0.295862296946086
0.0531134556656883	0.288907305189281	0.190597519894256	-0.199422410490309	-0.295861532319941
0.0531150390556842	0.288906979599282	0.19059724393937	-0.199422393306773	-0.295861410047514
0.0531229560056637	0.288905351653667	0.190595864168953	-0.199422307388924	-0.295860798686487
0.0531461356821884	0.288900585307981	0.190591824440532	-0.199422055832319	-0.295859008721022
0.0531472083545842	0.288900364740092	0.190591637497758	-0.199422044191121	-0.295858925888214
0.0531525717165634	0.288899261902656	0.190590702785728	-0.19942198598505	-0.295858511724683
0.0531673502520216	0.288896223094307	0.190588127238925	-0.199421825599802	-0.295857370517543
0.0531821287874799	0.288893184311399	0.190585551715401	-0.199421665213552	-0.295856229316818
0.0532227703820865	0.288884827661669	0.190578469037322	-0.199421224139442	-0.295853090999865
0.0532286121893197	0.288883626495854	0.190577450990359	-0.199421160738995	-0.295852639903377
0.0532342554218537	0.288882466163841	0.190576467552301	-0.199421099493508	-0.295852204141511
0.0532457404616209	0.288880104681377	0.19057446608134	-0.199420974846968	-0.295851317287032
0.053292703478517	0.28887044859772	0.190566282092726	-0.199420465153485	-0.295847690926153
0.0533048233824449	0.288867956661395	0.190564170061381	-0.199420333613528	-0.295846755069505
0.0533061041883536	0.288867693319815	0.190563946867274	-0.199420319712624	-0.295846656170399
0.0533081854512965	0.288867265399748	0.190563584185353	-0.199420297124143	-0.295846495463056
0.0533085893515586	0.288867182355505	0.190563513801544	-0.199420292740508	-0.295846464275403
0.0533106088528686	0.288866767134575	0.190563161882765	-0.19942027082232	-0.295846308337208
0.0533175892281208	0.288865331933468	0.190561945484256	-0.199420195062296	-0.295845769340157
0.0533290742678881	0.288862970562485	0.190559944115296	-0.199420070411363	-0.295844882513789
0.0533370431348797	0.288861332139983	0.190558555478557	-0.199419983922259	-0.295844267193741
0.0533377070705491	0.288861195633189	0.190558439782934	-0.199419976716303	-0.295844215927701
0.0533410267488962	0.288860513099992	0.190557861305525	-0.199419940686492	-0.295843959597693
0.0533544893523658	0.288857745172154	0.190555515363781	-0.199419794570897	-0.295842920081849
0.0533679519558354	0.288854977265426	0.190553169441353	-0.19941964845447	-0.295841880571328
0.053369342530497	0.288854691364948	0.190552927128231	-0.199419633361814	-0.295841773198864
0.0533761886499977	0.288853283814295	0.1905517341679	-0.199419559057063	-0.295841244580309
0.0533830347694984	0.288851876269102	0.190550541212564	-0.199419484752096	-0.29584071596313
0.0533830539308056	0.288851872329592	0.19055053787366	-0.199419484544127	-0.295840714483609
0.0533831497373414	0.288851852632045	0.190550521179141	-0.199419483504281	-0.295840707086
0.0533836287700205	0.288851754144325	0.190550437706559	-0.199419478305049	-0.29584067009796
0.0533858929793663	0.288851288629856	0.190550043163035	-0.199419453730198	-0.295840495269342
0.053388157188712	0.288850823115984	0.190549648620057	-0.199419429155323	-0.295840320440875
0.0533905932527759	0.288850322270023	0.190549224131663	-0.199419402715176	-0.295840132343
0.0533926847287703	0.288849892270675	0.190548859688843	-0.19941938001504	-0.295839970852234
0.0533945198092656	0.288849514985665	0.190548539923706	-0.199419360097713	-0.295839829158839
0.0534036952117425	0.288847628566503	0.190546941103406	-0.199419260510846	-0.29583912069335
0.0534489157924738	0.288838331573165	0.190539061516642	-0.199418769695561	-0.295835629087451
0.0534777734760569	0.288832398786405	0.190534033242631	-0.199418456475036	-0.295833400937414
0.053502622769821	0.288827290153278	0.190529703477018	-0.199418186758404	-0.29583148230146
0.0535141078095883	0.288824929029806	0.190527702334522	-0.199418062097717	-0.295830595537507
0.0535237842719828	0.28882293973016	0.190526016327752	-0.199417957067184	-0.295829848417456
0.0535392989720891	0.288819750220818	0.190523313099354	-0.199417788666188	-0.295828650532574
0.053541741631062	0.288819248061966	0.190522887501128	-0.199417762152767	-0.295828461936324
0.0535451036999137	0.28881855689309	0.190522301709982	-0.199417725659726	-0.295828202353269
0.0535455076001757	0.288818473859992	0.190522231336371	-0.199417721275652	-0.295828171168426
0.0535475271014858	0.288818058694787	0.190521879468578	-0.199417699355268	-0.295828015244284
0.0535558112274891	0.288816355665027	0.190520436088503	-0.199417609436228	-0.295827375634542
0.0535640953534925	0.288814652643258	0.19051899271574	-0.199417519516872	-0.295826736026816
0.0535900861317481	0.288809309601469	0.190514464297387	-0.199417237400092	-0.295824729322162
0.0535935907107888	0.288808589155331	0.190513853694012	-0.199417199359418	-0.295824458740975
0.0536011491940663	0.288807035341603	0.1905125367827	-0.199417117315194	-0.295823875167585
0.053605075750556	0.288806228153532	0.190511852662843	-0.199417074693936	-0.295823572007706
0.0536250754373291	0.288802116815975	0.190508368163691	-0.199416857603943	-0.295822027887546
0.0536361723770602	0.288799835637088	0.190506434787942	-0.199416737149536	-0.295821171128777
0.0536626159065471	0.288794399743839	0.190501827689679	-0.199416450109595	-0.295819129524105
0.053669659393725	0.288792951855378	0.190500600557527	-0.199416373653218	-0.295818585726623
0.0536824719722393	0.288790318063367	0.19049836833488	-0.199416234573324	-0.29581759652604
0.053685834041091	0.288789626949591	0.190497782594149	-0.199416198078112	-0.295817336956881
0.053686237941353	0.288789543923113	0.190497712226594	-0.199416193693776	-0.295817305773707
0.053688257442663	0.288789128791005	0.190497360389083	-0.199416171772088	-0.295817149857911
0.0536985170773081	0.288787019810476	0.190495572962285	-0.199416060403456	-0.295816357763666
0.0537395223594452	0.288778590846985	0.190488429160992	-0.199415615285103	-0.295813191985114
0.0537395410184382	0.288778587011524	0.190488425910326	-0.199415615082555	-0.295813190544574
0.0537396343134031	0.288778567834222	0.190488409656998	-0.199415614069816	-0.29581318334187
0.0537401007882277	0.288778471947726	0.190488328390371	-0.199415609006119	-0.295813147328357
0.0537423143307308	0.288778016942091	0.19048794275973	-0.199415584977565	-0.295812976435099
0.053744527873234	0.288777561937027	0.190487557129612	-0.199415560948988	-0.295812805541985
0.0537510260582054	0.288776226204927	0.190486425057757	-0.19941549040938	-0.295812303860531
0.0537658057785064	0.288773188183091	0.190483850247009	-0.199415329970676	-0.295811162821671
0.0538010136021097	0.288765951197527	0.190477716700831	-0.199414947774181	-0.295808444697636
0.0538228561657123	0.288761461520321	0.190473911579649	-0.199414710660635	-0.295806758420359
0.0538265643822682	0.288760699312407	0.190473265588483	-0.199414670405602	-0.295806472142107
0.0538290150669104	0.28876019558563	0.190472838666909	-0.199414643801837	-0.295806282946874
0.0538337005137505	0.288759232515873	0.190472022440317	-0.199414592938209	-0.295805921226322
0.0538451855535177	0.288756871835202	0.190470021702963	-0.19941446826007	-0.295805034574036
0.0538502171655877	0.288755837622519	0.190469145181542	-0.199414413638212	-0.295804646131644
0.0538617022053549	0.288753476963936	0.190467144464398	-0.199414288959202	-0.295803759484928
0.0538730906256774	0.288751136179876	0.190465160592431	-0.199414165328474	-0.295802880301073
0.0538731718478374	0.28875111948547	0.190465146443515	-0.199414164446738	-0.295802874030751
0.0538735779586377	0.288751036013448	0.190465075698946	-0.199414160038058	-0.295802842679147
0.0538756085126388	0.288750618653628	0.190464721976366	-0.199414137994647	-0.295802685921198
0.0538802713596154	0.288749660254449	0.190463909709915	-0.199414087375358	-0.295802325951753
0.0538917563993827	0.288747299636057	0.190461909029543	-0.199413962694765	-0.295801439315174
0.0539032155734904	0.288744944349362	0.190459912868944	-0.199413838294364	-0.295800554679265
0.0539065776423421	0.288744253322006	0.190459327207281	-0.199413801795745	-0.295800295131899
0.0539069815426041	0.288744170305909	0.190459256849226	-0.199413797411001	-0.295800263951344
0.0539090010439142	0.288743755225711	0.190458905059209	-0.199413775487266	-0.295800108048639
0.0539190985504644	0.288741679831844	0.190457146115645	-0.199413665868314	-0.295799328536911
0.0539417439432869	0.288737025447785	0.190453201422074	-0.199413420027283	-0.295797580358857
0.0539500783007356	0.288735312474186	0.190451749640024	-0.199413329547932	-0.295796936967282
0.053984481464279	0.28872824162345	0.19044575694738	-0.199412956057349	-0.295794281150587
0.0539865493797576	0.288727816611063	0.190445396740864	-0.199412933607294	-0.295794121515083
0.0539959665040462	0.288725881144412	0.190443756394509	-0.199412831371263	-0.295793394549152
0.0539961755374886	0.288725838182661	0.190443719983581	-0.199412829101908	-0.295793378412601
0.0539972207047006	0.28872562337398	0.19044353792901	-0.199412817755133	-0.295793297729861
0.0540024465407605	0.288724549332481	0.1904426276579	-0.199412761021182	-0.295792894316647
0.0540138209668546	0.288722211611194	0.190440646394274	-0.199412637535026	-0.295792016260149
0.0540334121070027	0.288718185190582	0.190437233927963	-0.199412424842941	-0.295790503917772
0.0540473079835194	0.288715329302027	0.190434813511153	-0.199412273980671	-0.295789431229357
0.0540577128415117	0.288713190904331	0.190433001181718	-0.199412161018487	-0.295788628032881
0.0540692946669051	0.288710810632105	0.190430983860388	-0.199412035277764	-0.295787733984885
0.0540807797066723	0.288708450266478	0.19042898341128	-0.199411910587208	-0.295786847412052
0.0540862293554329	0.288707330278897	0.190428034203548	-0.199411851421356	-0.295786426734799
0.0541010149608666	0.288704291624428	0.190425458895528	-0.199411690896022	-0.295785285387125
0.0541125000006339	0.288701931301215	0.190423458485226	-0.199411566203794	-0.29578439882499
0.0541526284731722	0.288693684505168	0.190416469206599	-0.199411130527183	-0.295781301227087
0.0541614778327513	0.288691865899909	0.190414927914106	-0.199411034448298	-0.295780618133498
0.0541624875445381	0.288691658397658	0.190414752053187	-0.199411023485676	-0.295780540192677
0.0541641135129394	0.288691324250967	0.190414468859438	-0.199411005832235	-0.295780414682357
0.0541722433549462	0.288689653522129	0.190413052894917	-0.19941091756485	-0.295779787131922
0.0541853586743669	0.288686958265506	0.190410768630803	-0.199410775168461	-0.295778774751712
0.054206731478779	0.288682566101803	0.190407046219347	-0.199410543116747	-0.295777124981578
0.0542068055317006	0.288682550883839	0.190407033321946	-0.199410542312726	-0.295777119265445
0.0542071757963087	0.288682474794026	0.190406968834948	-0.199410538292621	-0.29577709068478
0.0542090271193488	0.288682094345201	0.190406646400177	-0.199410518192082	-0.295776947781519
0.0542182905714679	0.288680190702075	0.19040503304106	-0.199410417614923	-0.295776232738984
0.054229559054317	0.288677875037798	0.190403070490256	-0.19941029526778	-0.295775362932244
0.0542345645681058	0.288676846413431	0.190402198720174	-0.199410240920409	-0.295774976561141
0.0542359622794393	0.288676559186707	0.190401955292508	-0.199410225744736	-0.295774868673192
0.0542417047993229	0.288675379113397	0.190400955168142	-0.199410163395142	-0.295774425414394
0.0542474473192066	0.288674199043927	0.190399955047289	-0.199410101045396	-0.295773982156563
0.0542680515847706	0.288669964964847	0.190396366624426	-0.199409877332133	-0.295772391747392
0.0543128928605841	0.288660750465657	0.190388557258992	-0.199409390455916	-0.295768930566578
0.0543491470546396	0.28865330070955	0.190382243539674	-0.199408996809504	-0.295766132243309
0.054383612008664	0.288646218760403	0.190376241548836	-0.199408622584989	-0.295763472060447
0.054417361472991	0.288639283965947	0.190370364281441	-0.199408256124063	-0.295760867136565
0.0544288465127582	0.288636924065687	0.190368364258109	-0.199408131415164	-0.295759980681102
0.0544324808609068	0.288636177297493	0.190367731369792	-0.199408091951914	-0.295759700170232
0.0544401149956074	0.288634608677604	0.19036640196	-0.199408009057134	-0.295759110944023
0.0544599431392625	0.288630534531706	0.190362949111968	-0.199407793753213	-0.295757580554351
0.0544631852706409	0.288629868365969	0.190362384535264	-0.199407758548354	-0.295757330318995
0.0544776141124324	0.288626903664419	0.190359871946178	-0.19940760187141	-0.29575621667065
0.054492042954224	0.288623938987103	0.190357359379263	-0.199407445193511	-0.295755103028418
0.0545013775478818	0.288622021031926	0.190355733911252	-0.199407343831816	-0.295754382572065
0.0545128625876491	0.288619661243982	0.190353733990679	-0.19940721911849	-0.295753496144931
0.0545234488018745	0.288617486147941	0.190351890597433	-0.199407104164761	-0.295752679093503
0.0545373706531733	0.288614625715232	0.190349466382904	-0.199406952989189	-0.295751604600278
0.0545380537501499	0.288614485364297	0.190349347435632	-0.199406945571504	-0.295751551878767
0.0545414692350328	0.288613783610435	0.190348752700022	-0.199406908483052	-0.295751288271418
0.0545451891718582	0.288613019304678	0.190348104951856	-0.199406868088521	-0.295751001166838
0.0545488556929405	0.288612265975404	0.190347466506351	-0.199406828273966	-0.29575071818528
0.054567188298352	0.288608499352504	0.190344274300301	-0.199406629200265	-0.29574930328341
0.0545860653032568	0.28860462091799	0.190340987336867	-0.199406424213321	-0.295747846375354
0.0546693991095239	0.288587499803959	0.190326477269471	-0.199405519265146	-0.295741414881891
0.0546802247985691	0.288585275701621	0.190324592356708	-0.199405401703224	-0.295740579397415
0.0546967414504063	0.288581882435906	0.190321716587097	-0.199405222339072	-0.295739304713245
0.0546968613878796	0.288581857795452	0.190321695704487	-0.199405221036595	-0.295739295457016
0.0546974610752461	0.288581734593208	0.190321591291464	-0.199405214524209	-0.295739249175876
0.054700103519258	0.288581191719117	0.190321131209578	-0.199405185828212	-0.295739045244208
0.05470050741952	0.28858110874033	0.190321060885658	-0.199405181441996	-0.295739014073063
0.05470252692083	0.28858069384668	0.190320709266319	-0.199405159510909	-0.295738858217408
0.0547069395787418	0.288579787295939	0.190319940971295	-0.199405111590901	-0.295738517669549
0.0547267956444341	0.288575708029498	0.190316483825157	-0.19940489595948	-0.295736985280322
0.054738295796499	0.288573345438215	0.19031448154909	-0.199404771070159	-0.295736097762909
0.0547458351184693	0.288571796568233	0.190313168895486	-0.199404689194322	-0.295735515922316
0.0547479265944637	0.288571366898886	0.190312804754595	-0.199404666481179	-0.295735354514777
0.0547497808362662	0.288570985966963	0.190312481918259	-0.19940464634435	-0.295735211415654
0.0547557451131486	0.288569760679931	0.190311443498842	-0.199404581572958	-0.295734751129664
0.0547573201582366	0.288569437107059	0.190311169273875	-0.199404564468114	-0.295734629577602
0.0547594116342309	0.288569007440507	0.190310805135542	-0.199404541754861	-0.295734468170769
0.0547635586048362	0.288568155500817	0.190310083124825	-0.19940449671905	-0.295734148134295
0.0547800752566734	0.288564762395288	0.190307207501767	-0.199404317348583	-0.29573287349053
0.0547905082607351	0.288562619102937	0.190305391084002	-0.199404204045749	-0.295732068345785
0.0548101294507012	0.288558588280354	0.190301975006496	-0.199403990957502	-0.295730554131126
0.0548310057490976	0.288554299667384	0.190298340457806	-0.199403764236702	-0.295728943069124
0.0548375917290569	0.288552946721625	0.190297193853012	-0.19940369271122	-0.2957284348197
0.0548408338604353	0.288552280698389	0.190296629406683	-0.199403657500744	-0.295728184620285
0.0548570445173272	0.288548950600556	0.190293807191826	-0.199403481447639	-0.295726933627844
0.0548790261376762	0.288544435042987	0.190289980318463	-0.199403242718034	-0.29572523729676
0.0548905111774435	0.288542075759831	0.19028798085972	-0.199403117984809	-0.295724350996949
0.0548945408377825	0.288541247981419	0.190287279329595	-0.199403074220557	-0.295724040029227
0.0549060258775497	0.288538888718998	0.190285279889823	-0.199402949486515	-0.295723153734646
0.0549143395553647	0.288537180928859	0.190283832563755	-0.199402859194884	-0.295722512174844
0.0549158189517237	0.288536877033091	0.190283575016788	-0.199402843127701	-0.295722398011234
0.0549174955200322	0.288536532634813	0.190283283144591	-0.199402824919093	-0.29572226863213
0.0549258783615748	0.288534810648331	0.190281823788094	-0.199402733875859	-0.29572162173785
0.0549475392456852	0.288530361150861	0.19027805291143	-0.199402498622759	-0.295719950201782
0.054956013421454	0.288528620432356	0.190276577681839	-0.199402406586405	-0.295719296266828
0.0549563910597597	0.28852854286017	0.190276511940732	-0.199402402484942	-0.295719267125295
0.0549582792512885	0.288528154999489	0.190276183235425	-0.199402381977618	-0.295719121417693
0.054967876099527	0.28852618368041	0.190274512576585	-0.199402277747641	-0.295718380851566
0.0549914142427537	0.288521348681026	0.190270415001251	-0.199402022101494	-0.295716564480055
0.0549989727260312	0.288519796097215	0.190269099215216	-0.199401940008791	-0.295715981216865
0.0549991527579908	0.288519759117032	0.190269067875201	-0.19940193805346	-0.295715967324414
0.055000052917789	0.288519574216175	0.190268911175179	-0.199401928276804	-0.295715897862172
0.0550028992825209	0.288518989548072	0.190268415679927	-0.199401897362348	-0.295715678218132
0.0550151628959366	0.288516470505866	0.190266280839625	-0.199401764166437	-0.295714731880571
0.0550274265093523	0.288513951481159	0.190264146015333	-0.199401630969836	-0.295713785547425
0.0550280904450217	0.288513815105021	0.190264030439251	-0.19940162375873	-0.295713734314337
0.0550308730519524	0.288513243542395	0.190263546051255	-0.199401593536393	-0.295713519592551
0.0550421014342358	0.28851093718064	0.190261591456004	-0.199401471582781	-0.295712653148986
0.0550533298165192	0.288508630833555	0.190259636874174	-0.19940134962859	-0.295711786709121
0.0550583353303081	0.288507602689094	0.190258765543159	-0.199401295262302	-0.295711400459063
0.0550615774616865	0.288506936749138	0.190258201173022	-0.199401260048542	-0.295711150280656
0.0550720320129722	0.288504789372737	0.19025638131715	-0.199401146498203	-0.295710343559438
0.0550824865642579	0.288502642009053	0.190254561472913	-0.199401032947363	-0.295709536841428
0.0550997697389274	0.288499092074767	0.190251552982333	-0.199400845227158	-0.29570820320459
0.0551112547786947	0.288496733086619	0.190249553793488	-0.199400720482304	-0.295707316979193
0.0551366636227864	0.288491514250904	0.190245130952499	-0.199400444501783	-0.295705356358648
0.0551658203705251	0.288485525709114	0.190240055809885	-0.19940012780941	-0.29570310656227
0.0551681568505295	0.288485045820772	0.190239649116547	-0.199400102431054	-0.295702926275607
0.0551785496149867	0.288482911264296	0.190237840133974	-0.199399989546723	-0.295702124354645
0.0551889423794439	0.288480776720387	0.190236031162897	-0.199399876661896	-0.295701322436853
0.0552004274192112	0.2884784178514	0.19023403208307	-0.199399751912344	-0.295700436241516
0.0552119124589784	0.288476058997761	0.190232033017284	-0.199399627162187	-0.29569955005005
0.0552283324913708	0.288472686597855	0.190229174999763	-0.199399448807237	-0.295698283078786
0.0552296823465617	0.28847240936158	0.190228940049628	-0.199399434145009	-0.295698178924182
0.0552358909746483	0.288471134222405	0.190227859404353	-0.199399366706319	-0.295697699868155
0.055239817531138	0.288470327781503	0.190227175968091	-0.199399324055609	-0.295697396896726
0.0552518516444738	0.288467856211984	0.190225081382335	-0.199399193339242	-0.295696468352475
0.0552638857578096	0.288465384659315	0.190222986811994	-0.19939906262221	-0.295695539812475
0.0552709953798023	0.288463924501059	0.190221749370084	-0.199398985395711	-0.295694991243238
0.0553065434897658	0.288456623797992	0.190215562241234	-0.199398599259739	-0.295692248419304
0.0553472195640767	0.288448270118165	0.190208482758035	-0.199398157414919	-0.295689109976981
0.0553479018327004	0.288448130001722	0.190208364013828	-0.199398150003695	-0.295689057335621
0.055351313175819	0.288447429420316	0.190207770293538	-0.199398112947544	-0.295688794129024
0.0553690628325481	0.28844378422706	0.190204681110539	-0.199397920138766	-0.295687424636783
0.0553695159328569	0.288443691175701	0.190204602252565	-0.199397915216865	-0.295687389677504
0.0553717814344009	0.288443225919266	0.190204207963019	-0.199397890607347	-0.295687214881197
0.0553766213158256	0.288442231975364	0.190203365628347	-0.199397838032969	-0.295686841457371
0.0553805478723153	0.288441425598751	0.190202682250901	-0.199397795379725	-0.295686538502159
0.0553838949379919	0.288440738230587	0.190202099729266	-0.199397759021296	-0.295686280258175
0.0553889004517807	0.28843971027864	0.190201228574376	-0.199397704647417	-0.295685894056681
0.0554100680453741	0.288435363250809	0.190197544615872	-0.199397474706882	-0.295684260874567
0.0554312356389676	0.288431016275103	0.190193860705056	-0.199397244764291	-0.295682627705602
0.055467228744259	0.288423624852907	0.190187596739725	-0.199396853768135	-0.295679850716182
0.0555079136284195	0.288415270124348	0.190180516419014	-0.199396411797632	-0.295676711785978
0.0555193984413831	0.288412911728128	0.190178517768566	-0.199396287033741	-0.295675825715651
0.0555406005400603	0.28840855793616	0.19017482809938	-0.19939605670569	-0.295674189952511
0.0555520855798276	0.288406199537037	0.190172829449415	-0.199395931937613	-0.295673303875702
0.0555800718741472	0.288400452746827	0.190167959276369	-0.199395627905125	-0.295671144734706
0.0555848200813176	0.288399477744664	0.190167133001949	-0.199395576322047	-0.295670778413077
0.0555898064337992	0.288398453844301	0.190166265288495	-0.199395522151719	-0.295670393719377
0.055592359403288	0.28839792961726	0.19016582102771	-0.199395494416934	-0.295670196759801
0.0555944508792823	0.28839750015391	0.190165457075281	-0.19939547169567	-0.295670035404226
0.0555973649170768	0.288396901786699	0.190164949983871	-0.19939544003827	-0.295669810588929
0.0556012914735665	0.288396095510915	0.19016426669867	-0.19939539738105	-0.295669507659153
0.0556045550107439	0.288395425380321	0.190163698790947	-0.199395361926669	-0.295669255880976
0.0556208726966309	0.288392074745931	0.190160859269334	-0.199395184654028	-0.29566799699478
0.0556486439695967	0.288386372330718	0.190156026717261	-0.199394882948703	-0.295665854498639
0.0556681538875847	0.28838236631474	0.190152631794324	-0.199394670992092	-0.295664349362444
0.0556756932095551	0.288380818260417	0.190151319886945	-0.199394589084098	-0.295663767727605
0.0556777846855494	0.28838038881734	0.190150955953063	-0.199394566362035	-0.295663606377144
0.0556882420655211	0.288378241609589	0.190149136290635	-0.199394452751416	-0.295662799626765
0.0557056943568026	0.288374658169093	0.190146099487172	-0.199394263145866	-0.295661453250529
0.0557255504224949	0.288370581209978	0.190142644451944	-0.199394047423481	-0.295659921443338
0.0557333344031284	0.288368982971796	0.190141290019478	-0.199393962855436	-0.295659320946995
0.0557410651226011	0.288367395676384	0.190139944860971	-0.199393878865764	-0.295658724561252
0.0557766127299055	0.288360097020352	0.19013375959791	-0.199393492658615	-0.295655982266465
0.0558029153445783	0.288354696646355	0.190129183044757	-0.199393206890002	-0.295653953193903
0.055808884228762	0.288353471144149	0.190128144492259	-0.199393142039743	-0.295653492736836
0.0558151850049559	0.288352177503989	0.190127048196519	-0.199393073583393	-0.29565300667779
0.0558243989288682	0.288350285760932	0.190125445038858	-0.199392973476097	-0.295652295892687
0.0558266700447231	0.288349819471681	0.190125049882134	-0.199392948800854	-0.295652120693521
0.0558379385275723	0.288347505916316	0.190123089260737	-0.199392826370571	-0.295651251418747
0.055841473259361	0.288346780196312	0.190122474249869	-0.19939278796615	-0.295650978742775
0.0558518612072239	0.288344647442747	0.190120666850042	-0.199392675102057	-0.295650177398724
0.0558551033386023	0.288343981802078	0.190120102753711	-0.199392639876498	-0.295649927295817
0.0558693875708479	0.28834104912675	0.190117617462748	-0.199392484678615	-0.29564882539226
0.0558862491508455	0.288337587330374	0.190114683771066	-0.199392301476698	-0.295647524676575
0.0558932956158433	0.288336140653265	0.19011345778841	-0.199392224916115	-0.295646981109136
0.0559004310375516	0.28833467571875	0.190112216333961	-0.199392147388775	-0.29564643068102
0.0559047806556105	0.288333782725293	0.190111459569476	-0.199392100129461	-0.295646095151189
0.0559119160773189	0.288332317800309	0.190110218123746	-0.199392022601746	-0.295645544725478
0.055916250298093	0.28833142797376	0.190109464043438	-0.199391975509498	-0.295645210384854
0.0559212723338394	0.288330396939781	0.190108590297584	-0.199391920943884	-0.295644822987058
0.0559438903444188	0.28832575345334	0.190104655194979	-0.199391675192379	-0.295643078252085
0.055946294023746	0.288325259980529	0.190104237003804	-0.19939164907554	-0.295642892835096
0.0559583124203824	0.288322792626553	0.190102146057151	-0.19939151849095	-0.295641965752691
0.0559822036005383	0.288317887862584	0.190097989543083	-0.199391258901946	-0.295640122832862
0.0560296278300132	0.288308152054137	0.190089739001359	-0.199390743607445	-0.295636464668346
0.0560354666642625	0.288306953407056	0.190088723217622	-0.199390680164074	-0.295636014282538
0.0560469517040298	0.288304595668979	0.190086725172409	-0.199390555369933	-0.2956351283725
0.056052103253573	0.2883035381239	0.190085828965104	-0.199390499394031	-0.295634731003827
0.0560635882933403	0.288301180408042	0.190083830940219	-0.199390374599014	-0.295633845099394
0.0560739953831366	0.28829904399328	0.19008202045583	-0.199390261516345	-0.295633042346528
0.0560748567761894	0.288298867163158	0.190081870602861	-0.19939025215649	-0.295632975902953
0.0560791637414534	0.288297983013841	0.190081121339202	-0.199390205357161	-0.2956326436854
0.0560950753601477	0.288294716638246	0.190078353282527	-0.199390032461351	-0.295631416348199
0.056110986978842	0.288291450292092	0.190075585252786	-0.199389859564379	-0.295630189018425
0.0561188004705297	0.288289846344844	0.190074226005754	-0.199389774661904	-0.295629586333815
0.0561224720186093	0.288289092654878	0.190073587299847	-0.199389734766261	-0.295629303133835
0.0561302855102969	0.288287488718065	0.190072228062362	-0.199389649863374	-0.295628700451857
0.056132953912896	0.28828694095573	0.190071763867689	-0.19938962086794	-0.29562849462903
0.0561457501264286	0.288284314195769	0.190069537851997	-0.199389481821089	-0.295627507617137
0.0561535686451135	0.288282709248192	0.190068177759377	-0.199389396862744	-0.29562690455275
0.0561572351661958	0.288281956604983	0.19006753994153	-0.19938935702114	-0.29562662174426
0.0561581905824565	0.288281760482664	0.1900673737402	-0.199389346639268	-0.295626548050536
0.0561629676637603	0.28828077987266	0.190066542735006	-0.199389294729845	-0.295626179582319
0.0561824263286966	0.288276785544468	0.190063157795379	-0.199389083284159	-0.295624678693788
0.0561928335947503	0.288274649237343	0.190061347411898	-0.199388970193903	-0.295623875963612
0.0561957310516745	0.28827405447648	0.190060843390305	-0.199388938708683	-0.295623652478385
0.0562029472017895	0.288272573221886	0.190059588122556	-0.19938886029421	-0.295623095886901
0.0562043186345175	0.288272291709438	0.190059349558956	-0.199388845391475	-0.2956229901066
0.0562099528759421	0.288271135177354	0.190058369472939	-0.19938878416665	-0.295622555531177
0.0562155871173667	0.288269978648961	0.190057389390298	-0.199388722941679	-0.295622120956684
0.0562186147199167	0.288269357181143	0.19005686273682	-0.199388690041915	-0.295621887435155
0.0562284371246225	0.288267340969934	0.190055154129699	-0.199388583305422	-0.295621129826676
0.0562636790241281	0.288260107078847	0.190049023886387	-0.1993882003409	-0.295618411619286
0.0562989209236338	0.288252873332174	0.190042893775187	-0.199387817370684	-0.295615693448333
0.0563153190519971	0.288249507504191	0.190040041466868	-0.199387639171913	-0.295614428690216
0.0563435098541863	0.288243721222341	0.190035137994864	-0.19938733281905	-0.295612254402836
0.0563542145917246	0.288241524053714	0.190033276048679	-0.199387216488416	-0.295611428778812
0.0563656996314918	0.288239166741321	0.190031278392893	-0.19938709167749	-0.295610542976175
0.0563826683750457	0.288235683922985	0.19002832695219	-0.199386907272615	-0.29560923424092
0.0563833323107151	0.288235547651507	0.190028211471855	-0.199386900057383	-0.295609183034235
0.056385228567797	0.288235158448786	0.190027881650395	-0.19938687945005	-0.295609036783633
0.0563871248248789	0.288234769246483	0.190027551829317	-0.199386858842701	-0.295608890533136
0.0563904868937306	0.288234079190792	0.190026967056608	-0.199386822305776	-0.295608631230876
0.0563908907939926	0.288233996291426	0.190026896805347	-0.19938681791643	-0.295608600079766
0.0563925221044028	0.288233661469853	0.190026613068113	-0.199386800188316	-0.295608474263779
0.0563941534148129	0.288233326648589	0.190026329331163	-0.19938678246019	-0.29560834844787
0.0563948173504824	0.288233190377997	0.190026213851639	-0.199386775244923	-0.295608297241409
0.0563981370288294	0.288232509025805	0.190025636454721	-0.199386739168555	-0.295608041209297
0.0564062869929649	0.288230836280043	0.190024218923511	-0.199386650599187	-0.295607412639972
0.0564135771960015	0.288229340003164	0.190022950937373	-0.199386571372977	-0.295606850381725
0.0564138396050517	0.288229286145164	0.190022905296631	-0.199386568521244	-0.295606830143408
0.0564151516503026	0.288229016855285	0.190022677093035	-0.199386554262578	-0.295606728951853
0.0564201069430356	0.288227999811236	0.190021815222263	-0.199386500410807	-0.295606346775111
0.0564250622357687	0.288226982770041	0.190020953354103	-0.199386446558924	-0.295605964599089
0.0564291706612071	0.288226139544946	0.190020238782542	-0.199386401910327	-0.295605647738095
0.0564363307186179	0.288224669998787	0.19001899345003	-0.199386324097723	-0.295605095522146
0.0564704586311461	0.288217665591782	0.190013057734706	-0.199385953206164	-0.295602463444143
0.056519664524885	0.288207566820828	0.190004499791547	-0.199385418442386	-0.295598668553442
0.056523398716223	0.288206800445609	0.190003850347395	-0.199385377859188	-0.295598380565475
0.0565312172349079	0.288205195841341	0.19000249056884	-0.199385292887304	-0.295597777587707
0.0565348837559902	0.288204443359129	0.190001852898275	-0.199385253039352	-0.295597494819838
0.0565522373006143	0.288200881902473	0.189998834840219	-0.199385064439243	-0.29559615649255
0.0565849242122551	0.288194173683976	0.189993150152175	-0.199384709190773	-0.295593635660614
0.0565911328403417	0.288192899523376	0.189992070402137	-0.199384641713498	-0.29559315685147
0.0565964092520223	0.288191816679645	0.189991152778206	-0.199384584367698	-0.295592749935706
0.056602617880109	0.288190542527335	0.189990073035751	-0.199384516890096	-0.295592271128654
0.056624395546342	0.288186073288172	0.189986285714419	-0.199384280201194	-0.2955905916522
0.0566463967959266	0.288181558220949	0.189982459561257	-0.199384041080085	-0.295588894947301
0.0566617092897745	0.288178415844507	0.189979796654403	-0.199383874654569	-0.295587714078058
0.0566629134477638	0.288178168732571	0.18997958724734	-0.199383861567	-0.295587621216067
0.0566689342377101	0.28817693317542	0.189978540214336	-0.199383796129058	-0.295587156906749
0.0566929676417915	0.288172001199425	0.189974360773389	-0.19938353491641	-0.295585303517117
0.0567184738194943	0.288166767064025	0.189969925282336	-0.199383257693683	-0.295583336569789
0.056731863181519	0.288164019456661	0.189967596917425	-0.199383112165571	-0.295582304036598
0.0567398199006619	0.288162386682232	0.189966213279824	-0.199383025684114	-0.295581690449241
0.0567433482212862	0.288161662648513	0.189965599722923	-0.199382987334759	-0.295581418361191
0.0567441423174741	0.288161499695149	0.189965461633842	-0.199382978703711	-0.295581357124153
0.0567450430960416	0.288161314850002	0.189965304993347	-0.199382968913127	-0.295581287660283
0.0567469553223703	0.288160922450041	0.189964972467872	-0.19938294812908	-0.295581140198327
0.0567519608361591	0.288159895291518	0.18996410203883	-0.199382893723916	-0.29558075419701
0.0567556273572414	0.288159142903395	0.189963464454337	-0.199382853872253	-0.295580471452882
0.0567739599626529	0.288155380986218	0.189960276553316	-0.199382654613017	-0.295579057738156
0.0567971777464551	0.288150616668772	0.189956239208121	-0.199382402253993	-0.29557726731815
0.056823153706929	0.288145286444392	0.189951722310959	-0.199382119912832	-0.295575264222394
0.0568302891286374	0.28814382228132	0.189950481562237	-0.199382042355072	-0.295574713988921
0.0568524647178569	0.288139271967325	0.18994662557607	-0.199381801318209	-0.295573003973178
0.0568746403070765	0.288134721710489	0.189942769642192	-0.199381560279092	-0.295571293971859
0.0568819909490812	0.288133213429064	0.189941491510037	-0.199381480380277	-0.295570727153237
0.056884884377384	0.288132619726977	0.189940988401306	-0.199381448929692	-0.295570504037235
0.0568861253468437	0.288132365092952	0.189940772622059	-0.199381435440763	-0.295570408344549
0.0568909838762987	0.288131368174965	0.189939927824579	-0.199381382630081	-0.295570033697784
0.0568958424057537	0.288130371259723	0.189939083029609	-0.19938132981929	-0.295569659051711
0.0568986275383916	0.288129799783272	0.189938598755392	-0.199381299545666	-0.295569444287656
0.056907327445521	0.288128014670489	0.189937086035367	-0.199381204979845	-0.295568773431543
0.0569137112430427	0.288126704800199	0.189935976040322	-0.199381135589337	-0.295568281173725
0.0569188124852882	0.288125658096587	0.189935089055151	-0.199381080139796	-0.295567887815244
0.0569357096340292	0.288122191059428	0.189932151061065	-0.199380896470122	-0.295566584875954
0.0569526067827702	0.288118724055456	0.189929213097337	-0.199380712799139	-0.295565281945038
0.0569575112636606	0.28811771774664	0.189928360344536	-0.199380659487484	-0.295564903764471
0.0569640918225374	0.288116367541998	0.189927216172414	-0.199380587956705	-0.295564396343991
0.0569653247553483	0.28811611456836	0.189927001800959	-0.199380574554684	-0.295564301273885
0.0569714894194026	0.288114849702819	0.189925929946109	-0.199380507544474	-0.295563825924024
0.0569778954061121	0.288113535327384	0.189924816136586	-0.19938043791089	-0.295563331967244
0.0569819613446588	0.28811270108371	0.189924109193725	-0.199380393713718	-0.295563018448967
0.0569922744112472	0.288110585071519	0.189922316073473	-0.199380281609279	-0.295562223226415
0.0569964730787054	0.288109723601759	0.189921586059546	-0.199380235969051	-0.295561899475394
0.0570195018138767	0.288104998672674	0.189917582132677	-0.199379985641358	-0.295560123783943
0.0570393578795689	0.288100924746685	0.18991412987219	-0.199379769799366	-0.295558592742039
0.0570408450699278	0.288100619617415	0.189913871304602	-0.199379753633043	-0.295558478069699
0.0570486585616154	0.288099016514813	0.189912512830254	-0.199379668697259	-0.29555787559821
0.0570756082175143	0.288093487278994	0.189907827341546	-0.199379375741558	-0.295555797616606
0.0570954403186744	0.288089418399171	0.189904379365911	-0.199379160154969	-0.295554268455162
0.057122691685836	0.288083827410177	0.189899641557417	-0.199378863913661	-0.295552167247303
0.0571318545955989	0.288081947533878	0.18989804855006	-0.199378764305696	-0.295551460749
0.0571405997863119	0.288080153366545	0.189896528173104	-0.199378669238303	-0.295550786460862
0.0571433396353661	0.288079591259686	0.189896051844013	-0.199378639453826	-0.29555057520833
0.0571570388806372	0.28807678073848	0.189893670210532	-0.199378490530923	-0.295549518948971
0.0572007388765432	0.288067815443964	0.189886073036761	-0.199378015467597	-0.295546149564392
0.0572071030729173	0.288066509812588	0.189884966648428	-0.19937794628159	-0.295545658872791
0.0572148136547293	0.288064927973057	0.18988362620251	-0.199377862458604	-0.295545064373913
0.0572185881126846	0.288064153638834	0.189882970034257	-0.199377821425759	-0.295544773357466
0.0572291926598643	0.288061978113113	0.189881126501575	-0.199377706141377	-0.295543955732993
0.0572298565955337	0.288061841906966	0.189881011081004	-0.199377698923568	-0.295543904542793
0.0572300577551671	0.288061800639154	0.189880976110819	-0.199377696736711	-0.295543889033157
0.0572310635533338	0.288061594300168	0.189880801259956	-0.199377685802426	-0.295543811484999
0.0572360925441673	0.288060562607001	0.189879927007252	-0.199377631130929	-0.295543423744649
0.0572601014808201	0.288055637234695	0.189875753269001	-0.199377370121794	-0.295541572641238
0.0572840726828103	0.288050719670388	0.189871586151714	-0.19937710952025	-0.295539724464057
0.0573125264661314	0.288044882615089	0.189866639868593	-0.199376800183162	-0.295537530702193
0.0573131904018008	0.288044746415371	0.189866524453904	-0.199376792965099	-0.295537479513616
0.0573140738300579	0.288044565189039	0.189866370883982	-0.199376783360791	-0.295537411402466
0.0573184909713432	0.288043659058736	0.189865603035612	-0.199376735339199	-0.295537070847056
0.0573417138763836	0.288038895160122	0.189861566144348	-0.199376482866547	-0.295535280403002
0.0573434352870872	0.288038542035993	0.189861266909828	-0.199376464151773	-0.295535147685974
0.0573500669353494	0.288037181646242	0.189860114126818	-0.199376392053921	-0.295534636401102
0.0573511557276023	0.28803695829625	0.189859924861917	-0.199376380216787	-0.29553455245784
0.0573555439959065	0.288036058107839	0.189859162049938	-0.199376332508346	-0.295534214133267
0.0573699230010416	0.288033108483048	0.189856662564113	-0.199376176181844	-0.295533105551689
0.0574125943831125	0.288024355267406	0.189849245176527	-0.19937571225906	-0.29552981574169
0.05742923724883	0.28802094136005	0.189846352269364	-0.19937553131575	-0.295528532651109
0.0574314484970737	0.288020487774924	0.189845967906532	-0.199375507274688	-0.295528362174361
0.0574376571251604	0.288019214225181	0.189844888715292	-0.199375439773322	-0.295527883519361
0.0574407222885973	0.28801858548276	0.189844355926389	-0.199375406448226	-0.295527647210598
0.0574532568073087	0.288016014347816	0.189842177177763	-0.199375270169879	-0.295526680864798
0.0574581632772464	0.288015007916355	0.189841324340261	-0.199375216825344	-0.295526302602895
0.0574826956269352	0.288009975801005	0.189837060191133	-0.199374950101014	-0.295524411303971
0.0575088105108069	0.288004619150519	0.189832521040326	-0.199374666167785	-0.295522398020423
0.0575147823033408	0.288003394235454	0.189831483065158	-0.199374601239225	-0.295521937637817
0.0575202955505741	0.28800226337942	0.189830524794489	-0.199374541296072	-0.295521512606711
0.0575209909314275	0.288002120745829	0.189830403928912	-0.199374533735487	-0.295521458997988
0.0575244678356942	0.288001407578716	0.189829799601796	-0.199374495932528	-0.295521190954585
0.05753766819439	0.287998699992741	0.189827505234906	-0.199374352409919	-0.29552017330855
0.0575422445816966	0.287997761313727	0.189826709813002	-0.19937430265237	-0.295519820505512
0.0575454867130749	0.287997096310145	0.189826146299476	-0.199374267401686	-0.295519570563358
0.0575491532341572	0.287996344260152	0.189825509024296	-0.199374227536688	-0.295519287904556
0.0575509920786751	0.287995967090399	0.189825189416697	-0.199374207543453	-0.295519146144825
0.0575585314006454	0.287994420686327	0.189823879018967	-0.19937412557038	-0.295518564926379
0.0575606228766398	0.287993991701043	0.189823515503874	-0.199374102830263	-0.295518403691429
0.0575684552368987	0.287992385200251	0.189822154181757	-0.199374017670711	-0.295517799884436
0.0575762875971577	0.287990778706587	0.189820792866161	-0.199373932510877	-0.295517196079242
0.0575783874663376	0.2879903480041	0.18982042789623	-0.199373909679333	-0.295517034198343
0.0575786321250008	0.28799029782239	0.189820385373108	-0.199373907019197	-0.295517015337384
0.0575798554183166	0.287990046913948	0.189820172757598	-0.199373893718511	-0.295516921032614
0.0575836789903159	0.287989262666123	0.189819508199519	-0.199373852145342	-0.295516626270332
0.0575906666022928	0.287987829450607	0.189818293717708	-0.199373776169829	-0.295516087590737
0.0575951640300831	0.287986906994932	0.189817512045073	-0.199373727269688	-0.295515740881833
0.057609157177243	0.287984036912073	0.189815079988599	-0.199373575122825	-0.295514662147081
0.0576231503244028	0.287981166851965	0.189812647952936	-0.199373422975065	-0.29551358341807
0.0576617212726047	0.287973255887375	0.189805944356316	-0.199373003587752	-0.295510610020849
0.0576687192185368	0.287971820615739	0.189804728136459	-0.199372927497376	-0.295510070560618
0.0576740004085599	0.287970737452771	0.189803810286547	-0.199372870073559	-0.295509663443248
0.0576917224198523	0.287967102722492	0.189800730292827	-0.199372677376368	-0.295508297291485
0.0577072371199586	0.287963920734937	0.189798033945753	-0.199372508678809	-0.295507101304157
0.057719362466178	0.287961433906415	0.189795926662642	-0.199372376834286	-0.295506166598097
0.0577211645918951	0.287961064303777	0.189795613469695	-0.199372357238879	-0.295506027678075
0.0577301752204803	0.287959216296245	0.189794047510137	-0.199372259261617	-0.295505333079393
0.0577413333861512	0.287956927859182	0.189792108341491	-0.19937213793255	-0.295504472937686
0.0577423666905724	0.287956715938689	0.189791928765016	-0.199372126696815	-0.295504393284256
0.057745728759424	0.287956026412556	0.189791344476735	-0.199372090139005	-0.295504134115626
0.0577461326596861	0.287955943576808	0.18979127428367	-0.199372085747149	-0.29550410298057
0.0577481521609961	0.287955529398352	0.189790923318604	-0.19937206378786	-0.29550394730536
0.0577538517303396	0.287954360479243	0.189789932804263	-0.19937200181281	-0.295503507949196
0.0577572137991913	0.287953670957597	0.189789348520086	-0.199371965254823	-0.295503248781697
0.0577576176994533	0.287953588122388	0.189789278327514	-0.199371960862946	-0.295503217646777
0.0577596372007633	0.287953173946626	0.189788927364913	-0.199371938903551	-0.295503061972248
0.0577690873419358	0.287951235841073	0.189787285061202	-0.199371836145564	-0.295502333503757
0.0577991310675888	0.287945074318284	0.189782063940649	-0.199371509456428	-0.295500017586703
0.0578041105249297	0.287944053115525	0.189781198599613	-0.19937145531046	-0.295499633748377
0.0578044983981622	0.287943973569385	0.189781131194262	-0.199371451092772	-0.295499603849444
0.0578064377643246	0.287943575838945	0.189780794167742	-0.199371430004324	-0.295499454354846
0.057816069130582	0.287941600618864	0.189779120417615	-0.199371325273681	-0.295498711929777
0.0578257004968395	0.287939625409561	0.189777446677345	-0.199371220542613	-0.295497969507429
0.057826994193172	0.287939360097968	0.189777221859354	-0.199371206474981	-0.295497869784601
0.0578320898648893	0.287938315078128	0.189776336337448	-0.199371151064661	-0.295497476992135
0.0578371855366067	0.287937270061304	0.189775450818301	-0.199371095654222	-0.295497084200429
0.057854997619888	0.287933617195312	0.189772355479515	-0.199370901964326	-0.295495711190457
0.0578728097031692	0.287929964366178	0.189769260174442	-0.199370708272976	-0.295494338189786
0.0578824648738559	0.287927984338696	0.189767582355663	-0.199370603280549	-0.295493593948567
0.0578864591006013	0.287927165228563	0.189766888265327	-0.199370559846333	-0.29549328606582
0.0578979441403685	0.28792480996137	0.189764892480435	-0.199370434954744	-0.29549240077928
0.0579026310779843	0.287923848803198	0.189764078023262	-0.199370383987478	-0.295492039503211
0.0579124660211035	0.287921831943181	0.189762368995946	-0.199370277038818	-0.295491281413372
0.0579401060674292	0.287916163835912	0.189757566014134	-0.199369976468777	-0.295489150898872
0.0579401660779485	0.287916151529732	0.189757555586258	-0.199369975816192	-0.295489146273243
0.057940466130545	0.287916089998837	0.18975750344688	-0.199369972553269	-0.295489123145098
0.0579419663935274	0.287915782344519	0.189757242750138	-0.199369956238645	-0.295489007504413
0.0579468087556216	0.287914789337994	0.189756401307278	-0.199369903580265	-0.295488634254256
0.0579516511177158	0.287913796334193	0.18975555986691	-0.199369850921777	-0.295488261004787
0.057963136157483	0.287911441153977	0.189753564161579	-0.199369726026757	-0.295487375740198
0.0579782516347684	0.287908341521275	0.189750937632296	-0.199369561651322	-0.295486210648099
0.0579783788804175	0.287908315427949	0.189750915521657	-0.199369560267566	-0.295486200840107
0.0579790151086634	0.287908184961349	0.189750804968486	-0.199369553348787	-0.295486151800158
0.0579821962498926	0.287907532629051	0.189750252203278	-0.199369518754864	-0.295485906600587
0.0579919174557563	0.287905539183014	0.189748563022321	-0.199369413039482	-0.29548515730042
0.05800163866162	0.287903545747953	0.189746873851405	-0.199369307323666	-0.295484408003024
0.0580131237013872	0.287901190634426	0.189744878207076	-0.199369182426016	-0.295483522755266
0.0580222190783069	0.287899325554218	0.189743297801303	-0.199369083515072	-0.295482821701489
0.0580410287735469	0.287895468505374	0.189740029470854	-0.199368878961079	-0.295481371894842
0.058053627357736	0.287892885107733	0.18973784039015	-0.199368741951537	-0.295480400831688
0.0580617126866846	0.287891227183552	0.189736435523906	-0.19936865402324	-0.295479777639904
0.0580639124417891	0.287890776117606	0.189736053306683	-0.199368630100758	-0.295479608090015
0.0580737156851877	0.287888765941919	0.18973434995584	-0.199368523489568	-0.29547885248998
0.0580812741684653	0.287887216066639	0.189733036647581	-0.199368441290053	-0.2954782699102
0.058085200724955	0.287886410924547	0.189732354399467	-0.199368398588124	-0.295477967266491
0.0580962017134037	0.287884155176684	0.189730442961446	-0.199368278950241	-0.295477119355475
0.0581072027018525	0.287881899442879	0.189728531536283	-0.199368159311804	-0.295476271448007
0.0581131870192747	0.287880672374763	0.18972749176467	-0.199368094230657	-0.295475810204814
0.0581186877416197	0.287879544470179	0.189726536020772	-0.199368034408598	-0.295475386235793
0.0581189819759456	0.287879484138521	0.189726484898002	-0.199368031208705	-0.295475363557662
0.0581204531475751	0.287879182480381	0.18972622928429	-0.199368015209233	-0.295475250167046
0.0581278090057225	0.287877674193453	0.18972495121918	-0.199367935211722	-0.295474683214914
0.0581369611640031	0.287875797591718	0.189723361058669	-0.199367835678478	-0.29547397781532
0.0581817591147241	0.287866612148801	0.189715577675233	-0.199367348477982	-0.295470525063404
0.0582046427829664	0.287861920135089	0.18971160185322	-0.199367099602905	-0.295468761352986
0.0582591373269241	0.287850746946371	0.189702134163011	-0.199366506928918	-0.295464561362864
0.0582757615336487	0.28784733850134	0.189699245994665	-0.199366326123983	-0.295463280123411
0.0583397255771968	0.287834224314674	0.189688133622384	-0.199365630438995	-0.295458350444568
0.0583532968222364	0.287831441940038	0.189685775967304	-0.199365482833167	-0.295457304530499
0.0583553347956255	0.287831024116885	0.189685421923489	-0.19936546066735	-0.295457147467627
0.0583590953399158	0.28783025313533	0.189684768629831	-0.199365419766109	-0.295456857649696
0.0583698134740736	0.287828055727397	0.189682906649879	-0.199365303190878	-0.29545603162594
0.0583841924792086	0.287825107796825	0.189680408713817	-0.199365146797547	-0.295454923471949
0.0583998676681013	0.287821894154799	0.189677685628355	-0.199364976305187	-0.29545371543122
0.0584025027159753	0.287821353934407	0.189677227871806	-0.199364947644781	-0.295453512356533
0.0584139445500964	0.287819008213284	0.189675240222162	-0.199364823195971	-0.295452630573443
0.0584253863842176	0.287816662507364	0.189673252586424	-0.19936469874656	-0.295451748794191
0.0584302032751345	0.287815674994576	0.189672415817001	-0.199364646354498	-0.295451377575617
0.0584386686018926	0.287813939520985	0.189670945263081	-0.199364554279096	-0.295450725188291
0.0584569180553072	0.287810198235419	0.18966777508586	-0.199364355782893	-0.295449318786392
0.0584675262854757	0.287808023480201	0.189665932308865	-0.199364240398276	-0.295448501263103
0.0584932638506393	0.287802747168599	0.189661461434347	-0.19936396045131	-0.295446517811279
0.0585040777727649	0.287800530290983	0.189659582968057	-0.199363842827597	-0.295445684447892
0.0585135370814016	0.287798591123221	0.189657939819339	-0.19936373993766	-0.295444955479161
0.0585512140283963	0.287790867414397	0.18965139516187	-0.199363330117313	-0.295442051982605
0.058588890975391	0.287783143870416	0.189644850655182	-0.199362920290462	-0.295439148527658
0.0585922530442427	0.287782454674849	0.189644266669277	-0.199362883719611	-0.295438889442461
0.0585926569445047	0.287782371878814	0.189644196512537	-0.199362879326189	-0.295438858317428
0.0585946764458147	0.287781957898919	0.1896438457291	-0.199362857359067	-0.295438702692334
0.0586047739523649	0.287779888006549	0.189642091818409	-0.199362747523177	-0.295437924568659
0.0586206112693525	0.287776641531726	0.18963934093935	-0.199362575251408	-0.295436704135628
0.0586278812871319	0.287775151268241	0.189638078175058	-0.199362496170783	-0.295436143906212
0.0586674739965976	0.287767035361532	0.189631201225795	-0.199362065491357	-0.295433092909161
0.0586722247816581	0.287766061534668	0.18963037606214	-0.199362013813043	-0.295432726818808
0.0586755868505098	0.287765372371635	0.189629792105992	-0.199361977240909	-0.295432467741822
0.0586759907507718	0.287765289579507	0.189629721952827	-0.199361972847332	-0.295432436617776
0.0586780102520818	0.287764875619154	0.189629371187264	-0.199361950879439	-0.295432280997615
0.058686856453178	0.287763062317404	0.189627834702795	-0.199361854651305	-0.295431599322199
0.0587059918980194	0.287759139948893	0.189624511122201	-0.199361646496528	-0.295430124780443
0.0587131273197277	0.287757677346617	0.189623271801201	-0.199361568877203	-0.295429574940877
0.0587264018401865	0.287754956381775	0.189620966220679	-0.199361424475961	-0.295428552040123
0.0587301820992564	0.287754181521217	0.189620309651105	-0.199361383353868	-0.295428260743928
0.0587329833854199	0.287753607327207	0.189619823114197	-0.199361352881113	-0.295428044884918
0.0587336319443451	0.287753474388883	0.189619710470396	-0.199361345825999	-0.295427994908875
0.0587368747389709	0.287752809697998	0.18961914725206	-0.199361310550403	-0.295427745028849
0.0587489792595672	0.287750328588196	0.189617044912339	-0.199361178875224	-0.295426812293524
0.0587555585879252	0.287748980005278	0.189615902206667	-0.199361107303811	-0.295426305313497
0.0587866903627671	0.28774259890845	0.189610495264868	-0.199360768642675	-0.295423906425043
0.0587981754025344	0.287740244842014	0.189608500578322	-0.199360643703717	-0.295423021441576
0.058816317191687	0.287736526385707	0.189605349796461	-0.199360446348687	-0.295421623528003
0.0588481629464386	0.287729999170001	0.189599819057896	-0.19936009991174	-0.295419169680189
0.0588647995357491	0.287726589324111	0.189596929779155	-0.199359918927239	-0.29541788777363
0.0588700241690343	0.287725518486592	0.189596022422442	-0.199359862089748	-0.295417485199298
0.0588709124404337	0.287725336427366	0.189595868157546	-0.199359852426451	-0.295417416755288
0.0588753537974308	0.287724426132607	0.189595096834323	-0.199359804109912	-0.295417074535588
0.0588815092088015	0.287723164531278	0.189594027837537	-0.199359737146406	-0.295416600243882
0.05889748644739	0.287719889887576	0.189591253124346	-0.199359563332368	-0.295415369158028
0.0589007285787684	0.287719225394318	0.189590690077622	-0.199359528061553	-0.295415119344679
0.0589089714871572	0.28771753596888	0.189589258572934	-0.199359438387581	-0.295414484211856
0.0589122136185356	0.287716871479946	0.189588695530165	-0.199359403116596	-0.295414234399597
0.0589202399700064	0.287715226449536	0.189587301643531	-0.199359315798112	-0.2954136159556
0.0589236832610181	0.287714520736604	0.189586703670654	-0.199359278338542	-0.295413350644765
0.0589314967527057	0.287712919342902	0.189585346759486	-0.199359193335347	-0.295412748604578
0.0589369577814769	0.287711800096276	0.189584398386959	-0.199359133924497	-0.295412327825927
0.0589389208560093	0.287711397761841	0.189584057476518	-0.199359112568061	-0.295412176568954
0.0589469547501791	0.28770975121044	0.189582662302779	-0.199359025166537	-0.295411557550068
0.0589504058957766	0.287709043898393	0.189582062975641	-0.199358987621094	-0.295411291636727
0.0589537269866711	0.287708363242354	0.189581486235042	-0.199358951490481	-0.295411035744528
0.0589584464086046	0.287707396001219	0.189580666662308	-0.199358900147142	-0.295410672110575
0.0589618909355438	0.287706690050259	0.189580068488771	-0.199358862673523	-0.295410406708366
0.0589738942218641	0.287704230004345	0.189577984018406	-0.19935873208722	-0.295409481852967
0.0589858975081844	0.287701769975158	0.18957589956334	-0.199358601500257	-0.29540855700179
0.0590035737762735	0.287698147319768	0.189572829982957	-0.199358409194206	-0.295407195056016
0.0590055298769264	0.287697746429765	0.189572490297446	-0.199358387913043	-0.295407044340206
0.059013251866647	0.287696163862941	0.189571149343822	-0.199358303902408	-0.295406449368881
0.0590209738563677	0.287694581303039	0.18956980839653	-0.1993582198915	-0.295405854399303
0.0590370607929382	0.287691284436557	0.189567014870796	-0.199358044873793	-0.295404614926724
0.0590569669616592	0.287687204895923	0.189563558166506	-0.199357828303139	-0.295403081198951
0.0590665427505017	0.287685242464375	0.18956189534668	-0.19935772412198	-0.295402343409015
0.0590916560416849	0.287680095877343	0.189557534511633	-0.199357450896356	-0.295400408507193
0.0591266278493616	0.287672929059276	0.189551461891286	-0.199357070408001	-0.295397714067795
0.0591332514541127	0.287671571691324	0.189550311761277	-0.199356998343481	-0.295397203749296
0.0591575106914695	0.28766660031629	0.189546099400415	-0.19935673440236	-0.295395334696813
0.0591669108739007	0.287664673982578	0.189544467174616	-0.199356632127411	-0.295394610464572
0.0591953646572218	0.287658843149527	0.189539526583085	-0.199356322544863	-0.295392418273189
0.0591960285928912	0.287658707094997	0.189539411301201	-0.199356315321073	-0.295392367121257
0.0591993482712383	0.287658026823114	0.189538834892484	-0.199356279202093	-0.29539211136179
0.0592091302661858	0.287656022294141	0.189537136413298	-0.199356172771101	-0.295391357725047
0.0592189122611334	0.287654017776276	0.189535437944273	-0.199356066339672	-0.295390604091107
0.0592262734781775	0.287652509329429	0.189534159806871	-0.199355986246839	-0.295390036962934
0.0592280515688626	0.28765214496735	0.189533851075604	-0.199355966900501	-0.295389899974232
0.0592358700875476	0.287650542819607	0.189532493544118	-0.199355881831718	-0.295389297616445
0.0592395366086299	0.287649791489387	0.189531856927319	-0.199355841938325	-0.295389015139317
0.0592578921049849	0.287646030171015	0.189528669890236	-0.19935564222137	-0.295387600996028
0.0592654314269552	0.28764448526143	0.189527360859523	-0.199355560189339	-0.2953870201548
0.0592675229029496	0.287644056690729	0.189526997723652	-0.199355537432867	-0.295386859024493
0.0592779802829212	0.287641913844844	0.189525182051264	-0.199355423650206	-0.295386053374882
0.0593034609991189	0.287636692585575	0.189520757986669	-0.199355146402403	-0.295384090322105
0.059336094998399	0.287630005655531	0.18951509204092	-0.199354791317592	-0.295381576203019
0.0593473714506128	0.287627695061949	0.18951313423893	-0.199354668619364	-0.295380707473853
0.0593513846006028	0.287626872753808	0.189512437484653	-0.19935462495244	-0.295380398304777
0.0593714503505526	0.287622761241142	0.189508953738916	-0.199354406616715	-0.295378852466477
0.0593976204944312	0.287617398996059	0.189504410233757	-0.199354121856218	-0.295376836371634
0.0593986224461621	0.287617193698396	0.189504236282285	-0.199354110953798	-0.295376759183702
0.0594038291225178	0.287616126863958	0.189503332339243	-0.199354054298926	-0.295376358074454
0.0594141371462684	0.287614014785994	0.189501542748052	-0.19935394213492	-0.295375563972581
0.0594289575508812	0.287610978158607	0.189498969775538	-0.199353780869795	-0.295374422254719
0.0594365160341587	0.287609429472694	0.18949765755518	-0.199353698623356	-0.295373839975162
0.0594404425906484	0.287608624948464	0.189496975872217	-0.199353655897051	-0.295373537487414
0.0594441913402961	0.287607856857294	0.189496325059533	-0.199353615105461	-0.295373248697686
0.0594480010739259	0.287607076272626	0.189495663661074	-0.199353573650215	-0.295372955210401
0.0594519276304156	0.28760627175363	0.189494981982899	-0.199353530923703	-0.295372652723975
0.059455672833368	0.287605504394143	0.189494331790514	-0.199353490170509	-0.295372364208731
0.0594759873682456	0.287601342151127	0.189490805076775	-0.199353269118038	-0.295370799266525
0.0595110105512395	0.287594166367138	0.189484724964595	-0.199352888009075	-0.295368101263309
0.0595445594636951	0.287587292775055	0.189478900911571	-0.199352522937297	-0.295365516863902
0.0595484014449597	0.28758650562786	0.189478233955621	-0.199352481129385	-0.295365220903683
0.0595568385996502	0.287584777025065	0.18947676929741	-0.199352389317191	-0.295364570963937
0.0595619405418932	0.287583731744028	0.189475883623159	-0.199352333798256	-0.295364177946786
0.0595874502531078	0.287578505384156	0.189471455293348	-0.199352056201791	-0.295362212872468
0.0596193660474133	0.287571966669849	0.189465915003973	-0.199351708890187	-0.295359754349034
0.0596332146475858	0.287569129489439	0.189463511047546	-0.199351558186563	-0.295358687579039
0.0596649349415473	0.287562630996161	0.189458004848995	-0.199351212995785	-0.295356244157742
0.0596662287746584	0.287562365932818	0.189457780259964	-0.199351198915765	-0.295356144494116
0.0596726979402141	0.287561040619018	0.189456657317473	-0.199351128515552	-0.295355646176719
0.0596873365892525	0.287558041671557	0.189454116301201	-0.199350969210835	-0.295354518571599
0.0597085386879298	0.287553698146798	0.189450436023928	-0.199350738477808	-0.295352885399576
0.0597165484538529	0.287552057255993	0.189449045694759	-0.199350651310546	-0.29535226842042
0.0597200237276971	0.287551345309302	0.189448442461447	-0.19935061349036	-0.29535200072635
0.0597320172299528	0.287548888323977	0.189446360655466	-0.199350482968857	-0.295351076891241
0.0597440107322086	0.287546431355344	0.189444278864752	-0.199350352446696	-0.295350153060347
0.059747252863587	0.287545767180647	0.189443716109402	-0.199350317163312	-0.295349903327418
0.0597479287998567	0.287545628710234	0.189443598783405	-0.199350309807244	-0.295349851261847
0.0597513084812052	0.287544936358967	0.189443012154148	-0.199350273026872	-0.295349590934197
0.0597653030649463	0.287542069485111	0.189440583052758	-0.199350120726162	-0.295348512973085
0.0597707255123813	0.287540958670557	0.189439641860319	-0.199350061714334	-0.295348095299649
0.0597724964831835	0.287540595879371	0.189439334467636	-0.199350042441048	-0.295347958887732
0.0597789708120057	0.287539269587632	0.189438210701911	-0.199349971981495	-0.295347460192767
0.0597854451408279	0.287537943300757	0.189437086940635	-0.19934990152175	-0.295346961499031
0.0597969301805952	0.287535590565758	0.189435093471901	-0.199349776530258	-0.295346076851682
0.05979988226012	0.287534985828416	0.189434581079052	-0.199349744402729	-0.295345849465255
0.0598136133992978	0.287532172999933	0.189432197775489	-0.199349594965996	-0.295344791815981
0.0598273445384757	0.287529360193328	0.189429814491937	-0.199349445528399	-0.295343734172229
0.0598305866698541	0.287528696049982	0.189429251765262	-0.199349410243778	-0.295343484447215
0.0598467973267461	0.287525375351549	0.189426438148622	-0.199349233819948	-0.295342235826764
0.0598687789470951	0.287520872539407	0.189422622934282	-0.199348994587643	-0.29534054271207
0.0598802639868623	0.287518519915464	0.189420629567125	-0.199348869591767	-0.29533965809276
0.0598851819186007	0.287517512518848	0.189419776005044	-0.199348816067938	-0.295339279297048
0.0598886591410339	0.28751680024101	0.189419172495732	-0.199348778223861	-0.295339011470061
0.0599060452532	0.287513238872864	0.18941615496842	-0.199348589002646	-0.295337672340436
0.059944550877775	0.287505351512384	0.189409472060405	-0.199348169922942	-0.295334706555214
0.0599457095282399	0.28750511418105	0.189409270971326	-0.199348157312552	-0.29533461731416
0.0599515027805643	0.28750392752672	0.189408265528069	-0.199348094260509	-0.295334171109482
0.0599812814536717	0.287497827907126	0.189403097370563	-0.199347770155825	-0.295331877528499
0.0600197993550934	0.287489938368166	0.189396412639379	-0.199347350929234	-0.295328910882588
0.0600420983188714	0.287485370998016	0.189392542755469	-0.19934710822551	-0.295327193437916
0.0600535833586386	0.287483018605035	0.189390549599555	-0.19934698322052	-0.295326308876918
0.0600601968485462	0.28748166402135	0.189389401876617	-0.199346911237975	-0.295325799517333
0.0600652975285625	0.287480619296839	0.189388516693972	-0.199346855721019	-0.295325406672631
0.0600745758536813	0.287478718912151	0.189386906521165	-0.199346754733322	-0.29532469207558
0.060101290633854	0.287473247252021	0.189382270453912	-0.199346463960524	-0.295322634573584
0.0601094027422851	0.287471585764928	0.189380862698372	-0.199346375664917	-0.295322009804499
0.0601408973275287	0.28746513525205	0.189375397270932	-0.199346032861721	-0.295319584208842
0.0601562654695303	0.287461987692513	0.189372730391501	-0.199345865585344	-0.29531840062233
0.0601579096599484	0.287461650946387	0.189372445071727	-0.199345847688893	-0.295318273994446
0.0601661306120389	0.287459967220457	0.18937101847716	-0.199345758206452	-0.295317640856212
0.0602040320715225	0.287452204757449	0.189364441470856	-0.199345345657155	-0.295314721893499
0.0602419335310061	0.287444442461094	0.189357864616973	-0.199344933101282	-0.295311802972864
0.0602527283130834	0.287442231698156	0.189355991479411	-0.199344815599307	-0.295310971637586
0.0602642133528506	0.287439879585824	0.189353998580183	-0.199344690583241	-0.295310087147449
0.0602754818356998	0.287437571838772	0.1893520432718	-0.199344567923837	-0.295309219338629
0.0602756983926179	0.287437527488795	0.189352005694952	-0.199344565566572	-0.295309202661176
0.0602767811772083	0.287437305738988	0.189351817810785	-0.199344553780241	-0.295309119273932
0.0602799107480928	0.287436664816575	0.189351274770122	-0.199344519714193	-0.295308878260081
0.0602830403189773	0.287436023895298	0.189350731730499	-0.199344485648101	-0.295308637246518
0.060286966875467	0.287435219756756	0.189350050400299	-0.199344442906576	-0.295308334856147
0.0603022157771797	0.287432096877198	0.18934740444923	-0.19934427691789	-0.295307160518213
0.06030975509915	0.287430552881247	0.18934609625416	-0.199344194849806	-0.295306579907649
0.0603118465751444	0.287430124563996	0.189345733350103	-0.199344172083333	-0.295306418841331
0.060321506792983	0.287428146236639	0.189344057156038	-0.199344066928104	-0.295305674901526
0.0603347813134418	0.287425427749663	0.189341753841893	-0.199343922429087	-0.29530465262633
0.0603503644765661	0.287422236502197	0.189339049969954	-0.199343752798447	-0.295303452568386
0.0603588156419669	0.287420505815278	0.189337583598788	-0.199343660802757	-0.295302801747899
0.0603663741252444	0.287418957944871	0.189336272124316	-0.199343578524137	-0.295302219674237
0.0603703006817341	0.287418153844287	0.189335590828832	-0.199343535781113	-0.29530191729345
0.0603833379771131	0.287415484012211	0.189333328743869	-0.199343393861492	-0.295300913305623
0.060396375272492	0.287412814199852	0.189331066676939	-0.199343251941092	-0.295299909322773
0.0604128919243292	0.287409431903844	0.189328200941888	-0.19934307214426	-0.295298637406974
0.0604200273460375	0.287407970715043	0.18932696291372	-0.199342994469159	-0.295298087924253
0.0604240153188177	0.287407154062147	0.18932627098463	-0.199342951056601	-0.29529778082012
0.0604357462231117	0.287404751830525	0.189324235636003	-0.199342823355064	-0.295296877454269
0.0604429461183569	0.287403277457973	0.189322986438863	-0.19934274497736	-0.295296323011414
0.0604584608184632	0.287400100425523	0.189320294624087	-0.199342576084294	-0.295295128274937
0.0605203110404404	0.287387435285021	0.189309563807353	-0.199341902771664	-0.295290365461051
0.0605471562230205	0.287381938304454	0.18930490637988	-0.199341610524733	-0.295288298266339
0.0605550629727484	0.2873803192869	0.189303534635731	-0.1993415244482	-0.29528768941657
0.0605553342234343	0.287380263744658	0.189303487576493	-0.199341521495235	-0.295287668529269
0.0605566904768638	0.287379986033578	0.189303252280424	-0.199341506730403	-0.295287564092797
0.0605584250416001	0.287379630858494	0.189302951351505	-0.199341487847078	-0.29528743052505
0.0605588289418621	0.28737954815462	0.189302881279062	-0.199341483450019	-0.295287399423284
0.0605608484431722	0.287379134635536	0.189302530917103	-0.199341461464713	-0.295287243914527
0.0605716995620589	0.287376912736317	0.189300648371007	-0.199341343333664	-0.295286408341966
0.0605832934345561	0.287374538764309	0.189298636979383	-0.199341217116008	-0.295285515578696
0.0605910912034874	0.287372942094732	0.189297284172189	-0.199341132224603	-0.295284915129103
0.060591111953241	0.287372937846026	0.189297280572397	-0.199341131998708	-0.295284913531317
0.0605912157020091	0.287372916602497	0.189297262573436	-0.199341130869232	-0.29528490554239
0.0605917344458499	0.287372810384872	0.189297172578648	-0.199341125221851	-0.295284865597756
0.0605932564600866	0.287372498738483	0.189296908530668	-0.199341108652212	-0.295284748398722
0.0605947784743233	0.287372187092363	0.189296644482934	-0.199341092082562	-0.295284631199756
0.0606025969930082	0.287370586184495	0.189295288085472	-0.199341006964851	-0.295284029155008
0.0606062635140905	0.287369835435716	0.189294652000477	-0.199340967048513	-0.29528374682468
0.0606184234007092	0.287367345615282	0.189292542457444	-0.199340834666958	-0.295282810489019
0.0606305832873279	0.287364855811998	0.189290432930095	-0.199340702284726	-0.295281874157689
0.0606319694256466	0.287364571993685	0.189290192460371	-0.199340687194074	-0.295281767423026
0.0606383967790155	0.287363255965895	0.189289077434418	-0.199340617220461	-0.295281272508224
0.0606463021644021	0.287361637311367	0.189287706003481	-0.19934053115548	-0.295280663784639
0.0606636897196081	0.287358077175844	0.189284689623436	-0.199340341858247	-0.29527932492973
0.0606653464349144	0.287357737962013	0.18928440221938	-0.199340323821619	-0.29527919736186
0.0606736300114461	0.287356041897636	0.189282965203466	-0.199340233638287	-0.295278559523715
0.0606991553827774	0.287350815621485	0.189278537166187	-0.199339955741488	-0.295276594074277
0.0607124299032362	0.287348097715977	0.189276234383852	-0.199339811219523	-0.295275571945904
0.0607153032319137	0.287347509415997	0.18927573593889	-0.199339779936998	-0.295275350702375
0.0607296698753012	0.287344567930459	0.189273243727212	-0.199339623523806	-0.295274244488359
0.0607528623601246	0.28733981945643	0.189269220524558	-0.199339371019508	-0.295272458708073
0.0607643473998918	0.287337468010354	0.189267228234687	-0.199339245977147	-0.295271574386168
0.0607694802904421	0.287336417107721	0.189266337845615	-0.199339190093058	-0.295271179166535
0.0607917578998521	0.28733185604872	0.189262473439478	-0.199338947545299	-0.295269463855711
0.0607922524720515	0.287331754791965	0.189262387648651	-0.199338942160612	-0.295269425775262
0.0607947253330484	0.287331248508616	0.189261958694905	-0.199338915237161	-0.295269235373123
0.0607986370381808	0.28733044764371	0.189261280154018	-0.199338872648133	-0.295268934185099
0.0608016471447777	0.287329831369239	0.189260758009324	-0.19933883987529	-0.295268702417408
0.0608032429396193	0.28732950465445	0.189260481196989	-0.199338822500894	-0.295268579546889
0.0608087889417077	0.287328369196943	0.189259519169543	-0.19933876211808	-0.295268152525059
0.0608143349437961	0.287327233743003	0.189258557145359	-0.199338701735126	-0.295267725504131
0.0608147279793866	0.287327153275478	0.18925848896849	-0.199338697455885	-0.295267695241929
0.060816693157339	0.287326750938124	0.189258148084392	-0.199338676059669	-0.295267543930989
0.0608236348285853	0.287325329750494	0.189256943970079	-0.199338600480877	-0.295267009450627
0.0608487228643979	0.287320193453852	0.189252592198567	-0.199338327328185	-0.295265077786002
0.0608738109002105	0.287315057230201	0.189248240493811	-0.199338054172612	-0.295263146139808
0.0608864119673638	0.287312477466334	0.189246054771006	-0.199337916972593	-0.295262175931175
0.06088862260369	0.287312024893887	0.189245671325993	-0.19933789290318	-0.295262005725558
0.0608954436436108	0.287310628460293	0.189244488188593	-0.199337818635542	-0.295261480547672
0.0609022646835316	0.287309232032094	0.189243305056127	-0.19933774436769	-0.295260955371148
0.060902928619201	0.287309096109048	0.189243189894501	-0.199337737138712	-0.295260904252413
0.0609061121274035	0.287308444371716	0.189242637706139	-0.19933770247642	-0.295260659143135
0.0609092956356061	0.28730779263556	0.189242085518852	-0.199337667814081	-0.295260414034154
0.0609198989840286	0.287305621898712	0.189240246349877	-0.199337552363487	-0.295259597648912
0.0609329828132287	0.28730294337128	0.189237976953689	-0.199337409904396	-0.295258590288169
0.0609331735044874	0.287302904333026	0.189237943878337	-0.199337407828109	-0.295258575606351
0.0609341269607804	0.28730270914182	0.189237778501634	-0.199337397446673	-0.295258502197275
0.0609388942422459	0.287301733187369	0.189236951619564	-0.199337345539434	-0.295258135152297
0.060959764073858	0.287297460761393	0.18923333178834	-0.199337118302758	-0.295256528339356
0.0609719564099571	0.287294964796564	0.189231217073012	-0.199336985548204	-0.295255589631244
0.0609800362317325	0.287293310738226	0.189229815666676	-0.199336897571815	-0.295254967554806
0.0610086145748124	0.28728746039187	0.189224858945683	-0.199336586396784	-0.295252767284748
0.0610371929178923	0.287281610140218	0.189219902311304	-0.199336275218014	-0.295250567038605
0.0610429950247088	0.287280422406752	0.189218896003144	-0.199336212040611	-0.295250120337421
0.0610640523066233	0.287276111860779	0.189215243891716	-0.199335982752881	-0.295248499156528
0.061099252597902	0.287268906274757	0.189209138964426	-0.199335599460756	-0.295245789147261
0.0611000454119148	0.287268743985437	0.189209001465034	-0.199335590827826	-0.295245728110305
0.0611022829663279	0.287268285957619	0.189208613401654	-0.199335566463141	-0.295245555846157
0.061104520520741	0.287267827930382	0.189208225338804	-0.199335542098433	-0.295245383582155
0.0611107291488276	0.287266557027671	0.189207148568705	-0.199335474492622	-0.295244905595388
0.0611107376376692	0.287266555290013	0.189207147096478	-0.199335474400187	-0.295244904941854
0.0611107800818773	0.287266546601722	0.18920713973534	-0.199335473938011	-0.295244901674184
0.0611109923029175	0.287266503160274	0.189207102929654	-0.199335471627131	-0.295244885335837
0.0611120534081186	0.28726628595311	0.189206918901297	-0.199335460072727	-0.295244803644119
0.0611170297643185	0.287265267299759	0.189206055849296	-0.199335405884979	-0.295244420527894
0.0611220061205184	0.28726424864928	0.189205192799921	-0.199335351697118	-0.295244037412394
0.0611378662674992	0.287261002127058	0.189202442192409	-0.199335178994206	-0.295242816389657
0.0611537264144799	0.287257755634002	0.189199691611572	-0.199335006290144	-0.295241595374285
0.0611703200151484	0.287254359037851	0.18919681385847	-0.199334825598136	-0.29524031790085
0.0611825864041691	0.287251848212744	0.189194686572879	-0.199334692025444	-0.295239373566921
0.0611940714439363	0.287249497338972	0.189192694806422	-0.199334566960494	-0.295238489389539
0.0611966823224752	0.287248962920154	0.189192242022802	-0.199334538529565	-0.29523828839123
0.0612053399267855	0.287247190807117	0.189190740609442	-0.199334444253128	-0.295237621887574
0.0612514594900049	0.287237750804047	0.189182742626827	-0.199333942031271	-0.2952340714207
0.0612595169853139	0.287236101577383	0.18918134533172	-0.199333854287674	-0.295233451129149
0.06126373862596	0.287235237485276	0.189180613236268	-0.199333808315214	-0.295233126134617
0.0612762061795063	0.287232685618691	0.189178451187565	-0.19933367254664	-0.295232166348078
0.0612886737330526	0.287230133770127	0.189176289155343	-0.199333536777356	-0.29523120656609
0.0613009705552405	0.28722761688437	0.189174156746254	-0.199333402866606	-0.295230259931868
0.0613085098772108	0.287226073761668	0.189172849349842	-0.199333320764056	-0.295229679541815
0.0613106013532052	0.287225645686664	0.18917248666734	-0.199333297988021	-0.295229518536669
0.0613210587331768	0.287223505319249	0.189170673261785	-0.199333184107546	-0.295228713512857
0.0613374126636524	0.287220158098991	0.189167837363561	-0.199333006012854	-0.295227454570718
0.0613791049856365	0.287211624915439	0.189160607720273	-0.199332551976938	-0.295224245088951
0.0613942366155624	0.287208527968772	0.18915798387058	-0.199332387189151	-0.295223080266192
0.0614072382637656	0.28720586698047	0.189155729382636	-0.199332245596638	-0.295222079413356
0.0614154387142396	0.287204188641584	0.189154307432387	-0.199332156290457	-0.295221448154082
0.0614269237540069	0.287201838077864	0.18915231594949	-0.199332031213268	-0.295220564055
0.0614298177193747	0.287201245792383	0.189151814143897	-0.199331999696603	-0.295220341283013
0.0614376362380596	0.287199645641566	0.189150458438813	-0.19933191454901	-0.295219739429441
0.0614413027591419	0.287198895247808	0.189149822678509	-0.199331874618658	-0.295219457188766
0.0614417008964177	0.287198813764741	0.18914975364316	-0.19933187028273	-0.295219426541064
0.0614436915827968	0.287198406349681	0.189149408466669	-0.199331848603074	-0.295219273302622
0.0614504535896604	0.287197022436763	0.189148235966782	-0.199331774961012	-0.295218752779811
0.061457215596524	0.287195638529145	0.189147063471743	-0.19933170131874	-0.295218232258338
0.0614643510182323	0.287194178204452	0.189145826233866	-0.199331623609533	-0.295217682993826
0.0614700729266043	0.287193007171541	0.189144834094337	-0.199331561294202	-0.295217242538636
0.0614722030912561	0.287192571217799	0.189144464739335	-0.199331538095275	-0.295217078565252
0.0614828539145149	0.28719039145698	0.189142617971538	-0.199331422100328	-0.295216258700327
0.0615131515256418	0.287184190924105	0.189137364673202	-0.199331092135223	-0.295213926509225
0.0615190658185012	0.287182980551741	0.189136339206186	-0.199331027723375	-0.295213471253326
0.0615209700443267	0.287182590848818	0.189136009037195	-0.199331006984648	-0.295213324674728
0.061524636565409	0.28718184049048	0.189135373309284	-0.199330967052898	-0.295213042442999
0.0615363025851759	0.287179453034634	0.189133350579988	-0.199330839998922	-0.295212144449707
0.0615479686049428	0.287177065594564	0.18913132786512	-0.199330712944324	-0.2952112464604
0.0615540890014951	0.287175813067425	0.189130266684869	-0.199330646286848	-0.295210775345814
0.0615581562649036	0.287174980712354	0.189129561487726	-0.199330601990029	-0.295210462270773
0.0615755652930734	0.287171418020865	0.189126543065979	-0.199330412386368	-0.295209122227258
0.0615900821067866	0.287168447236941	0.189124026128324	-0.199330254281075	-0.295208004816006
0.0615993866449432	0.287166543128613	0.18912241291124	-0.199330152943128	-0.295207288615554
0.0616160232342537	0.287163138592569	0.18911952848895	-0.199329971749074	-0.295206008049685
0.0616382821846707	0.287158583538479	0.189115669317574	-0.199329729318229	-0.29520429472727
0.0616497672244379	0.287156233271444	0.189113678106009	-0.199329604229328	-0.295203410703117
0.0616514509040848	0.287155888729144	0.189113386200281	-0.199329585891541	-0.295203281107593
0.0616569477008768	0.287154763886209	0.189112433202515	-0.199329526023119	-0.295202858010902
0.0616624444976689	0.287153639046776	0.189111480207951	-0.199329466154559	-0.295202434915095
0.0616749069595227	0.287151088798376	0.189109319569012	-0.199329330418695	-0.295201475666
0.0616827204512103	0.287149489898376	0.189107964938607	-0.199329245317085	-0.295200874255459
0.0617096701071092	0.287143975157685	0.189103292707964	-0.199328951789436	-0.295198799933167
0.061710182729566	0.287143870259947	0.189103203835948	-0.199328946206072	-0.295198760476684
0.0617118037952552	0.287143538542094	0.189102922796209	-0.199328928549797	-0.295198635703523
0.0617134248609444	0.287143206824546	0.189102641756749	-0.199328910893509	-0.295198510930438
0.0617216159909378	0.287141530683952	0.189101221688541	-0.199328821677354	-0.295197880462064
0.0617266993814032	0.287140490480087	0.189100340402089	-0.199328766309924	-0.295197489196288
0.0617331010307051	0.287139180527855	0.189099230578433	-0.199328696584074	-0.295196996465929
0.0617516171381854	0.287135391653455	0.189096020552924	-0.199328494908219	-0.295195571301159
0.061756753575431	0.287134340612612	0.189095130086319	-0.199328438962307	-0.295195175956916
0.0617631021779526	0.287133041537295	0.18909402947934	-0.199328369813362	-0.295194687315111
0.061768712206194	0.287131893595758	0.189093056916694	-0.199328308708811	-0.29519425552117
0.0617792571845111	0.287129735859165	0.189091228832964	-0.199328193852286	-0.295193443895355
0.0617907422242784	0.287127385779799	0.189089237793029	-0.199328068755976	-0.295192559918599
0.0617910072501123	0.28712733155015	0.189089191848467	-0.199328065869279	-0.295192539520224
0.0617923323792818	0.287127060402029	0.189088962125767	-0.199328051435787	-0.295192437528377
0.0617985465720826	0.28712578885572	0.189087884843729	-0.199327983749822	-0.295191959238333
0.061800638048077	0.287125360899522	0.18908752226988	-0.199327960969097	-0.295191798263192
0.0618110954280487	0.287123221126137	0.189085709407591	-0.199327847065173	-0.295190993389405
0.0618312807020013	0.28711909088154	0.189082210177454	-0.199327627201619	-0.295189439797275
0.0618609636800945	0.287113017333631	0.189077064545632	-0.199327303883074	-0.29518715522071
0.0619181345724053	0.287101319665994	0.189067154065941	-0.199326681144113	-0.295182755085282
0.0619317375912895	0.287098536424421	0.189064796056121	-0.199326532969834	-0.29518170814833
0.0619457768827206	0.287095663941923	0.189062362441378	-0.199326380042459	-0.295180627639964
0.0619463538189344	0.287095545899476	0.189062262433895	-0.199326373757982	-0.295180583237247
0.0619465883557264	0.287095497912732	0.189062221778744	-0.199326371203208	-0.295180565186605
0.0619472522913958	0.287095362070066	0.189062106690631	-0.199326363971056	-0.295180514088171
0.0619488335573159	0.287095038539864	0.1890618325906	-0.199326346746555	-0.295180392389363
0.0619533362080088	0.287094117290023	0.189061052092911	-0.19932629769977	-0.295180045852719
0.0619578388587016	0.287093196042532	0.189060271597371	-0.199326248652892	-0.295179699316669
0.0619693238984689	0.287090846200875	0.189058280774828	-0.199326123547198	-0.295178815399951
0.0619774971766821	0.28708917395567	0.189056864023206	-0.199326034515912	-0.295178186366845
0.062009102513373	0.287082707605699	0.189051385637869	-0.199325690237006	-0.295175753970417
0.0620284068192928	0.287078758063905	0.189048039532699	-0.199325479951749	-0.295174268295051
0.0620291106889877	0.287078614057327	0.189047917528436	-0.199325472284338	-0.295174214124862
0.0620326300374625	0.287077894025301	0.189047307507907	-0.19932543394725	-0.295173943274138
0.0620407478510387	0.28707623318764	0.189045900424937	-0.199325345517789	-0.295173318524746
0.062044125696367	0.287075542110613	0.189045314935766	-0.199325308721949	-0.295173058565314
0.0620572645028759	0.287072854040561	0.189043037569774	-0.19932516559666	-0.29517204740417
0.0620832877475161	0.287067530000767	0.189038526981785	-0.199324882114666	-0.295170044672961
0.0620873186969036	0.287066705324499	0.189037828307001	-0.199324838203586	-0.295169734455611
0.0621032752988018	0.287063440843815	0.189035062604385	-0.199324664379879	-0.295168506458067
0.0621124444952548	0.287061564977518	0.189033473351486	-0.199324564494444	-0.295167800813031
0.0621488441929358	0.287054118296096	0.18902716445414	-0.199324167967392	-0.29516499958137
0.0621524811925407	0.28705337424403	0.189026534086917	-0.19932412834671	-0.295164719688911
0.0621550528210224	0.287052848144956	0.189026088371382	-0.199324100331912	-0.295164521784416
0.0621669647576506	0.287050411232642	0.18902402379956	-0.199323970565303	-0.295163605081509
0.0621788766942787	0.287047974336769	0.189021959242775	-0.199323840798045	-0.295162688382755
0.0621903617340459	0.287045624789301	0.189019968689273	-0.199323715680737	-0.295161804540343
0.0621915288015672	0.28704538603778	0.189019766417326	-0.199323702966742	-0.295161714727743
0.0621954997391549	0.287044573688887	0.18901907818978	-0.199323659707434	-0.29516140914141
0.0621994706767426	0.28704376134182	0.189018389963905	-0.199323616448053	-0.295161103555539
0.0622193253646812	0.287039699633896	0.189014948859595	-0.199323400150068	-0.295159575633107
0.0622415434434002	0.287035154497183	0.189011098195042	-0.199323158103045	-0.29515786584903
0.0622416538330572	0.287035131914991	0.189011079063296	-0.199323156900438	-0.295157857354071
0.0622422057813422	0.287035019004054	0.189010983404585	-0.199323150887403	-0.295157814879279
0.0622449655227668	0.287034454449901	0.189010505111517	-0.199323120822208	-0.295157602505455
0.0622492123163348	0.287033585694527	0.18900976909779	-0.199323074556689	-0.295157275697088
0.0622531388728245	0.287032782451069	0.189009088586197	-0.199323031779832	-0.295156973532761
0.0622619629990582	0.287030977333507	0.189007559282643	-0.199322935647406	-0.295156294482376
0.0622645375012995	0.287030450679186	0.189007113098896	-0.199322907600012	-0.295156096364975
0.0622653250679099	0.287030289570388	0.189006976606857	-0.199322899020022	-0.295156035758872
0.0622657289681719	0.287030206946438	0.189006906607508	-0.199322894619808	-0.29515600467729
0.062267748469482	0.287029793826973	0.189006556611021	-0.199322872618727	-0.295155849269456
0.0622760225410667	0.287028101245718	0.189005122649647	-0.199322782478204	-0.295155212551358
0.0622763420041933	0.287028035895065	0.189005067284332	-0.199322778997858	-0.295155187967618
0.0622779393198262	0.287027709141975	0.189004790457919	-0.199322761596125	-0.295155065048965
0.0622810439449841	0.287027074048642	0.189004252404579	-0.199322727773185	-0.295154826138135
0.0622938436888065	0.287024455698616	0.189002034129882	-0.199322588327551	-0.295153841159914
0.0622957831621997	0.287024058956379	0.189001698008673	-0.199322567198071	-0.295153691912107
0.0623019227301772	0.287022803037955	0.189000633991027	-0.199322500310791	-0.295153219456205
0.0623080622981548	0.287021547123899	0.188999569977375	-0.199322433423339	-0.295152747001407
0.0623266795517401	0.287017738792987	0.188996343551328	-0.199322230596831	-0.295151314364875
0.0623452968053254	0.287013930502235	0.188993117162006	-0.199322027768738	-0.295149881738487
0.0623516821418195	0.287012624345792	0.188992010585039	-0.199321958202493	-0.295149390379328
0.0623596758104604	0.287010989202634	0.188990625290666	-0.199321871113709	-0.295148775258799
0.0623778597636973	0.287007269615593	0.188987474055902	-0.199321673003536	-0.295147375992986
0.0623999932668632	0.287002742186907	0.188983638421042	-0.199321431861843	-0.295145672820059
[truncated: 6,043 more rows]
