# Supplementary material for: New conditions for stability of multiple delayed Cohen-Grossberg Neural Networks of neutral-type
Source: PLoS One. 2026 Mar 9;21(3):e0343312. doi: 10.1371/journal.pone.0343312 (PMC12970979; doi:10.1371/journal.pone.0343312)
Supplement: S1 Data — (ZIP) [file pone.0343312.s001.zip › Figure3_Data.csv]

0	0.3	0.2	-0.2	-0.3
0.00570641295885326	0.298960826744271	0.199244923346457	-0.199272551382944	-0.298972749228441
0.0114128259177065	0.297924430032934	0.198492242256689	-0.198547402697158	-0.297948232457868
0.0116233818589969	0.297886242022027	0.198464515502107	-0.198520690008696	-0.297910481980905
0.0123222936249794	0.297759509197024	0.198372503649939	-0.198432043278671	-0.2977852010752
0.0130212053909618	0.297632817982766	0.198280527653086	-0.198343430971342	-0.297659961142383
0.0132581236395789	0.297589881431239	0.198249357615572	-0.198313400837692	-0.29761751640385
0.0133988539807562	0.297564379219589	0.198230844444623	-0.198295564696055	-0.297592306296293
0.0136195975820074	0.297524380937851	0.19820180840294	-0.198267590496645	-0.297552766144464
0.0144131234589232	0.297380629971137	0.198097459587864	-0.198167057596808	-0.297410661531038
0.0161035068333959	0.297074587797652	0.197875327802386	-0.197953048389908	-0.297108123708673
0.0174587486990893	0.296829398357245	0.197697387963458	-0.197781614669755	-0.296865741140005
0.0174702337388565	0.296827321159735	0.197695880581879	-0.197780162401488	-0.296863687719173
0.0175276589376927	0.296816935340602	0.197688343818961	-0.197772901199336	-0.296853420780848
0.0178147849318736	0.296765010455292	0.197650663628678	-0.197736598667969	-0.296802090235016
0.0183052729839079	0.296676325084457	0.197586309749677	-0.197674597640497	-0.296714419906184
0.018388606790175	0.296661259495476	0.197575377792074	-0.197664065361787	-0.296699526741399
0.0188052758215106	0.296585940415981	0.197520725634154	-0.197611411293222	-0.296625069646926
0.0202714449812654	0.296321026152384	0.197328517465429	-0.197426229931065	-0.296363186722821
0.0219783450075752	0.296012845926785	0.197104948799535	-0.197210833876914	-0.296058532019673
0.0228256518354131	0.295859957014252	0.196994048272285	-0.197103987074716	-0.295907391768007
0.02302266867977	0.295824415842883	0.196968269067651	-0.197079150146246	-0.295872257063235
0.0230362077767034	0.295821973556885	0.19696649761195	-0.197077443440067	-0.295869842707967
0.0231039032613709	0.295809762360746	0.196957640534535	-0.197068910102219	-0.295857771161891
0.0232467637179938	0.295783993870076	0.196938950193949	-0.197050902918025	-0.295832297360646
0.0240214234578308	0.295644294648485	0.196837627951271	-0.19695328404586	-0.295694195626599
0.0244340313086683	0.295569907330845	0.196783678484259	-0.196901306392466	-0.295620658860941
0.0245114601527026	0.295555949626489	0.196773555863885	-0.196891553741664	-0.295606860744061
0.0246445872499587	0.295531952672713	0.19675615258531	-0.196874786528386	-0.295583138158348
0.0246709495572855	0.295527200888241	0.196752706479064	-0.196871466371932	-0.295578440702486
0.0248116798984627	0.295501835358327	0.196734310932488	-0.19685374315082	-0.295553365180551
0.0248815054985758	0.295489250471717	0.196725184226376	-0.196844950008191	-0.29554092417643
0.0250222358397531	0.295463887461263	0.196706790845552	-0.196827228866157	-0.295515851135303
0.0250324234997139	0.295462051463954	0.196705459379993	-0.196825946062625	-0.295514036128264
0.0250833617995179	0.29545287160978	0.196698802165975	-0.196819532154192	-0.295504961223406
0.0252429794410043	0.2954241075187	0.196677942689953	-0.196799435038911	-0.295476525974199
0.0253352309149048	0.295407484217473	0.196665887744949	-0.196787820668504	-0.295460092712922
0.0256657960363775	0.295347923808869	0.19662269631307	-0.196746207745174	-0.295401213184174
0.0258259493766298	0.295319071115593	0.196601773649168	-0.196726049727664	-0.295372690314686
0.0258742605016735	0.295310367972033	0.196595462581877	-0.196719969305384	-0.295364086657695
0.0260365053179202	0.29528114137516	0.196574269168118	-0.196699550424288	-0.295335194147512
0.0260424107819236	0.295280077613792	0.196573497796437	-0.196698807242963	-0.295334142545743
0.0260719381019407	0.295274758851423	0.19656964097625	-0.196695091373028	-0.295328884580685
0.0261756335662407	0.295256080752803	0.196556096914028	-0.196682042286491	-0.295310419983982
0.0262793290305407	0.295237403568265	0.196542553637359	-0.196668993954062	-0.295291956287336
0.026420059371718	0.29521205728179	0.196524174630412	-0.196651286610598	-0.295266899713608
0.0265162472791579	0.295194734294243	0.196511613578785	-0.196639184601531	-0.295249774727226
0.0266408029729692	0.29517230357103	0.196495349019663	-0.196623514425836	-0.295227600381853
0.0266569776203351	0.295169390841978	0.196493237007395	-0.196621479596131	-0.295224720944223
0.0267273427909238	0.295156719747154	0.196484049264193	-0.196612627614209	-0.295212194674345
0.0267977079615124	0.295144049073197	0.196474861882641	-0.19660377597946	-0.295199668818875
0.0268777212215863	0.295129641576718	0.196464415216719	-0.196593711078527	-0.295185425989761
0.0270184515627636	0.295104302448506	0.196446042360956	-0.196576009640018	-0.295160376464466
0.0270288564207558	0.295102429074056	0.196444684026485	-0.196574700944293	-0.295158524500701
0.0270808807107171	0.295093062339837	0.196437892472729	-0.196568157579523	-0.295149264817791
0.0272391951640148	0.295064559965549	0.196417226398056	-0.196548246716971	-0.295121088188314
0.027434328849885	0.295029431717829	0.196391756527485	-0.196523707597695	-0.295086361399097
0.0275163327511024	0.295014670222972	0.196381053778634	-0.196513395958981	-0.295071768600273
0.0276712470985022	0.294986785702711	0.196360836454282	-0.196493917430914	-0.295044202741415
0.0277268886923928	0.294976770736026	0.196353575294103	-0.196486921611899	-0.295034302222799
0.0278119774396794	0.294961456065886	0.196342471753462	-0.196476223821219	-0.295019162562193
0.0280327210409306	0.294921728470278	0.196313668581234	-0.196448473177371	-0.294979888945515
0.0288262469178465	0.294778950487712	0.196210156736121	-0.196348743771049	-0.294838742396299
0.0288715746167958	0.294770796354843	0.196204245331484	-0.196343048370971	-0.29483068142926
0.028883059656563	0.294768730305036	0.196202747535665	-0.196341605304992	-0.294828638985195
0.0289404848553992	0.294758400224126	0.196195258700977	-0.196334390113735	-0.294818426930426
0.0290821305580862	0.294732921117322	0.196176787678092	-0.196316594021951	-0.294793238930017
0.0290936155978534	0.294730855272996	0.196175290058765	-0.196315151125406	-0.294791196688289
0.0291247122243577	0.294725261897212	0.196171235187832	-0.196311244418674	-0.294785667217487
0.0292431713486662	0.294703955309763	0.196155789256519	-0.19629636287647	-0.294764604057408
0.0293616304729748	0.294682649914631	0.196140344349265	-0.196281482317366	-0.294743542071394
0.0295023608141521	0.294657340492683	0.196121997012803	-0.19626380537757	-0.294718521797608
0.0297180989016144	0.294618544690236	0.19609387355074	-0.1962367095141	-0.294680169206146
0.0297231044154033	0.294617644604396	0.196093221075871	-0.196236080879765	-0.294679279402884
0.0297481319843474	0.29461314420713	0.196089958728949	-0.196232937734413	-0.294674830418018
0.0298014327078815	0.294603559976546	0.196083011124899	-0.196226243985519	-0.294665355676701
0.0299286548429048	0.294580684597089	0.196066428904171	-0.196210267651664	-0.294642741619442
0.0300119886491719	0.294565701374141	0.196055567758547	-0.196199803352091	-0.294627929557918
0.0302459713696115	0.294523634983591	0.196025074795208	-0.196170424535515	-0.294586343702145
0.0304799540900511	0.294481573244146	0.195994585825845	-0.196141049553149	-0.294544762426272
0.0304914391298183	0.294479508763786	0.195993089377881	-0.196139607781113	-0.294542721527629
0.0305166302923191	0.294474980594049	0.195989807118735	-0.196136445446212	-0.294538245081176
0.0306167513154937	0.294456984141429	0.195976762400509	-0.196123877342629	-0.294520454192014
0.0307168723386682	0.294438988540366	0.195963718413477	-0.196111309940991	-0.294502664141373
0.0307283573784355	0.294436924291158	0.195962222163992	-0.196109868359494	-0.294500623470343
0.0307857825772716	0.294426603213193	0.195954741060886	-0.196102660590558	-0.294490420280695
0.0308576026798455	0.294413695321663	0.195945384991362	-0.196093646358953	-0.294477659822777
0.0308690877196127	0.294411631209755	0.195943888859767	-0.196092204890631	-0.294475619286945
0.0309265129184489	0.29440131081829	0.195936408346104	-0.196084997687556	-0.294465416773287
0.0310783462810967	0.294374024848393	0.195916630878524	-0.196065942812234	-0.294438442453987
0.0310898313208639	0.294371960951843	0.195915134931835	-0.19606450152142	-0.294436402130215
0.0311472565197001	0.294361641637161	0.195907655342687	-0.196057295205876	-0.294426200676856
0.0313264783748697	0.294329437250963	0.195884313376789	-0.196034806054599	-0.294394364103769
0.0314098121811368	0.294314463923427	0.195873460727824	-0.196024349911786	-0.294379561786163
0.0315633966234868	0.294286869583469	0.195853460591575	-0.196005080484426	-0.294352282594333
0.031646730429754	0.294271897932905	0.195842609382311	-0.195994625723714	-0.294337481928024
0.0316842708989719	0.294265153650444	0.195837721261642	-0.195989916189789	-0.294330814668125
0.0317041269646641	0.294261586484092	0.195835135857482	-0.195987425242831	-0.294327288240135
0.0317874607709312	0.294246615829628	0.195824285503349	-0.195976971303038	-0.294312488554675
0.0318718721580125	0.294231452192504	0.195813295360624	-0.195966382679991	-0.294297498088131
0.0318833571977798	0.294229389070059	0.195811800078514	-0.195964942027168	-0.294295458526614
0.0318948268402623	0.294227328724696	0.195810306810634	-0.195963503314953	-0.29429342171042
0.0319248705659153	0.294221931883126	0.195806395371453	-0.195959734777746	-0.294288086500641
0.0320082043721824	0.294206962791057	0.19579554635856	-0.19594928212553	-0.294273288353655
0.0322070136667917	0.294171253440124	0.195769665935015	-0.195924347217042	-0.294237986789592
0.0327183964428312	0.294079416280336	0.19570310883045	-0.195860221662829	-0.294147198314362
0.0328017302490983	0.294064452804305	0.195692264638184	-0.195849773638354	-0.294132405697427
0.0330471903106627	0.294020381252275	0.195660325967425	-0.195819001763727	-0.294088837359078
0.0332926503722271	0.293976314816637	0.195628391687838	-0.195788234104554	-0.294045274058781
0.0333911709252817	0.293958629265682	0.195615575428624	-0.195775886043539	-0.294027790429734
0.0335295686208443	0.293933786709799	0.195597572859794	-0.195758541132829	-0.294003231504281
0.0335622555324852	0.293927919606545	0.195593321198123	-0.195754444789383	-0.293997431385521
0.0335737405722524	0.2939258581328	0.195591827331106	-0.195753005495029	-0.293995393447459
0.0336017268665721	0.293920834861354	0.195588187174815	-0.19574949831765	-0.293990427526124
0.0336702989620216	0.293908527108922	0.195579268295075	-0.195740905253556	-0.293978260288789
0.0338910425632727	0.293868909365677	0.195550559443894	-0.195713245157461	-0.293939094842668
0.0342384777531196	0.293806562153266	0.195505380885405	-0.195669716979276	-0.29387745938638
0.0344087798173038	0.293776005206787	0.195483238954766	-0.195648383885854	-0.293847251263585
0.0344354945974765	0.293771212052567	0.195479765807428	-0.195645037610741	-0.293842512824881
0.03444903369441	0.293768782896829	0.195478005630183	-0.195643341731766	-0.293840111398708
0.0344921136235709	0.293761053691864	0.195472405027087	-0.195637945715192	-0.293832470424606
0.0346460505387669	0.293733436318054	0.195452393574108	-0.195618665264189	-0.293805168305202
0.0346595896357004	0.29373100740434	0.195450633604522	-0.195616969584561	-0.293802767117347
0.0346845684401886	0.293726526248167	0.195447386603487	-0.195613841193157	-0.293798337113058
0.0347773570085897	0.293709880596457	0.195435325392279	-0.195602220564286	-0.293781881467748
0.0348701455769907	0.293693235675677	0.195423264808188	-0.195590600537432	-0.293765426542175
0.0349174973981786	0.293684741728744	0.195417110297917	-0.195584670842462	-0.293757029549198
0.0349289824379458	0.293682681576512	0.195415617564835	-0.195583232636661	-0.293754992912413
0.034940467477713	0.293680621435478	0.195414124841362	-0.195581794440083	-0.293752956286655
0.034999550398537	0.293670023551668	0.195406445919845	-0.195574396017245	-0.293742479370649
0.0352364686471541	0.293627529779077	0.195375656552488	-0.19554473132713	-0.29370047062464
0.0353771989883314	0.293602290572281	0.195357369486388	-0.195527112246129	-0.293675519490934
0.0354342493755373	0.293592059380413	0.195349956540653	-0.195519970077071	-0.293665405073097
0.0355979425895825	0.293562704817429	0.19532868808108	-0.195499478497416	-0.293636385543361
0.0356448053168277	0.293554301498251	0.195322599623367	-0.195493612433513	-0.293628078132385
0.0357640216829972	0.293532924727091	0.195307111621159	-0.195478690160858	-0.293606945333887
0.0357755067227644	0.293530865400176	0.195305619596098	-0.195477252634738	-0.29360490950978
0.0358111819745696	0.293524468714779	0.195300985074379	-0.195472787397173	-0.293598585828575
0.0358468572263748	0.293518072137414	0.195296350645329	-0.195468322248569	-0.293592262253747
0.0358473554892643	0.293517982799577	0.195296285918649	-0.19546825988614	-0.293592173935498
0.0358498468037116	0.293517536110708	0.195295962285521	-0.195467948074253	-0.293591732344561
0.0358588405290315	0.293515923553901	0.195294793963276	-0.195466822426918	-0.293590138191387
0.0358915632997203	0.293510056485065	0.195290543189254	-0.1954627269193	-0.293584338081439
0.0359242860704091	0.293504189507118	0.195286292493196	-0.195458631486525	-0.293578538060989
0.0360438740707317	0.293482748936831	0.195270758645271	-0.195443665034227	-0.293557342180426
0.0360574131676652	0.293480321629653	0.195269000053895	-0.195441970677643	-0.293554942574503
0.036083775474992	0.293475595405023	0.195265575895836	-0.195438671591187	-0.293550270286984
0.0361348420116995	0.293466440383165	0.195258943088753	-0.195432281055073	-0.29354121974436
0.0362245058161693	0.293450366319875	0.195247297512236	-0.19542106084513	-0.293525329119921
0.0362679691089556	0.293442574884906	0.195241652690229	-0.195415622205273	-0.293517626600645
0.0362807923193489	0.293440276166329	0.195239987294129	-0.195414017639156	-0.293515354114877
0.0362943314162824	0.293437849131409	0.19523822893628	-0.19541232350675	-0.293512954777043
0.0363346416154718	0.293430623168384	0.195232993824536	-0.195407279611422	-0.293505811275646
0.0363749518146612	0.293423397343273	0.195227758831085	-0.19540223582965	-0.293498667910051
0.0363914684664984	0.29342043668234	0.195225613885418	-0.195400169229456	-0.293495741035368
0.0364215226605262	0.293415049434489	0.19522171092903	-0.195396408830796	-0.293490415265082
0.0364350617574596	0.293412622561288	0.195219952709889	-0.195394714831545	-0.29348801608649
0.0364452494174204	0.293410796440965	0.195218629725076	-0.195393440169426	-0.29348621080516
0.0364750683874966	0.293405451493085	0.195214757432289	-0.195389709313951	-0.2934809268516
0.0365048873575728	0.293400106620672	0.195210885204228	-0.195385978520613	-0.293475642972352
0.0365257327651897	0.29339637025059	0.195208178302352	-0.195383370489306	-0.293471949239789
0.0366105459678158	0.293381168552857	0.195197165122729	-0.195372759568905	-0.293456921014469
0.0366422662617773	0.293375483246775	0.195193046307808	-0.195368791194287	-0.293451300584987
0.03664561769875	0.293374882565495	0.195192611134889	-0.195368371916106	-0.293450706758227
0.0366558053587108	0.29337305662723	0.195191288306224	-0.195367097403884	-0.293448901656167
0.0366938797740829	0.293366232612904	0.195186344555949	-0.195362334224323	-0.293442155511943
0.0367480568326113	0.293356522760636	0.195179310149256	-0.195355556749031	-0.293432556459787
0.03677721358035	0.293351297262337	0.19517552449466	-0.195351909364995	-0.293427390589778
0.0368663613000012	0.293335320576162	0.195163950114471	-0.195340757736247	-0.293411596212215
0.0369586127739017	0.293318788358077	0.195151973371328	-0.195329218438616	-0.293395252639096
0.0370426288487925	0.293303732619214	0.195141066345253	-0.195318709785196	-0.293380368695015
0.037078621954084	0.293297282813084	0.195136393852139	-0.195314207951567	-0.293373992484228
0.0372387752943363	0.293268585372005	0.19511560447515	-0.195294177887763	-0.293345622489338
0.0372795470974097	0.293261279931206	0.195110312218105	-0.195289078924572	-0.293338400404396
0.0372870864193801	0.293259929060358	0.195109333613128	-0.195288136062016	-0.293337064947067
0.0372891778953744	0.293259554317441	0.195109062140003	-0.195287874504132	-0.293336694479987
0.0372996352753461	0.293257680608425	0.195107704779155	-0.195286566719298	-0.293334842150068
0.0373519221752045	0.293248312202549	0.195100918094291	-0.195280027909725	-0.293325580637546
0.037420277438587	0.293236065128096	0.195092046083458	-0.195271479937086	-0.29331347330064
0.0374357921386932	0.293233285445832	0.19509003243675	-0.195269539835934	-0.293310725333977
0.0374493312356267	0.293230859738057	0.195088275217099	-0.195267846796158	-0.293308327302963
0.0374552366996301	0.293229801701169	0.195087508759714	-0.195267108332493	-0.293307281338011
0.0374764395301503	0.29322600297633	0.195084756911169	-0.195264456991061	-0.293303525955574
0.0374976423606704	0.293222204289641	0.195082005095338	-0.195261805681034	-0.293299770610703
0.0375326655436644	0.293215929640257	0.195077459672493	-0.195257426272453	-0.293293567552765
0.0376410210398381	0.293196517650754	0.195063397508279	-0.195243877704202	-0.293274377044359
0.0376598871769171	0.293193137866312	0.195060949185262	-0.195241518801596	-0.29327103582117
0.0376657926409205	0.293192079934941	0.195060182818359	-0.19524078042479	-0.293269989960119
0.0376921549482473	0.293187357308781	0.195056761746445	-0.195237484300925	-0.293265321215958
0.0377301936803546	0.293180543035317	0.195051825498383	-0.195232728339484	-0.29325858468838
0.0377416787201219	0.293178485624898	0.195050335117001	-0.195231292391238	-0.293256550751418
0.0377695837922815	0.293173486804543	0.195046713994082	-0.195227803522297	-0.293251608963544
0.0378328852894245	0.293162147433156	0.195038499837193	-0.195219889369655	-0.293240398964218
0.0379027108895376	0.293149639775646	0.195029439434949	-0.195211159877744	-0.293228034006325
0.0379103141334588	0.293148277853562	0.195028452877688	-0.19521020935214	-0.293226687622285
0.0379290731968644	0.293144917679474	0.195026018817487	-0.195207864190135	-0.293223365784034
0.0379862572137896	0.293134674908211	0.195018599130637	-0.19520071548895	-0.293213239870643
0.0380434412307149	0.293124432414421	0.195011179681704	-0.195193567016156	-0.293203114230475
0.0380536288906757	0.29312260768464	0.195009857889374	-0.195192293498775	-0.293201310318389
0.0380698035380417	0.293119710633054	0.195007759334171	-0.195190271587667	-0.293198446318168
0.038081851840971	0.293117552668125	0.195006196157667	-0.195188765501945	-0.293196312972586
0.03813105773471	0.293108739555361	0.194999812173435	-0.195182614675033	-0.293187600404558
0.0381396291381548	0.293107204379277	0.19499870013555	-0.195181543251185	-0.293186082742507
0.0381750815086868	0.293100854769887	0.194994100667943	-0.195177111765915	-0.293179805572282
0.0382105338792189	0.293094505267145	0.194989501291777	-0.195172680368425	-0.293173528507071
0.0382641848319661	0.293084896609775	0.194982541115497	-0.195165974391484	-0.29316402946811
0.038280359479332	0.293081999847165	0.194980442808066	-0.195163952718227	-0.293161165752438
0.0382905471392928	0.293080175322185	0.194979121191335	-0.195162679369415	-0.293159362042017
0.0383234917225797	0.293074275282211	0.194974847434057	-0.195158561697578	-0.293153529310685
0.0383564363058666	0.293068375334328	0.194970573755737	-0.195154444101537	-0.293147696670033
0.0384210898205093	0.293056796995508	0.194962186921399	-0.195146363568391	-0.293136250417085
0.0384312774804701	0.293054972592177	0.194960865408967	-0.195145090319703	-0.293134446826449
0.038434546916754	0.293054387104297	0.194960441309183	-0.195144681708714	-0.293133868017776
0.0384416823384624	0.293053109302172	0.194959515730058	-0.195143789933193	-0.293132604792721
0.0384713927095228	0.293047788853649	0.194955661856205	-0.195140076808732	-0.29312734503929
0.0385011030805832	0.29304246848002	0.194951808046564	-0.195136363745912	-0.293122085359607
0.0385767179651733	0.293028928110601	0.194942000132543	-0.195126914030378	-0.293108699455171
0.0385933545544837	0.293025949059015	0.194939842276751	-0.195124834982246	-0.293105754387568
0.0386418334217605	0.293017268264179	0.194933554419759	-0.195118776765447	-0.293097172619697
0.0386520210817213	0.293015444051656	0.194932233070917	-0.195117503673797	-0.293095369216947
0.0386522382797527	0.293015405160056	0.194932204900216	-0.195117476531922	-0.293095330769004
0.03865332426991	0.293015210702118	0.194932064046759	-0.195117340822595	-0.29309513852935
0.0386566880206752	0.293014608387867	0.194931627767176	-0.195116920476441	-0.293094543086013
0.0386600517714404	0.293014006074575	0.194931191488416	-0.195116500131078	-0.29309394764362
0.0386735265993898	0.293011593281191	0.19492944381034	-0.195114816280163	-0.293091562374178
0.0386870014273393	0.293009180503212	0.194927696145471	-0.195113132441927	-0.293089177119906
0.038734084895661	0.293000749944686	0.194921589594318	-0.195107248908337	-0.293080842732299
0.0388471547675916	0.292980504919468	0.19490692551003	-0.195093120369248	-0.293060828647579
0.0388625770230117	0.292977743667161	0.194904925462619	-0.195091193365067	-0.293058098893297
0.0388954658926353	0.292971855201099	0.194900660301294	-0.195087083970423	-0.293052277597601
0.0389239196759564	0.292966760872709	0.194896970363333	-0.195083528791359	-0.293047241380473
0.0389245836116258	0.292966642003349	0.194896884263661	-0.195083445836099	-0.29304712386706
0.0389268711402174	0.292966232450315	0.194896587615493	-0.195083160021704	-0.293046718985805
0.0389291586688089	0.292965822897724	0.194896290967707	-0.195082874207673	-0.293046314104988
0.0389405963117667	0.292963775141431	0.194894807734482	-0.195081445143002	-0.293044289707459
0.0389548284969122	0.292961227075405	0.194892962118389	-0.195079666929852	-0.293041770707173
0.0390062696028971	0.292952017435877	0.194886291408057	-0.195073239837198	-0.293032666121261
0.0390577107088819	0.292942808020852	0.194879620890186	-0.195066812929298	-0.293023561756414
0.0390636161728854	0.292941750789891	0.194878855123803	-0.195066075128966	-0.293022516585044
0.0390646500171337	0.292941565705307	0.194878721064628	-0.195065945965677	-0.293022333611676
0.0390698192383752	0.292940640283744	0.194878050769922	-0.195065300150354	-0.293021418746174
0.0390840730162087	0.292938088508143	0.194876202487687	-0.195063519367958	-0.293018896078016
0.0391261755131658	0.292930551229879	0.194870743158363	-0.195058259414728	-0.293011444775138
0.0391323841412525	0.29292943976084	0.194869938111427	-0.195057483768272	-0.293010345984231
0.0391397146100993	0.292928127463999	0.194868987603684	-0.195056567973255	-0.293009048656276
0.0391763669543336	0.292921566048176	0.194864235123588	-0.195051989054442	-0.293002562083837
0.039224803357386	0.292912895252889	0.194857954828203	-0.195045938115853	-0.292993990192078
0.0392731144824297	0.292904247082386	0.194851690946405	-0.195039902990827	-0.292985440666258
0.0392853936183849	0.292902049026833	0.194850098895938	-0.195038369081899	-0.29298326768253
0.0392946289574991	0.292900395841705	0.194848901495951	-0.195037215410825	-0.292981633354204
0.0393005344215025	0.292899338729442	0.194848135831322	-0.195036477708171	-0.292980588299714
0.0393254024864461	0.292894887234234	0.194844911625167	-0.195033371249519	-0.292976187579611
0.0393502705513897	0.29289043579149	0.194841687463987	-0.195030264834039	-0.292971786911168
0.0394158916079872	0.292878689718234	0.194833179866212	-0.195022067931218	-0.292960174815661
0.0394353592986764	0.292875205100307	0.194830655991436	-0.195019636227389	-0.292956729943616
0.0394370937066645	0.292874894651631	0.194830431136695	-0.195019419584253	-0.292956423035941
0.0394412647626798	0.292874148058549	0.194829890387245	-0.195018898582753	-0.292955684958551
0.0394455469586372	0.292873381573644	0.194829335230563	-0.195018363700162	-0.29295492721622
0.0394485787464317	0.292872838904514	0.194828942181339	-0.195017985004929	-0.292954390736805
0.0394637376854044	0.292870125570564	0.194826976945242	-0.195016091538389	-0.292951708351244
0.0394938580836809	0.29286473430786	0.194823072124309	-0.195012329319621	-0.292946378581262
0.0395374526701197	0.292856931430884	0.194817420620876	-0.195006884205938	-0.292938664703336
0.0396561028999275	0.292835695364079	0.194802039773778	-0.194992065056318	-0.292917670850378
0.039662008363931	0.292834638432909	0.194801274264382	-0.19499132750268	-0.292916625974207
0.0396731058965096	0.292832652258609	0.194799835727978	-0.19498994150039	-0.292914662453509
0.0396781830112969	0.292831743588489	0.194799177601385	-0.194989307408004	-0.292913764147345
0.0397035685852333	0.292827200270693	0.194795886996533	-0.194986136973063	-0.292909272648827
0.0397483543738281	0.29281918498268	0.194790081753245	-0.194980543731601	-0.292901348779483
0.0397743709187368	0.292814528894042	0.19478670949213	-0.194977294621938	-0.292896745795734
0.0398189133524742	0.292806557426184	0.194780936022013	-0.194971731992514	-0.292888865245709
0.0398989266125481	0.292792238399386	0.194770565281385	-0.194961739978494	-0.29287470953158
0.0399151012599141	0.292789343880041	0.194768468897025	-0.194959720151296	-0.292871848024813
0.0399704885497408	0.292779432265954	0.194761290334502	-0.194952803739795	-0.292862049454028
0.0400396569537254	0.292767054872323	0.19475232596078	-0.194944166731307	-0.292849813224819
0.0400500618117176	0.292765193002065	0.194750977498934	-0.194942867513122	-0.292847972589092
0.0400558316010913	0.292764160546067	0.194750229741922	-0.194942147062982	-0.292846951908184
0.0400789194953007	0.292760029186972	0.194747237605825	-0.194939264194755	-0.292842867666844
0.0401249302912266	0.292751796127461	0.19474127483184	-0.194933519171023	-0.292834728504063
0.0401358448611652	0.29274984312731	0.194739860379576	-0.194932156372043	-0.292832797777464
0.0401662034017169	0.292744410970608	0.194735926169659	-0.194928365832324	-0.292827427573148
0.0401965619422686	0.292738978892084	0.194731992026748	-0.194924575356927	-0.292822057445812
0.040239072835553	0.292731372514516	0.194726483181202	-0.194919267683682	-0.29281453781613
0.0402604005549765	0.292727556451873	0.194723719442331	-0.194916604870992	-0.292810765274026
0.0402765752023425	0.292724662428482	0.194721623483054	-0.194914585451852	-0.292807904255615
0.0402836179914831	0.292723402315424	0.194720710863275	-0.194913706159056	-0.29280665851353
0.0402844005345023	0.292723262301173	0.194720609459889	-0.19491360845871	-0.292806520096071
0.0402869800603348	0.292722800767327	0.194720275200427	-0.194913286405707	-0.292806063825787
0.0402873839605968	0.292722728500747	0.19472022286237	-0.194913235978927	-0.292805992383371
0.0402894034619068	0.292722367168055	0.194719961172261	-0.194912983845193	-0.292805635171496
0.0402958855742696	0.292721207379557	0.194719121212099	-0.194912174558615	-0.292804488609791
0.0403282961360834	0.29271540849053	0.194714921457112	-0.194908128169708	-0.292798755853906
0.0403669517977502	0.292708492346421	0.194709912563022	-0.194903302189377	-0.292791918584164
0.0404173055435198	0.292699483409586	0.194703388026352	-0.194897015913812	-0.292783012387965
0.040427710401512	0.292697621872635	0.194702039850175	-0.194895716969854	-0.292781172080438
0.0404496287768434	0.29269370047813	0.194699199872587	-0.194892980701467	-0.292777295406362
0.0404555342408468	0.292692643944468	0.194698434703898	-0.194892243474891	-0.29277625092161
0.0404814173788592	0.292688013283694	0.194695081065614	-0.194889012303273	-0.292771673069634
0.0404929024186265	0.292685958554008	0.194693592982319	-0.194887578561084	-0.292769641772344
0.0404949564757927	0.292685591074333	0.194693326845099	-0.194887322142532	-0.292769278483448
0.0404973188035937	0.292685168444155	0.194693020766679	-0.19488702724133	-0.29276886067299
0.04050644151556	0.292683536357837	0.194691838773108	-0.194885888411194	-0.292767247199145
0.0405375381420642	0.292677973111407	0.19468780975213	-0.194882006519777	-0.292761747396316
0.0405428899625307	0.292677015668681	0.194687116352913	-0.194881338441705	-0.292760800872293
0.0405696490648634	0.292672228491492	0.194683649388061	-0.194877998081323	-0.29275606828806
0.0406149669860985	0.292664121298312	0.194677778022822	-0.194872341122537	-0.292748053548747
0.040638049144771	0.292659992060255	0.194674787568276	-0.194869459871137	-0.292743971399972
0.0406484540027632	0.29265813071812	0.194673439559061	-0.194868161087454	-0.292742131284277
0.040692452489464	0.292650259858082	0.194667739388974	-0.194862669071349	-0.292734350181838
0.0407055124170831	0.292647923607914	0.194666047453121	-0.194861038920081	-0.292732040573642
0.0407169974568503	0.292645869096532	0.194664559556915	-0.194859605357488	-0.292730009491311
0.0407480940833546	0.29264030640546	0.194660531011886	-0.194855723922956	-0.292724510235333
0.0407744563906813	0.292635590672904	0.194657115849466	-0.194852433471929	-0.292719848279184
0.0408331828306412	0.2926250858034	0.194649508186725	-0.194845103617358	-0.292709463202357
0.0408587927460221	0.292620504843951	0.194646190652248	-0.194841907228638	-0.292704934481693
0.0409151867318586	0.292610417597043	0.194638885486051	-0.194834868823171	-0.292694962263529
0.0409293707380811	0.292607880532555	0.194637048154116	-0.194833098584449	-0.292692454129994
0.0409850123319717	0.292597928198022	0.194629840735205	-0.194826154355854	-0.29268261528445
0.0410539264318924	0.292585602240504	0.194620914401584	-0.194817553980337	-0.29267042988152
0.0410701010792584	0.292582709305757	0.194618819375282	-0.194815535456802	-0.292667569935077
0.041125742673149	0.292572757635354	0.194611612525496	-0.194808591774535	-0.292657731743489
0.041130924819321	0.29257183080592	0.194610941331357	-0.194807945089884	-0.292656815482631
0.0411359303331098	0.292570935569439	0.194610293016584	-0.194807320449126	-0.292655930454465
0.0411609579020539	0.292566459418907	0.194607051470038	-0.194804197271553	-0.292651505345021
0.0412108314204356	0.292557539758684	0.194600592035873	-0.194797973710922	-0.292642687394153
0.0412142586255881	0.292556926825807	0.194600148163539	-0.194797546047064	-0.292642081450414
0.0412313946513503	0.292553862176361	0.194597928814675	-0.194795407740068	-0.29263905174643
0.0412908446805096	0.292543230178435	0.194590229391168	-0.194787989468555	-0.292628540981865
0.0413279416636779	0.292536595934103	0.19458542505968	-0.194783360571478	-0.292621982385161
0.0413414807606113	0.292534174696823	0.194583671672206	-0.19478167121041	-0.292619588756165
0.0413464862744002	0.292533279549727	0.19458302343403	-0.194781046643178	-0.292618703816015
0.0413715138433443	0.292528803846122	0.194579782270459	-0.194777923833241	-0.292614279146652
0.041411275469945	0.29252169334642	0.194574633085046	-0.194772962674046	-0.292607249724043
0.0414248145668785	0.292519272204827	0.194572879779566	-0.194771273391687	-0.292604856189268
0.0414315750216868	0.292518063266032	0.194572004309436	-0.194770429889916	-0.29260366103525
0.0414387377483007	0.292516782395182	0.194571076749252	-0.19476953620018	-0.292602394769358
0.0414419798796791	0.29251620262416	0.194570656900309	-0.194769131682284	-0.292601821609092
0.0414581905365711	0.292513303782423	0.194568557667053	-0.194767109103798	-0.292598955820927
0.04148017215692	0.292509372994062	0.194565711141198	-0.194764366520447	-0.292595069852603
0.0414916571966873	0.292507319237258	0.194564223891617	-0.194762933578578	-0.29259303951329
0.0415520367019017	0.292496522347651	0.19455640523492	-0.19475540042374	-0.292582365732025
0.0416353705081688	0.292481621343723	0.194545614617364	-0.194745003829023	-0.2925676346304
0.041652318622938	0.292478590905893	0.194543420124072	-0.194742889468135	-0.292564638745554
0.0417108107463557	0.292468132304752	0.19453584654689	-0.194735592441215	-0.292554299392417
0.0417693028697734	0.292457673993755	0.194528273218314	-0.194728295652942	-0.292543960324979
0.0418474523088083	0.292443701434623	0.194518155126292	-0.194718547021956	-0.292530147076382
0.0418927800077576	0.292435597404505	0.194512286703638	-0.1947128928834	-0.292522135444828
0.0419042650475248	0.292433544049575	0.194510799798399	-0.194711460272078	-0.292520105501233
0.0419294562100256	0.292429040282166	0.19450753847003	-0.194708318030058	-0.292515653083394
0.0419702088517919	0.292421754490994	0.194502262600475	-0.194703234806824	-0.292508450360508
0.0419777673350694	0.292420403194554	0.194501284086458	-0.194702292022818	-0.292507114470691
0.0419816938915591	0.292419701211476	0.194500775759848	-0.194701802257526	-0.29250642049117
0.0420013266740076	0.292416191315698	0.194498234143602	-0.194699353447196	-0.292502950612878
0.0420843705574254	0.292401345316224	0.19448748377735	-0.194688995624388	-0.29248827387615
0.042103335949048	0.292397954899369	0.194485028701054	-0.194686630193543	-0.292484922113917
0.0421148209888152	0.292395901749508	0.194483541971515	-0.194685197750883	-0.292482892372249
0.0421296982563747	0.29239324219678	0.194481616134952	-0.19468334223483	-0.292480263141317
0.042140012151316	0.292391398431893	0.194480281028522	-0.194682055878801	-0.292478440397314
0.042141183296142	0.292391189072593	0.19448012942741	-0.194681909813286	-0.292478233424931
0.0421459176153195	0.292390342744847	0.194479516585301	-0.194681319348632	-0.292477396746209
0.0421695892112068	0.292386111134627	0.194476452399184	-0.194678367048808	-0.292473213380672
0.0422251008986027	0.292376187874143	0.194469266810052	-0.194671443835124	-0.292463403254775
0.0422497899888405	0.292371774540219	0.194466071056617	-0.194668364771551	-0.292459040236717
0.042270428597552	0.292368085295625	0.194463399631098	-0.194665790890444	-0.292455393052582
0.0422819136373192	0.292366032308497	0.194461913040982	-0.194664358581621	-0.292453363471154
0.0423266964417387	0.292358027347619	0.194456116576665	-0.194658773768849	-0.292445449772835
0.0423402541976651	0.292355603921811	0.194454361756644	-0.194657083024058	-0.292443053975768
0.0423517392374324	0.292353551002685	0.194452875224788	-0.194655650771161	-0.292441024461301
0.0423828358639366	0.292347992622757	0.194448850373813	-0.194651772882705	-0.292435529450422
0.0424100302480058	0.292343131818046	0.194445330649488	-0.194648381676613	-0.292430724061699
0.0424458444998539	0.292336730368326	0.194440695351845	-0.194643915630646	-0.292424395591835
0.0424809845388424	0.292330449533318	0.194436147405484	-0.194639533746123	-0.2924181863612
0.0424911721988032	0.29232862863826	0.194434828899785	-0.194638263383738	-0.292416386225095
0.0424924695786096	0.292328396751246	0.194434660991044	-0.194638101605938	-0.292416156981687
0.04249756340859	0.292327486307578	0.194434001741503	-0.194637466427921	-0.292415256917436
0.0425026572385704	0.292326575866109	0.194433342493846	-0.194636831251713	-0.292414356855352
0.0425235662051139	0.292322838742401	0.194430636457982	-0.194634224022659	-0.292410662336206
0.0425833496197821	0.292312153673894	0.194422899471067	-0.194626769539507	-0.292400099080545
0.0426197541125537	0.292305647261075	0.194418188241356	-0.194622230329641	-0.29239366684051
0.0427017281400936	0.292290996825632	0.19440758006496	-0.194612009465256	-0.292379183405936
0.0427132131798608	0.292288944260268	0.19440609383761	-0.194610577498744	-0.292377154236364
0.0427393042925762	0.292284281391779	0.194402717540653	-0.194607324465219	-0.292372544515378
0.042744309806365	0.292283386838981	0.194402069812459	-0.194606700384246	-0.292371660158504
0.042760484453731	0.292280496226166	0.194399976778353	-0.194604683761742	-0.292368802491808
0.0427939796139941	0.292274510291506	0.194395642494809	-0.194600507708709	-0.292362884780292
0.0428054646537613	0.29227245781727	0.194394156346592	-0.19459907581376	-0.292360855697889
0.0428167331366105	0.292270444054622	0.194392698230116	-0.194597670926659	-0.292358864885529
0.0428226380988433	0.292269388797814	0.194391934144997	-0.19459693473468	-0.292357821655047
0.0428521629100075	0.29226411255876	0.194388113758469	-0.194593253810114	-0.292352605545669
0.0429000669428776	0.292255552015621	0.194381915316376	-0.19458728163193	-0.292344142556055
0.0429012147949083	0.292255346894669	0.194381766794567	-0.19458713853154	-0.292343939772526
0.0429069540550616	0.292254321291607	0.194381024186997	-0.194586423030927	-0.292342925856505
0.0429284071444641	0.292250487659816	0.194378248375983	-0.194583748542376	-0.292339135909238
0.0429498602338666	0.292246654067607	0.194375472599341	-0.19458107408491	-0.292335345999835
0.0429762225411934	0.292241943269494	0.194372061674894	-0.194577787660511	-0.29233068887833
0.0429812280549822	0.292241048818693	0.194371414035271	-0.194577163659635	-0.292329804619021
0.0430062556239263	0.29223657659701	0.194368175865222	-0.194574043680636	-0.292325383353398
0.0430331940401337	0.292231762982763	0.194364690514149	-0.194570685539465	-0.292320624583076
0.0430595563474605	0.292227052373594	0.19436127975377	-0.194567399263437	-0.292315967642307
0.0430970968166784	0.292220344472165	0.194356422850237	-0.19456271961962	-0.292309336161307
0.0431169528823706	0.292216796549233	0.194353853958584	-0.194560244480862	-0.292305828656866
0.0431219583961594	0.292215902159016	0.194353206371568	-0.194559620527561	-0.292304944455511
0.0431245447354668	0.292215440030162	0.19435287176534	-0.194559298132758	-0.292304487591186
0.0431323632541517	0.292214043015464	0.194351860251818	-0.194558323534152	-0.292303106491035
0.043136029775234	0.292213387882453	0.194351385900664	-0.194557866494224	-0.292302458821127
0.0431543623806455	0.292210112234742	0.194349014159952	-0.194555581308201	-0.292299220488177
0.0431867784824837	0.292204320235703	0.194344820459131	-0.194551540649341	-0.292293494466819
0.0432002866886377	0.292201906661957	0.194343072913277	-0.194549856875823	-0.292291108385662
0.0432393703767697	0.292194923486804	0.19433801676447	-0.19454498523404	-0.292284204751782
0.0432701122887509	0.292189430848864	0.194334039848358	-0.194541153437268	-0.292278774674318
0.0432846980757191	0.292186824843975	0.194332152988088	-0.194539335427862	-0.292276198350596
0.0432941136610353	0.292185142595381	0.194330934968737	-0.194538161853107	-0.292274535261708
0.0432961831154863	0.292184772854456	0.194330667260769	-0.194537903913546	-0.292274169731858
0.0433019179367276	0.292183748239431	0.194329925396708	-0.194537189119293	-0.292273156786373
0.0433076527579688	0.292182723627235	0.194329183535103	-0.194536474327262	-0.292272143843593
0.043327508823661	0.292179176063863	0.194326614955658	-0.194533999470848	-0.292268636683097
0.0433330092007628	0.292178193350694	0.19432590343242	-0.194533313909556	-0.292267665161766
0.0433376964836218	0.29217735590933	0.194325297092016	-0.194532729693099	-0.292266837257717
0.0433427019974106	0.29217646161414	0.194324649587513	-0.194532105814417	-0.292265953147261
0.0433444942405301	0.292176141408893	0.194324417746534	-0.19453188243271	-0.292265636588674
0.0433534554561272	0.292174540386802	0.19432325854524	-0.194530765527427	-0.292264053799703
0.0433821490430276	0.292169414000805	0.194319546852198	-0.194527189261291	-0.292258985793678
0.0434108426299281	0.292164287685614	0.194315835220635	-0.194523613050753	-0.292253917855384
0.0434210302898889	0.292162467604093	0.194314517420388	-0.194522343330335	-0.292252118499845
0.0434581421534492	0.292155837440898	0.19430971697009	-0.194517718020178	-0.292245563834499
0.0434952540170094	0.29214920739615	0.194304916622633	-0.194513092803025	-0.292239009282456
0.0435011594810129	0.292148152394286	0.194304152771821	-0.194512356819098	-0.292237966292974
0.0435067390567767	0.2921471556146	0.194303431075889	-0.194511661452011	-0.292236980862655
0.0435126445207801	0.292146100618569	0.194302667230141	-0.194510925472663	-0.292235937878753
0.0435182086992592	0.292145106595068	0.194301947530554	-0.194510232028809	-0.292234955173062
0.0435378356832809	0.292141600315543	0.194299408893516	-0.194507786004007	-0.292231488814854
0.0435482524249122	0.292139739421187	0.194298061559826	-0.194506487821822	-0.292229649107584
0.0435840460047052	0.292133345163547	0.194293431968885	-0.194502027117357	-0.292223327649048
0.0436198395844983	0.292126951016085	0.194288802473605	-0.194497566499403	-0.292217006295906
0.0436315862311793	0.292124852624921	0.194287283198376	-0.194496102643915	-0.292214931793155
0.0436405038988127	0.29212325960332	0.194286129821494	-0.194494991339218	-0.292213356906509
0.0436821708019463	0.292115816461094	0.194280740862957	-0.1944897989512	-0.292205998494089
0.0437238377050798	0.292108373468167	0.194275352034045	-0.19448460668041	-0.292198640224486
0.04373807772963	0.292105829795187	0.194273510384874	-0.194482832203834	-0.292196125504948
0.0437495627693972	0.292103778253468	0.194272025046359	-0.194481401041132	-0.292194097314564
0.0437747539318981	0.29209927846369	0.194268767155353	-0.194478261975472	-0.292189648741627
0.0438303955257887	0.292089339636778	0.194261571377123	-0.194471328639561	-0.292179823032765
0.0438788080708073	0.292080692295467	0.194255310674478	-0.194465296264304	-0.292171274103613
0.0438902931105745	0.29207864089274	0.194253825456637	-0.194463865210734	-0.292169246046186
0.0439154842730753	0.292074141407823	0.194250567830311	-0.19446072638444	-0.292164797764874
0.0439566900151503	0.29206678161839	0.194245239360957	-0.194455592229158	-0.292157521725202
0.0439710690202854	0.292064213407536	0.194243379987603	-0.194453800660079	-0.292154982737867
0.0439749959782472	0.292063512023016	0.194242872188743	-0.194453311378553	-0.292154289334261
0.0439864810180144	0.292061460715287	0.194241387053377	-0.19445188039957	-0.292152261367707
0.0440204419222834	0.29205539512869	0.194236995612044	-0.194447649091465	-0.292146264797356
0.0440544028265525	0.29204932964127	0.194232604256814	-0.194443417861226	-0.292140268321876
0.0440995516720585	0.292041266118078	0.19422676636482	-0.194437792832395	-0.292132296538968
0.0441110367118257	0.292039214933361	0.194225281336248	-0.194436361949994	-0.292130268690086
0.0441157263194244	0.292038377390421	0.194224674967538	-0.194435777690147	-0.292129440675565
0.0441272113591916	0.292036326221678	0.194223189952834	-0.194434346820287	-0.292127412841963
0.0441312223605377	0.29203560988024	0.194222671333007	-0.194433847109623	-0.292126704649905
0.0441362278743265	0.292034715926623	0.194222024125063	-0.194433223499136	-0.292125820866191
0.044157880679954	0.292030848895087	0.194219224460421	-0.194430525910096	-0.29212199782645
0.0441795334855814	0.292026981903866	0.194216424830778	-0.194427828352708	-0.292118174825275
0.0442145561668048	0.292020727261613	0.194211896598548	-0.194423465211815	-0.292111991331728
0.0442564566606017	0.292013244460855	0.194206479224819	-0.194418245338831	-0.292104593645962
0.0442628672918485	0.292012099631425	0.194205650396855	-0.194417446726696	-0.292103461838254
0.0442679417003689	0.292011193431095	0.194204994330771	-0.194416814578089	-0.292102565945309
0.0442928684390961	0.292006741985056	0.194201771601234	-0.194413709334391	-0.292098165130275
0.0443205084854219	0.292001806055853	0.194198198127668	-0.194410266129964	-0.292093285340616
0.0443364699206756	0.291998955710146	0.19419613456206	-0.19440827778904	-0.292090467412792
0.0443417783018281	0.291998007760058	0.194195448275059	-0.194407616519518	-0.292089530243885
0.0443476837658315	0.291996953188082	0.194194684797468	-0.194406880873117	-0.292088487665624
0.0443479549604428	0.291996904759404	0.194194649736609	-0.194406847090335	-0.292088439787727
0.0443493109334996	0.291996662616111	0.194194474432398	-0.194406678176497	-0.292088200398331
0.0443560907987834	0.291995451902018	0.194193597913399	-0.194405833609168	-0.29208700345362
0.0443899901252022	0.291989398390839	0.194189215369872	-0.194401610819074	-0.292081018786777
0.0444251121080952	0.291983126650203	0.1941846748504	-0.194397235806253	-0.292074818368981
0.0444310175720986	0.291982072120543	0.194183911409543	-0.194396500193073	-0.292073775831199
0.0444541089169757	0.291977948763247	0.194180926254011	-0.19439362384599	-0.292069699362893
0.0444772002618529	0.291973825451799	0.194177941138279	-0.194390747534901	-0.292065622938445
0.0444876051198451	0.291971967520859	0.194176596071324	-0.194389451493595	-0.29206378613393
0.0444886853016201	0.291971774640035	0.194176456433475	-0.194389316945306	-0.292063595446325
0.0444938877306162	0.291970845678539	0.194175783903448	-0.194388668927772	-0.292062677047869
0.0444990901596124	0.29196991671937	0.194175111375441	-0.194388020912066	-0.292061758651639
0.044525102304593	0.291965271958436	0.194171748765708	-0.194384780860939	-0.292057166703883
0.0445846020144486	0.29195464783504	0.194164057382919	-0.194377369798332	-0.2920466633749
0.0446679358207157	0.291939768465111	0.194153285468661	-0.194366990451036	-0.292031953164395
0.044697943863104	0.291934410632577	0.194149406688886	-0.194363253020315	-0.292026656238886
0.0447054762899337	0.291933065755886	0.194148433072954	-0.194362314883908	-0.292025326650159
0.0447094289028713	0.291932360038801	0.194147922173311	-0.194361822601853	-0.292024628955292
0.0447201279951894	0.291930449782035	0.194146539255378	-0.194360490078198	-0.292022740413096
0.0447253323556259	0.291929520579223	0.194145866565573	-0.19435984190139	-0.292021821772749
0.0447513541578081	0.291924874600095	0.194142503146868	-0.194356601044774	-0.292017228604435
0.0447829051339679	0.291919241510443	0.1941384251288	-0.194352671624595	-0.292011659543572
0.0448039968429882	0.291915475858907	0.194135699030477	-0.194350044859441	-0.29200793669297
0.0448057888022102	0.291915155929555	0.194135467421708	-0.194349821689908	-0.292007620399924
0.044808666161893	0.29191464221765	0.194135095526619	-0.194349463345702	-0.292007112526832
0.0448215202630658	0.291912347308248	0.194133434157894	-0.194347862512457	-0.292004843700933
0.04485729890602	0.291905959636215	0.194128809899611	-0.194343406744954	-0.291998528627563
0.0448930775489743	0.291899572074245	0.194124185736865	-0.194338951063852	-0.29199221365948
0.0449045625887416	0.291897521673161	0.194122701388553	-0.19433752079666	-0.291990186560213
0.0449048540693329	0.291897469635864	0.194122663717176	-0.194337484497805	-0.29199013511429
0.0449063114722895	0.291897209449488	0.194122475360391	-0.194337303003614	-0.29198987788478
0.0449111718517568	0.291896341739849	0.194121847199333	-0.194336697728922	-0.291989020036109
0.0449160322312241	0.291895474032241	0.194121219040039	-0.194336092455824	-0.291988162189381
0.0449297537512424	0.291893024385228	0.19411944566943	-0.194334383695188	-0.291985740380515
0.0449423945385508	0.291890767691345	0.194117811985259	-0.194332809530997	-0.291983509331571
0.0449460759568771	0.291890110469499	0.194117336204253	-0.194332351083978	-0.291982859578273
0.044962250604243	0.291887222919152	0.19411524582897	-0.194330336866	-0.291980004841076
0.0449750814501917	0.291884932331045	0.194113587612997	-0.194328739061928	-0.291977740281928
0.0449865664899589	0.291882882010935	0.194112103334972	-0.194327308858303	-0.291975713260122
0.0450010136873451	0.291880302899766	0.194110236254188	-0.194325509797151	-0.291973163455527
0.0450145527842786	0.29187788591882	0.194108486545731	-0.194323823831497	-0.291970773938339
0.0450294097631442	0.291875233689542	0.194106566538174	-0.194321973769897	-0.291968151845326
0.0450455844105101	0.291872346255083	0.194104476263481	-0.194319959642893	-0.291965297218987
0.0450831248797281	0.291865644764789	0.19409962492583	-0.194315285032656	-0.291958671870778
0.0451029809454203	0.291862100232845	0.194097058978076	-0.194312812556256	-0.291955167610106
0.0451299957975915	0.291857277831109	0.194093567966199	-0.194309448710817	-0.29195039999644
0.0451414808373587	0.291855227663968	0.194092083820949	-0.194308018627272	-0.291948373120965
0.0451529504798412	0.291853180256679	0.194090601675225	-0.194306590469836	-0.291946348973624
0.0451829942054942	0.291847817305909	0.194086719370625	-0.19430284957839	-0.291941046947928
0.0451856373914821	0.291847345488103	0.194086377816572	-0.19430252046527	-0.291940580490025
0.0451863147516874	0.291847224577069	0.194086290287771	-0.194302436124656	-0.29194046095255
0.0451897015527141	0.29184662002249	0.194085852644277	-0.19430201442205	-0.291939863265745
0.0451971224312493	0.291845295375904	0.19408489371901	-0.194301090424854	-0.291938553667107
0.045225108725569	0.291840299790416	0.194081277369512	-0.194297605795748	-0.291933614829963
0.0452282190577535	0.291839744596727	0.19408087546038	-0.194297218525372	-0.291933065942975
0.0452437707186763	0.291836968640761	0.194078865925552	-0.194295282183286	-0.291930321519966
0.0452663280117613	0.291832942223394	0.194075951177892	-0.194292473596791	-0.291926340838756
0.0452707261387687	0.29183215717441	0.194075382876962	-0.1942919259943	-0.291925564706997
0.045282211178536	0.291830107146229	0.194073898852324	-0.194290496019836	-0.291923537964451
0.0452936808210185	0.291828059877713	0.194072416827049	-0.194289067971334	-0.29192151394986
0.0453038684809793	0.291826241445556	0.194071100458631	-0.194287799545821	-0.291919716172085
0.0453237245466715	0.291822697290446	0.194068534837954	-0.194285327365228	-0.291916212271892
0.0453341294046637	0.291820840116801	0.194067190428344	-0.194284031918414	-0.291914376191804
0.0453705938788012	0.291814331609337	0.19406247892473	-0.19427949200188	-0.291907941604837
0.0454070583529386	0.291807823216185	0.194057767520334	-0.194274952175078	-0.291901507127222
0.0454174632109308	0.291805966117085	0.194056423175422	-0.194273656786778	-0.291899671118443
0.0454651373063707	0.291797457180067	0.194050263614877	-0.194267721531014	-0.29189125881016
0.0454720584596775	0.291796221899509	0.19404936940618	-0.194266859884729	-0.291890037557109
0.0454914697400199	0.291792757415471	0.194046861499918	-0.194264443302189	-0.291886612414097
0.0455029547797871	0.29179070760525	0.194045377664454	-0.194263013498814	-0.291884585880052
0.0455144244222696	0.2917886605544	0.194043895828098	-0.194261585621171	-0.291882562073682
0.0455444681479227	0.29178329853729	0.194040014333858	-0.194257845462611	-0.29187726094113
0.0456058676475479	0.291772340578194	0.194032082044967	-0.194250201997371	-0.291866427399587
0.0456066758961702	0.29177219633235	0.194031977628051	-0.194250101382282	-0.291866284791452
0.0456107171392813	0.291771475103972	0.194031455544202	-0.194249598307501	-0.291865571751587
0.0456278019541898	0.291768426044487	0.194029248388811	-0.194247471513819	-0.291862557309295
0.0456777879113976	0.291759505392102	0.194022790921249	-0.194241249152852	-0.291853737932029
0.0457277738686054	0.291750584954513	0.194016333640105	-0.194235026960484	-0.291844918760242
0.0457396018337929	0.291748474180603	0.194014805708312	-0.194233554654144	-0.291842831947065
0.0457806037844016	0.291741157220756	0.194009509173602	-0.194228450938798	-0.291835598043688
0.0458216057350103	0.291733840405431	0.194004212764318	-0.194223347336888	-0.291828364278563
0.04582293564006	0.291733603085735	0.194004040976507	-0.194223181802616	-0.291828129652509
0.0458266112487991	0.291732947179289	0.194003566187824	-0.194222724297477	-0.291827481190751
0.0458374658819911	0.291731010194297	0.194002164070314	-0.194221373220347	-0.291825566190765
0.045848320515183	0.291729073219434	0.194000761961595	-0.194220022151168	-0.291823651200468
0.0459049395412774	0.291718969898024	0.193993448542345	-0.194212974946458	-0.29181366254598
0.0459372410176428	0.29171320601916	0.193989276302214	-0.194208954572995	-0.291807964079891
0.0459765200824101	0.291706197179532	0.193984202902448	-0.194204065835278	-0.291801034777904
0.0459997684654059	0.291702048869616	0.193981200127006	-0.194201172351912	-0.291796933541795
0.0460321616763007	0.291696268885824	0.193977016267201	-0.194197140768153	-0.291791219145085
0.0460453373595399	0.291693917948774	0.193975314537594	-0.194195500973486	-0.291788894883945
0.0460588764564734	0.291691502183369	0.193973565884113	-0.194193815961956	-0.291786506529553
0.0460598538886772	0.291691327781881	0.193973439643562	-0.194193694315877	-0.291786334106931
0.0460647410496962	0.291690455775674	0.193972808441875	-0.19419308608645	-0.291785471994998
0.0460810677037957	0.291687542658857	0.193970699784429	-0.194191054171739	-0.291782591931566
0.0460973943578951	0.291684629564953	0.193968591146867	-0.194189022275012	-0.291779711890054
0.0461154954825678	0.291681399886764	0.193966253354221	-0.194186769561594	-0.291776518855411
0.0461172504235873	0.291681086764363	0.193966026701747	-0.194186551157601	-0.291776209285612
0.0461260251286851	0.291679521156328	0.193964893442825	-0.194185459140754	-0.291774661440413
0.0461457054829389	0.291676009755181	0.193962351733044	-0.194183009928797	-0.291771189877612
0.0462005842298545	0.291666218374834	0.193955264317722	-0.194176180429439	-0.291761509579025
0.0462694323977638	0.291653934958323	0.193946373113898	-0.194167612763892	-0.291749365504326
0.0462849956169358	0.29165115833228	0.193944363294543	-0.194165676076109	-0.291746620374235
0.046296480656703	0.291649109305509	0.193942880138993	-0.194164246887656	-0.291744594589651
0.0463079502991855	0.291647063037058	0.193941398981637	-0.194162819624109	-0.291742571531735
0.0463138557631889	0.291646009463321	0.19394063637046	-0.19416208476129	-0.291741529908396
0.0463303233158851	0.291643071559115	0.193938509821455	-0.194160035588051	-0.291738625327524
0.0463379940248385	0.291641703069367	0.193937519265962	-0.194159081074108	-0.291737272359688
0.0463418083556523	0.291641022577093	0.193937026704737	-0.194158606434719	-0.291736599585747
0.0463532933954196	0.29163897360641	0.193935543597857	-0.194157177290285	-0.291734573854817
0.0464123763162435	0.29162843318887	0.193927914151011	-0.194149825429612	-0.291724152982639
0.0464213278311056	0.291626836261087	0.193926758254114	-0.194148711586974	-0.291722574165757
0.0464555664956917	0.291620728232817	0.193922337117233	-0.194144451298232	-0.291716535407152
0.0464898051602778	0.291614620305313	0.193917916067792	-0.194140191088573	-0.29171049674494
0.0465408792571755	0.291605509247004	0.193911321314563	-0.194133836245837	-0.291701489002115
0.0465507740118061	0.291603744157308	0.193910043713588	-0.19413260512137	-0.291699743926946
0.0465523642969427	0.291603460472846	0.193909838378218	-0.19413240725564	-0.291699463459185
0.0465581068168263	0.291602436090019	0.193909096913735	-0.194131692763878	-0.291698450691788
0.04656384933671	0.291601411710026	0.193908355451712	-0.194130978274341	-0.291697437927102
0.046583460923447	0.291597913316503	0.193905823263649	-0.194128538199685	-0.291693979200709
0.0465949459632142	0.291595864584381	0.193904340363781	-0.194127109242478	-0.291691953697992
0.046620137125715	0.291591370957123	0.193901087821639	-0.194123975014296	-0.291687511020139
0.0466229322575339	0.291590872361798	0.193900726932754	-0.194123627252875	-0.291687018077854
0.0466361134111972	0.291588521118022	0.193899025077455	-0.194121987302717	-0.291684693492027
0.0466492945648606	0.291586169889181	0.193897323235114	-0.194120347364278	-0.291682368920487
0.0466915043529833	0.29157864068883	0.193891873541013	-0.194115095895676	-0.291674925080009
0.0467876922604232	0.291561483675964	0.193879455243237	-0.194103129267865	-0.291657962560898
0.0467900249060379	0.291561067612429	0.193879154096613	-0.194102839073837	-0.291657551213587
0.0468016881341112	0.291558987301767	0.193877648369583	-0.194101388109199	-0.291655494483746
0.0468203791720641	0.29155565350079	0.193875235370871	-0.194099062868558	-0.291652198471421
0.0468318642118313	0.291553605002546	0.19387375267394	-0.194097634094894	-0.291650173192439
0.0468470752932438	0.291550891936353	0.193871788967216	-0.194095741804082	-0.291647490877674
0.046859850506151	0.291548613349867	0.19387013973742	-0.19409415255254	-0.291645238117487
0.0469122479542345	0.291539267889786	0.193863375560063	-0.194087634363413	-0.291635998577424
0.0469284226016005	0.291536383073267	0.193861287557299	-0.194085622291175	-0.291633146455448
0.0469611095132414	0.291530553293468	0.19385706802799	-0.194081556202141	-0.291627382744199
0.0469725945530086	0.291528504934145	0.193855585451597	-0.194080127537497	-0.291625357598113
0.0470005808473283	0.29152351361998	0.193851972808795	-0.194076646260794	-0.291620422846994
0.0470107685072891	0.291521696682619	0.193850657737561	-0.19407537900848	-0.291618626499168
0.0470440921376007	0.291515753579459	0.193846356220136	-0.194071233900612	-0.291612750741261
0.0470576312345342	0.291513338976355	0.193844608575222	-0.19406954980126	-0.291610363498757
0.0470691529427777	0.291511284172802	0.193843121348331	-0.194068116650316	-0.291608331978408
0.0471315199017544	0.291500161727716	0.193835071167149	-0.194060359165596	-0.291597335556622
0.0471491662028517	0.29149701476923	0.193832793476525	-0.194058164286387	-0.291594224252929
0.0471768476007037	0.291492078252626	0.193829220555804	-0.1940547212658	-0.291589343664943
0.0471818531144925	0.29149118560958	0.193828574485286	-0.194054098684008	-0.291588461134935
0.047188332640471	0.29149003010626	0.193827738164181	-0.19405329276827	-0.291587318722578
0.0471933381542598	0.291489137468154	0.193827092097949	-0.194052670190355	-0.291586436197297
0.0472148537080215	0.291485300603206	0.193824315087069	-0.194049994138933	-0.29158264279995
0.0472213244485795	0.291484146684953	0.193823479915831	-0.194049189330315	-0.291581501954116
0.0472407529277751	0.291480682052636	0.193820972322539	-0.194046772899375	-0.29157807657096
0.0472601814069708	0.291477217452761	0.193818464757393	-0.194044356493892	-0.291574651218839
0.0472681871758246	0.291475789826742	0.193817431489289	-0.194043360788583	-0.291573239764981
0.0472716664467381	0.291475169388652	0.193816982437137	-0.19404292806091	-0.291572626355165
0.0472898965440289	0.291471918538732	0.193814629584116	-0.19404066074073	-0.291569412330071
0.0473003014020212	0.291470063123601	0.193813286700496	-0.194039366674057	-0.291567577932214
0.04731357592248	0.291467695998014	0.193811573460952	-0.194037715714069	-0.291565237619886
0.0473371119881156	0.291463499060795	0.193808535875548	-0.194034788548829	-0.291561088221649
0.0473874035419941	0.291454531260385	0.193802045341643	-0.194028533946045	-0.291552221994988
0.0473988885817613	0.291452483321853	0.193800563130338	-0.194027105611604	-0.291550197251446
0.0474299852082656	0.291446938428024	0.193796549978854	-0.194023238331146	-0.291544715157364
0.0474566999884383	0.29144217493524	0.193793102380793	-0.194019916043826	-0.291540005612294
0.0474707373482612	0.291439671968526	0.193791290851577	-0.194018170357471	-0.2915375309915
0.0474822223880284	0.291437624112248	0.193789808711634	-0.194016742087573	-0.291535506326646
0.0475106401452801	0.291432557092532	0.193786141453318	-0.194013208117389	-0.291530496688007
0.0475133190145327	0.291432079441129	0.193785795753367	-0.194012874981872	-0.291530024445617
0.0475237239235026	0.291430224216697	0.193784453036502	-0.194011581065632	-0.2915281902299
0.0475341288324725	0.291428369001569	0.193783110327708	-0.194010287156693	-0.291526356023083
0.047547667929406	0.291425954968676	0.193781363177511	-0.194008603504788	-0.291523969326063
0.0475959044866793	0.291417354476125	0.193775138611207	-0.194002605157065	-0.291515466219127
0.0476441410439526	0.291408754183535	0.19376891421838	-0.193996606966245	-0.291506963303483
0.0476669034568827	0.291404695849513	0.193765977041646	-0.193993776526521	-0.291502950917785
0.0476672559297287	0.291404633007116	0.193765931560171	-0.193993732697824	-0.291502888786877
0.0476690182939584	0.291404318795295	0.193765704152931	-0.193993513554466	-0.29150257813249
0.047677830115107	0.291402747740192	0.193764567120209	-0.193992417840819	-0.291501024864387
0.0476936182370554	0.291399932900664	0.193762529915481	-0.193990454666011	-0.291498241893067
0.0477057738311504	0.29139776571343	0.19376096144306	-0.193988943189512	-0.291496099241178
0.0477502372631498	0.291389838559356	0.193755224288171	-0.19398341450862	-0.29148826182921
0.0477582238706964	0.291388414686628	0.193754193784942	-0.193982421450401	-0.291486854075352
0.0477877777323678	0.291383145796594	0.193750380523881	-0.193978746747932	-0.29148164482996
0.0478042943842049	0.291380201225189	0.193748249449853	-0.193976693106896	-0.291478733590507
0.04780763379806	0.291379605880831	0.193747818581819	-0.19397627789439	-0.291478144985235
0.0478209911881463	0.291377224560285	0.193746095152229	-0.193974617084875	-0.291475790620083
0.0478343485782327	0.291374843255071	0.193744371735941	-0.19397295628739	-0.291473436269599
0.0478526055092487	0.291371588502948	0.193742016185591	-0.1939706863226	-0.291470218358227
0.0478909676043271	0.291364749598511	0.193737066702663	-0.193965916667279	-0.291463456860804
0.0479041741783458	0.291362395259551	0.193735362814002	-0.193964274683828	-0.291461129168792
0.0479385586828962	0.291356265596399	0.193730926647456	-0.193959999687244	-0.291455068880322
0.0479387027891404	0.291356239907054	0.193730908055566	-0.193959981770803	-0.291455043481719
0.047939423320361	0.291356111460358	0.19373081509614	-0.193959892188621	-0.29145491648873
0.0479426920797675	0.291355528750089	0.19373039337722	-0.193959485790848	-0.291454340373319
0.0479501878289076	0.291354192512661	0.193729426316323	-0.193958553863323	-0.291453019258723
0.0479616728686748	0.291352145129602	0.193727944586913	-0.193957125964736	-0.291450995046571
0.0479753789914084	0.291349701819552	0.193726176319866	-0.193955421937586	-0.291448579387788
0.0479868640311756	0.291347654461356	0.193724694612024	-0.193953994058507	-0.291446555199421
0.0479983336736581	0.29134560985924	0.193723214900429	-0.193952568102573	-0.29144453373558
0.0480148503254953	0.291342665586691	0.193721084085659	-0.193950514696027	-0.291441622782028
0.0480207557894987	0.291341612879293	0.193720322226141	-0.193949780513045	-0.291440581987459
0.0480233718855223	0.291341146535246	0.19371998472637	-0.193949455273784	-0.291440120920705
0.0480283773993112	0.291340254256352	0.193719338971772	-0.193948832977729	-0.29143923873906
0.0480428469156615	0.291337674944018	0.193717472289441	-0.193947034106367	-0.291436688614477
0.0480449045195231	0.291337308160378	0.193717206843496	-0.193946778303203	-0.29143632598135
0.0480550921794839	0.291335492137361	0.193715892565514	-0.193945511768351	-0.291434530508223
0.0480834224209448	0.291330442116735	0.193712237810803	-0.193941989775709	-0.291429537631501
0.0481067056917895	0.291326291797884	0.19370923418745	-0.193939095258874	-0.291425434274254
0.0481117112055783	0.291325399554834	0.193708588463946	-0.193938472990942	-0.2914245521269
0.0481304129148824	0.291322065956029	0.193706175914295	-0.193936148074931	-0.291421256247026
0.0481491146241866	0.291318732387278	0.193703763390716	-0.193933823182501	-0.291417960395904
0.0481608827503179	0.291316634741081	0.193702245313872	-0.193932360246635	-0.29141588648301
0.0481756210377575	0.291314007686041	0.193700344103664	-0.193930528093063	-0.2914132891506
0.0481871060775247	0.291311960525473	0.193698862567257	-0.193929100369043	-0.291411265151294
0.0481900394980566	0.291311437657281	0.193698484166198	-0.19392873571218	-0.291410748198695
0.048198591117292	0.291309913376239	0.193697381040683	-0.193927672653916	-0.291409241162831
0.0482339278268127	0.291303614860707	0.19369282280083	-0.193923279973075	-0.291403013904345
0.0482576740381159	0.291299382328798	0.193689759723356	-0.193920328145991	-0.291398829254443
0.0482656481207742	0.291297961036752	0.193688731137835	-0.193919336917943	-0.291397424040916
0.048304166022196	0.291291095723749	0.193683762738938	-0.193914548963701	-0.291390636390035
0.0483105205001876	0.291289963133267	0.193682943089607	-0.193913759082152	-0.291389516611306
0.0483163513789348	0.291288923869558	0.193682190980773	-0.193913034288027	-0.291388489103548
0.0483172616330798	0.291288761631137	0.193682073569851	-0.193912921141162	-0.291388328700328
0.0483218129038052	0.291287950440099	0.193681486516166	-0.193912355407675	-0.29138752668525
0.048327836418702	0.291286876847879	0.193680709564844	-0.193911606672976	-0.291386465237109
0.0483393214584692	0.291284829837534	0.193679228158747	-0.193910179066818	-0.291384441381515
0.0483578995946748	0.291281518629025	0.19367683186533	-0.193907869797894	-0.29138116762696
0.0483714386916082	0.291279105554571	0.193675085546571	-0.193906186897997	-0.29137878184683
0.0483984043792932	0.291274299504577	0.193671607461187	-0.193902835119458	-0.291374030156642
0.0484005954393469	0.291273908998306	0.193671324856499	-0.193902562777433	-0.291373644067184
0.0484115507396159	0.291271956473139	0.193669911838428	-0.193901201072161	-0.291371713625811
0.0484554547664991	0.291264131714193	0.193664249173005	-0.193895744037304	-0.291363977364522
0.0484914478717905	0.29125771699627	0.193659606951731	-0.193891270384467	-0.2913576351928
0.048494592286733	0.291257156601594	0.193659201404481	-0.193890879563186	-0.291357081135646
0.0485103143614455	0.291254354640957	0.193657173679285	-0.193888925466778	-0.291354310862069
0.0485328836105333	0.291250332426017	0.19365426288478	-0.193886120364309	-0.291350334132718
0.0485370949801859	0.291249581894863	0.193653719741464	-0.193885596942481	-0.29134959208886
0.0485485800199532	0.291247535091032	0.193652238514499	-0.193884169498344	-0.291347568430827
0.0485600650597204	0.291245488298535	0.193650757297365	-0.193882742063099	-0.291345544783638
0.0485819946328986	0.291241580177607	0.193647929083743	-0.193880016538188	-0.291341680855074
0.0486191479805443	0.291234959086255	0.193643137571881	-0.193875398994965	-0.29133513463087
0.0486353226279103	0.291232076642337	0.193641051627399	-0.193873388784368	-0.291332284778632
0.0486660107077895	0.291226607857278	0.193637094028658	-0.193869574870038	-0.291326877826932
0.0486884647161474	0.291222606480434	0.193634198357407	-0.193866784326272	-0.29132292169041
0.0486923730151162	0.291221910013355	0.193633694346605	-0.19386629861338	-0.291322233097577
0.0486999123370866	0.291220566494066	0.193632722085483	-0.193865361649616	-0.291320904767978
0.0487020038130809	0.291220193790548	0.193632452372218	-0.193865101728086	-0.29132053627818
0.0487124611930526	0.291218330278598	0.193631103810787	-0.193863802124859	-0.291318693834584
0.0487442570810701	0.291212664288278	0.193627003530905	-0.193859850698664	-0.291313091900546
0.0487760529690876	0.291206998384825	0.193622903326367	-0.193855899340617	-0.291307490049609
0.048785227073959	0.291205363611202	0.193621720303547	-0.193854759263312	-0.291305873756434
0.0487967121137262	0.291203317052239	0.193620239288972	-0.19385333201128	-0.291303850332657
0.048821903276227	0.291198828191549	0.193616990881987	-0.193850201523187	-0.291299412214716
0.0488331033562935	0.291196832445699	0.193615546643923	-0.193848809710831	-0.291297439028513
0.0488486180563997	0.291194067894129	0.193613546055773	-0.193846881742929	-0.291294705726498
0.0488560662291615	0.291192740717738	0.193612585635837	-0.193845956185331	-0.291293393551823
0.0488685608802261	0.291190514329238	0.193610974496674	-0.19384440352845	-0.291291192328927
0.0488800459199933	0.29118846785251	0.193609493553426	-0.193842976340932	-0.291289168983822
0.0488969291814435	0.291185459507217	0.193607316552074	-0.193840878359983	-0.291286194641632
0.0489029289564066	0.291184390442733	0.193606542920044	-0.193840132808806	-0.291285137660515
0.0489052370824941	0.291183979172194	0.193606245302884	-0.193839845994342	-0.291284731038437
0.048910468278377	0.291183047059841	0.193605570777226	-0.193839195952047	-0.291283809461402
0.0489125597543713	0.291182674394161	0.19360530109678	-0.193838936060201	-0.291283441007802
0.048923017134343	0.2911808110714	0.193603952699441	-0.193837636605394	-0.291281598745197
0.0489454914613709	0.291176806570015	0.193601054838366	-0.193834843925819	-0.291277639503563
0.0489967965703387	0.291167665129429	0.193594439649919	-0.193828468835581	-0.291268601376328
0.049007201428331	0.291165811240453	0.193593098090173	-0.193827175966318	-0.29126676843847
0.0490221453225761	0.291163148623481	0.19359117129981	-0.193825319105924	-0.29126413591167
0.0490229203054052	0.291163010542029	0.193591071377886	-0.19382522281049	-0.291263999390657
0.0490267952195504	0.291162320135544	0.193590571768938	-0.193824741333926	-0.291263316786331
0.0490336303623434	0.29116110229831	0.19358969048801	-0.1938238920373	-0.291262112711554
0.0490436592975839	0.29115931542107	0.193588397425589	-0.193822645903582	-0.29126034602711
0.0490538469575447	0.291157500272348	0.193587083905962	-0.19382138005465	-0.291258551390386
0.0490591739976901	0.291156551150177	0.193586397080877	-0.193820718155869	-0.291257612993609
0.0490650794616935	0.291155498972705	0.193585635681011	-0.193819984388634	-0.291256572705999
0.0490813856804027	0.291152593706652	0.193583533310557	-0.193817958316353	-0.291253700269661
0.0490976918991119	0.291149688463444	0.193581430959916	-0.193815932261993	-0.291250827855178
0.0491054791288432	0.291148301037869	0.193580426964219	-0.193814964701829	-0.291249456107005
0.0491169641686105	0.291146254794931	0.193578946223739	-0.193813537697714	-0.291247432985558
0.0491210242196673	0.291145531434817	0.193578422772791	-0.193813033242766	-0.291246717798954
0.0491430195980612	0.291141612646796	0.19357558699196	-0.193810300370963	-0.291242843289961
0.0491545046378284	0.291139566440901	0.193574106283607	-0.193808873395907	-0.291240820203952
0.0491560474026613	0.291139291578589	0.193573907383453	-0.193808681713579	-0.291240548447256
0.0491628756637534	0.291138075043315	0.193573027055573	-0.193807833331519	-0.291239345657297
0.0491743607035206	0.291136028857013	0.193571546364214	-0.193806406371833	-0.291237322590033
0.0491782652857808	0.29113533321527	0.193571042974097	-0.193805921248723	-0.291236634807983
0.0491824097099881	0.291134594844634	0.193570508664102	-0.193805406327679	-0.291235904779767
0.049199974940789	0.291131465439416	0.193568244122867	-0.193803223960896	-0.291232810731351
0.0492175401715899	0.291128336060706	0.193565979604622	-0.193801041614907	-0.291229716708294
0.0492462094700205	0.291123228465312	0.193562283593869	-0.193797479717855	-0.291224666816578
0.0492576945097877	0.29112118236124	0.193560802973825	-0.193796052822674	-0.291222643827981
0.049264402898835	0.291119987241135	0.193559938151129	-0.19379521938013	-0.291221462209352
0.0492832003045729	0.291116638446188	0.193557514871385	-0.193792884028205	-0.291218151245653
0.0493019977103107	0.291113289681598	0.193555091617969	-0.193790548700093	-0.291214840310996
0.0493231400511653	0.291109523202249	0.193552366100467	-0.19378792207338	-0.291211116379209
0.0493306208571018	0.291108190516015	0.193551401737107	-0.19378699269984	-0.291209798747203
0.049342105896869	0.291106144495236	0.1935499211893	-0.193785565869997	-0.291207775838289
0.0493535755393516	0.29110410122874	0.19354844263618	-0.19378414096189	-0.291205755652185
0.0493535909366363	0.291104098485789	0.193548440651321	-0.193784139049045	-0.291205752940217
0.0493536679230599	0.291104084771034	0.193548430727024	-0.19378412948482	-0.29120573938038
0.0493540528551782	0.291104016197265	0.193548381105547	-0.193784081663704	-0.291205671581202
0.0493553536139569	0.291103784473561	0.193548213425227	-0.193783920067139	-0.291205442474985
0.0493566543727356	0.291103552750003	0.193548045745033	-0.193783758470688	-0.291205213368908
0.0493608574759272	0.291102803989548	0.193547503925866	-0.193783236309656	-0.291204473066198
0.0493650605791188	0.291102055230611	0.193546962108016	-0.193782714149815	-0.291203732764939
0.0493836192650046	0.291098749124382	0.193544569742022	-0.193780408581714	-0.29120046400257
0.0493929656512784	0.291097084139149	0.19354336492631	-0.193779247477577	-0.291198817823686
0.0493951043047718	0.291096703155898	0.193543089239568	-0.193778981792894	-0.291198441143685
0.049396157205623	0.291096515590553	0.19354295351373	-0.193778850991252	-0.291198255696908
0.0494014217098791	0.291095577765257	0.193542274885779	-0.193778196984165	-0.291197328464389
0.0494126738574602	0.291093573301761	0.193540824419594	-0.193776799141	-0.291195346641138
0.0494427280514879	0.291088219485136	0.193536950308322	-0.193773065580032	-0.291190053293709
0.0494669530712717	0.291083904126822	0.193533827650969	-0.19377005620781	-0.291185786673815
0.0494784381110389	0.291081858240565	0.193532347219824	-0.19376862948349	-0.291183763893595
0.0494946777586776	0.291078965412114	0.193530253932558	-0.193766612135143	-0.291180903735843
0.0495336959924557	0.291072015042548	0.193525224570506	-0.193761765220275	-0.291174031858608
0.0495389159589278	0.291071085212939	0.19352455173724	-0.193761116794473	-0.291173112529488
0.0495438836524165	0.291070200322744	0.193523911422862	-0.193760499707803	-0.291172237632217
0.0495469381561515	0.291069656228149	0.193523517711347	-0.193760120278307	-0.291171699681961
0.0495622106748266	0.291066935767199	0.193521549164201	-0.193758223140256	-0.291169009942186
0.0496317513587776	0.291054548887874	0.193512585956342	-0.193749585059972	-0.291156762935265
0.0496330754542402	0.291054313038447	0.193512415295096	-0.193749420589012	-0.291156529748917
0.049639695931553	0.291053133793574	0.193511561990824	-0.193748598235984	-0.291155363819337
0.0496495921060773	0.291051371085837	0.193510286492504	-0.193747369002465	-0.291153621014764
0.0496634716527391	0.291048898873575	0.193508497597538	-0.193745644993464	-0.2911511767164
0.049665762365881	0.291048490855419	0.19350820235547	-0.193745360460197	-0.291150773305151
0.0496772474056483	0.291046445165326	0.193506722094442	-0.19374393388975	-0.291148750712596
0.0496796463001051	0.291046017880937	0.193506412911731	-0.193743635921339	-0.291148328252557
0.0496872194942082	0.291044668967975	0.193505436839639	-0.193742695251981	-0.291146994569693
0.049705233699968	0.291041460355415	0.193503115093592	-0.193740457716071	-0.291143822183805
0.0497150851650447	0.291039705666778	0.193501845405868	-0.19373923407954	-0.29114208730601
0.0497544395937069	0.29103269615613	0.193496773355781	-0.193734345986911	-0.291135156931702
0.0497692622235731	0.291030056096856	0.193494863025826	-0.19373250494067	-0.291132546677202
0.0497738057954174	0.29102924684485	0.193494277456809	-0.193731940608834	-0.291131746561071
0.0497838564047687	0.291027456745026	0.193492982154165	-0.193730692283383	-0.291129976669991
0.0497903224472546	0.291026305091927	0.193492148827384	-0.193729889178919	-0.291128838017954
0.0497984189713118	0.291024863042282	0.193491105372759	-0.193728883567072	-0.291127412247508
0.0498203766412823	0.291020952250383	0.193488275561707	-0.193726156382803	-0.291123545603362
0.0498466910676074	0.291016265548771	0.193484884317754	-0.193722888123926	-0.291118911806767
0.0498473728344605	0.291016144124235	0.193484796456455	-0.193722803448919	-0.291118791752886
0.0498507816687262	0.291015537002154	0.19348435715048	-0.19372238007435	-0.291118191484051
0.0498545082561689	0.291014873288564	0.193483876895757	-0.193721917235979	-0.29111753526248
0.0498686696073947	0.291012351130997	0.193482051896143	-0.193720158419093	-0.291115041574757
0.0498956839595043	0.29100753988277	0.193478570547884	-0.193716803317789	-0.291110284633853
0.0499003899013563	0.291006701762311	0.193477964097202	-0.19371621885899	-0.291109455973536
0.0499245867459459	0.291002392374359	0.193474845896682	-0.19371321373307	-0.291105195226104
0.0499520034136619	0.290997509606013	0.193471312816496	-0.193709808769049	-0.291100367568136
0.0499798181648635	0.290992556007021	0.193467728494048	-0.193706354417519	-0.291095469876853
0.0499895438828798	0.290990823945122	0.193466475211898	-0.193705146579759	-0.29109375736299
0.0499945493966686	0.290989932511822	0.193465830190692	-0.193704524947054	-0.291092875990296
0.0500061804721903	0.290987861138757	0.193464331392645	-0.193703080495073	-0.291090827994226
0.050009399948572	0.290987287785694	0.193463916527813	-0.193702680673036	-0.291090261111816
0.0500110660485058	0.29098699107211	0.193463701832871	-0.19370247376281	-0.291089967746822
0.0500193965481747	0.290985507507769	0.193462628361264	-0.193701439214485	-0.291088500925274
0.050035337219929	0.290982668677605	0.193460574254168	-0.193699459586932	-0.291085694132249
0.0500411202425335	0.290981638800492	0.193459829061409	-0.193698741413721	-0.291084675877468
0.0500515251005258	0.29097978584504	0.193458488311235	-0.193697449276724	-0.291082843832689
0.0500579287757509	0.290978645447273	0.193457663149856	-0.193696654033969	-0.291081716304206
0.0500638342397543	0.290977593776517	0.193456902189422	-0.193695920664205	-0.291080676501358
0.0500650641974593	0.290977374740667	0.193456743701077	-0.193695767922262	-0.291080459937275
0.0500689709433031	0.290976679012407	0.193456240291275	-0.193695282764832	-0.291079772060113
0.0500728776891469	0.290975983285458	0.193455736882609	-0.193694797608431	-0.291079084184205
0.0500927337548391	0.290972447268175	0.193453178321782	-0.193692331813198	-0.291075588069019
0.0500998273450458	0.290971184032299	0.193452264281662	-0.193691450912958	-0.291074339087833
0.0501225788461214	0.290967132444223	0.193449332676544	-0.193688625596029	-0.291070333218023
0.0501453303471971	0.290963080900613	0.193446401109983	-0.193685800313977	-0.291066327390752
0.0501469108133675	0.290962799455885	0.193446197465872	-0.193685604052939	-0.291066049121704
0.0501548131442197	0.290961392235463	0.193445179248113	-0.19368462275027	-0.291064657779546
0.0501760675611062	0.290957607347217	0.193442440633043	-0.193681983421265	-0.291060915596943
0.0501771451419204	0.290957415457644	0.19344230178849	-0.193681849610345	-0.291060725872464
0.0501772561890801	0.290957395682992	0.193442287480247	-0.193681835820829	-0.29106070632093
0.0501778114248782	0.290957296809746	0.193442215939047	-0.193681766873262	-0.291060608563272
0.0501805876038691	0.290956802443914	0.193441858233391	-0.193681422135739	-0.291060119775362
0.0501886301816877	0.2909553702721	0.193440821964983	-0.193680423435645	-0.291058703762602
0.0502000998241702	0.290953327839719	0.19343934413519	-0.193678999181798	-0.291056684374477
0.0502167364134807	0.290950365334268	0.193437200576866	-0.19367693333313	-0.291053755293594
0.0502301435498232	0.290947977920242	0.193435473135707	-0.19367526851539	-0.291051394815093
0.0502604789481875	0.290942576140953	0.193431564623717	-0.193671501692353	-0.291046053978481
0.0502618638437847	0.29094232953654	0.193431386190873	-0.193671329727849	-0.29104581015619
0.0502669139158698	0.290941430285987	0.193430735530237	-0.193670702654133	-0.291044921050684
0.0502719639879548	0.290940531037626	0.1934300848715	-0.193670075582136	-0.291044031947275
0.0502756201387497	0.290939880001234	0.193429613808824	-0.193669621595673	-0.291043388255565
0.0502834336304373	0.29093848868735	0.1934286071129	-0.193668651392687	-0.291042012637698
0.0503007524883715	0.290935404813662	0.19342637575492	-0.193666500920939	-0.291038963553932
0.0503082918103418	0.290934062336155	0.193425404397258	-0.193665564774364	-0.291037636220979
0.0503103832863362	0.290933689921636	0.193425134934621	-0.193665305079529	-0.291037268007659
0.0503134773560903	0.290933138982941	0.193424736299902	-0.193664920894959	-0.291036723284067
0.0503251114748766	0.290931067386642	0.193423237386079	-0.193663476315034	-0.291034675057074
0.0503367455936629	0.29092899580197	0.193421738482337	-0.193662031744228	-0.291032626841204
0.0503374095293324	0.290928877581166	0.193421652943231	-0.193661949305764	-0.291032509953996
0.0503407292076794	0.290928286477715	0.193421225248193	-0.193661537113888	-0.291031925518495
0.0503574667546579	0.290925306196828	0.193419068857259	-0.19365945888744	-0.29102897885625
0.0503676544146187	0.290923492197973	0.193417756334783	-0.193658193940447	-0.291027185319577
0.0503857206543761	0.2909202753734	0.19341542879812	-0.193655950769731	-0.291024004780572
0.0503968111623574	0.29091830064218	0.193413999981348	-0.193654573742399	-0.291022052323743
0.0504414828295487	0.290910346691876	0.193408244915969	-0.193649027271831	-0.291014188088252
0.050456997529655	0.290907584284072	0.193406246186894	-0.193647100985489	-0.291011456837127
0.0504774759348402	0.290903938115293	0.193403608020657	-0.193644558436374	-0.291007851791788
0.0505122866506997	0.290897740169144	0.193399123541192	-0.193640236487162	-0.291001723746739
0.0505188477516322	0.29089657199597	0.193398278319547	-0.193639421898148	-0.291000568747974
0.0505376707369886	0.290893220672446	0.193395853501203	-0.193637084959325	-0.290997255219307
0.0505390014308724	0.290892983751259	0.19339568207929	-0.193636919749974	-0.290997020969983
0.050545210058959	0.290891878348371	0.193394882276577	-0.193636148933086	-0.290995928033141
0.0505473015349533	0.290891505976417	0.193394612850846	-0.193635889271633	-0.290995559860542
0.0505479654706227	0.290891387767621	0.193394527322152	-0.193635806842587	-0.290995442984821
0.0505509182026244	0.290890862056163	0.193394146949383	-0.193635440254896	-0.29099492320195
0.0505538709346262	0.290890336345453	0.193393766577265	-0.193635073667793	-0.290994403419794
0.0505660406452676	0.290888169632091	0.193392198877121	-0.193633562782054	-0.290992261140679
0.0505782103559091	0.290886002931451	0.193390631188006	-0.193632051906293	-0.290990118873734
0.0505956204569668	0.290882903251511	0.193388388456579	-0.193629890450745	-0.290987054147909
0.0506622264307999	0.290871045019561	0.193379808627985	-0.193621621540093	-0.290975329629804
0.0506704618298096	0.290869578852145	0.193378747810476	-0.193620599163392	-0.290973879994097
0.0506784010781659	0.29086816541464	0.193377725145481	-0.19361961355639	-0.290972482493569
0.0506859404001362	0.290866823181702	0.193376753999875	-0.193618677601626	-0.290971155394594
0.0506880318761306	0.29086645083503	0.193376484596064	-0.193618417960001	-0.290970787246182
0.0506939157782721	0.290865403322569	0.19337572669016	-0.193617687517668	-0.290969751544504
0.0506982195360914	0.290864637125451	0.193375172324405	-0.193617153239881	-0.290968993986257
0.0507197383251877	0.290860806163723	0.193372400516321	-0.193614481869663	-0.290965206217851
0.0507495573721627	0.290855497583745	0.193368559619489	-0.193610780146294	-0.290959957488936
0.0507513990713164	0.290855169715031	0.193368322398236	-0.193610551520535	-0.290959633316666
0.0507557660002494	0.290854392293146	0.193367759914133	-0.193610009417469	-0.29095886465952
0.0507628841110837	0.290853125096016	0.193366843065942	-0.193609125790155	-0.290957611748796
0.0507880752735845	0.290848640490373	0.193363598348828	-0.193605998639617	-0.290953177701569
0.0507907891832433	0.29084815735536	0.193363248789808	-0.193605661746082	-0.290952700013205
0.0508045919254217	0.290845700176494	0.193361470967183	-0.193603948338358	-0.290950270535167
0.0508191314193431	0.290843111857995	0.193359598264706	-0.193602143487604	-0.290947711395322
0.0508287175256937	0.290841405350731	0.193358363572495	-0.19360095353023	-0.290946024125552
0.0508346461194494	0.290840349953465	0.193357599971985	-0.193600217595962	-0.290944980625676
0.050849919624371	0.290837631006349	0.193355632762702	-0.193598321660522	-0.290942292328539
0.0508614046641382	0.290835586484523	0.193354153514672	-0.193596896006362	-0.29094027085365
0.0508964963414266	0.290829339671678	0.193349633844161	-0.193592540082091	-0.290934094455952
0.0508991446794171	0.290828868234505	0.193349292752328	-0.193592211347688	-0.290933628332762
0.0509066840013874	0.290827526144517	0.193348321730659	-0.193591275505031	-0.290932301370546
0.0509087754773818	0.2908271538375	0.19334805236123	-0.193591015894506	-0.290931933260072
0.0509192328573535	0.290825292308052	0.193346705518969	-0.1935897178463	-0.290930092713095
0.0509315195244206	0.290823105157243	0.193345123086879	-0.193588192742712	-0.290927930214656
0.050938856224113	0.290821799156795	0.193344178179436	-0.193587282067148	-0.290926638934534
0.0509635867720233	0.290817396924437	0.193340993114879	-0.193584212388595	-0.290922286319978
0.0509883173199336	0.290812994744611	0.193337808095865	-0.193581142751238	-0.290917933755679
0.0509998023597008	0.29081095035931	0.193336328966199	-0.193579717204145	-0.290915912411403
0.0510010269512823	0.290810732377536	0.193336171254679	-0.193579565205808	-0.290915696886347
0.0510071499091897	0.290809642470594	0.193335382698754	-0.193578805215636	-0.290914619262916
0.0510210042315744	0.29080717636686	0.193333598455732	-0.193577085606922	-0.290912180952376
0.0510236694267391	0.290806701957403	0.193333255217497	-0.193576754802415	-0.290911711889493
0.0510277074318605	0.290805983186507	0.193332735182386	-0.193576253605399	-0.290911001219075
0.0510324892713417	0.290805132013804	0.193332119354022	-0.193575660085116	-0.290910159638948
0.0510392734669841	0.290803924422864	0.19333124565549	-0.193574818035712	-0.290908965657252
0.0510398750205943	0.290803817346147	0.193331168184938	-0.193574743371467	-0.290908859787257
0.0510419246658516	0.290803452508932	0.193330904223379	-0.193574488971689	-0.290908499061636
0.0510439743111089	0.290803087672077	0.193330640262133	-0.193574234572193	-0.29090813833636
0.0510502798785866	0.290801965283331	0.19332982820872	-0.193573451934544	-0.290907028596456
0.0510553897207006	0.290801055735776	0.193329170147246	-0.193572817710511	-0.290906129299032
0.0510604755656614	0.290800150461921	0.19332851517813	-0.193572186466706	-0.290905234227075
0.0510719606054286	0.290798106147801	0.193327036110176	-0.193570760975434	-0.290903212950898
0.0510859318142162	0.290795619315839	0.193325236881306	-0.193569026919738	-0.290900754143246
0.0511030572319328	0.290792571067312	0.19332303146949	-0.193566901393019	-0.290897740244944
0.0511070032330062	0.290791868700163	0.193322523306446	-0.193566411636629	-0.290897045792545
0.0511172399426778	0.290790046626665	0.193321205036098	-0.193565141116275	-0.290895244251205
0.0511290476611108	0.290787944934119	0.193319684462947	-0.193563675620296	-0.290893166241367
0.0511405327008781	0.290785900687642	0.193318205453635	-0.193562250182069	-0.290891145029903
0.0511522631256717	0.290783812776261	0.193316694854508	-0.193560794297638	-0.290889080645187
0.0511611802915346	0.290782225607878	0.193315546542933	-0.193559687578107	-0.290887511360825
0.0511684377730377	0.290780933852134	0.193314611962242	-0.193558786847832	-0.290886234160267
0.0511903370392733	0.290777036039383	0.193311791912496	-0.193556068938588	-0.29088238026623
0.0512094914165783	0.290773626818462	0.193309325361556	-0.193553691722903	-0.290879009457721
0.0512606186218455	0.290764527019534	0.193302741733604	-0.193547346537436	-0.290870012183204
0.0512964877555065	0.290758143039594	0.193298122997059	-0.193542895073059	-0.290863700125154
0.051309168114215	0.290755886218783	0.193296490216779	-0.193541321424195	-0.290861468728828
0.051331592072755	0.290751895288491	0.193293602835866	-0.193538538608536	-0.290857522757759
0.05133997548055	0.290750403252759	0.193292523370971	-0.193537498235428	-0.290856047529974
0.051349791262362	0.290748656298149	0.193291259477291	-0.193536280112052	-0.290854320254756
0.0513612763021293	0.290746612269417	0.193289780656749	-0.193534854844577	-0.29085229925161
0.051371736232825	0.290744750692435	0.193288433838404	-0.193533556798551	-0.290850458644616
0.0513776416968284	0.290743699688106	0.193287673455774	-0.193532823951436	-0.290849419479335
0.0513833144674473	0.29074269009939	0.193286943036995	-0.193532119982954	-0.29084842126305
0.0513891813742889	0.290741645962961	0.193286187624002	-0.193531391925213	-0.29084738888812
0.0514185159084969	0.290736425325162	0.193282410597476	-0.193527751671278	-0.290842227055891
0.0514557523077158	0.290729798506774	0.193277616242823	-0.19352313092294	-0.290835674878965
0.0514628877294241	0.290728528656882	0.193276697536823	-0.19352224548311	-0.290834419331649
0.0514807058217272	0.290725357692745	0.19327440342291	-0.193520034437647	-0.290831284082107
0.0514917454130073	0.290723393065797	0.193272982066	-0.193518664546491	-0.290829341582331
0.0515299117154662	0.290716600997677	0.193268068191508	-0.193513928593795	-0.290822626009233
0.0515377562089332	0.29071520500857	0.193267058234005	-0.193512955204084	-0.290821245741825
0.051540056538051	0.290714795647973	0.193266762073667	-0.193512669766848	-0.290820840991436
0.0515403165734584	0.290714749372776	0.193266728594928	-0.193512637500276	-0.290820795237387
0.0515416167504955	0.290714517996876	0.193266561201311	-0.193512476167481	-0.290820566467229
0.0515481176356807	0.290713361119557	0.193265724235111	-0.193511669505217	-0.290819422618522
0.0515709940222092	0.290709290137779	0.193262779005483	-0.193508830911684	-0.290815397482723
0.0515938704087377	0.290705219200945	0.193259833814816	-0.193505992353394	-0.290811372389924
0.051597923356135	0.290704497968787	0.193259312027431	-0.193505489457391	-0.290810659279627
0.0516145599454455	0.290701537460759	0.19325717020084	-0.193503425175158	-0.290807732109672
0.0516734436707145	0.290691059197377	0.193249589562027	-0.19349611898189	-0.290797371835167
0.0516812571624022	0.290689668821585	0.193248583679403	-0.193495149514573	-0.290795997114772
0.0516926705563329	0.290687637868763	0.193247114365648	-0.193493733392934	-0.290793989029833
0.0516964439091896	0.290686966423127	0.193246628601733	-0.193493265214526	-0.290793325144383
0.0516998059780413	0.290686368164056	0.193246195785504	-0.19349284806695	-0.290792733621417
0.0517002098783033	0.290686296292603	0.193246143789425	-0.19349279795321	-0.290792662559198
0.0517014494229784	0.290686075723688	0.193245984216781	-0.193492644157342	-0.290792444473773
0.0517023013542976	0.290685924128126	0.193245874543566	-0.193492538454462	-0.290792294585094
0.0517052540862993	0.290685398709415	0.193245494424594	-0.193492172096344	-0.290791775082294
0.0517082068183011	0.290684873291453	0.193245114306272	-0.193491805738813	-0.29079125558021
0.0517229704783096	0.290682246212872	0.193243213724395	-0.193489973959964	-0.290788658080537
0.0517483121502235	0.290677736902909	0.193239951432808	-0.193486829764462	-0.290784199540579
0.0517485210033471	0.290677699739707	0.193239924546865	-0.193486803851787	-0.290784162795788
0.0517495652689646	0.290677513923755	0.193239790117197	-0.193486674288458	-0.290783979071886
0.0517506553167173	0.290677319961459	0.193239649794022	-0.193486539044962	-0.290783787293355
0.0517552902866228	0.29067649521946	0.193239053129689	-0.193485963979729	-0.290782971836847
0.0517797777154567	0.290672137981014	0.193235900864912	-0.193482925824586	-0.290778663654095
0.0518334008975102	0.290662596571506	0.193228998112833	-0.193476272937749	-0.290769229660184
0.0518348416047522	0.290662340223513	0.193228812657845	-0.19347609419567	-0.290768976198004
0.0518405363192186	0.290661326953037	0.193228079607443	-0.193475387679385	-0.290767974334272
0.0518489155976165	0.290659836018484	0.193227000991748	-0.193474348105922	-0.290766500183532
0.0518514781940627	0.290659380053982	0.19322667112468	-0.193474030178861	-0.290766049351895
0.0518595033552279	0.290657952135331	0.193225638098865	-0.193473034544697	-0.290764637507434
0.0518675285163931	0.29065652422221	0.193224605077843	-0.19347203891487	-0.290763225668264
0.0518790135561603	0.290654480704152	0.193223126699985	-0.193470614047833	-0.290761205153685
0.0518942432965658	0.290651770913892	0.193221166311729	-0.193468724616172	-0.290758525866439
0.051905728336333	0.290649727422183	0.19321968795671	-0.193467299769795	-0.290756505377068
0.05190699985048	0.290649501186953	0.193219524287935	-0.19346714202493	-0.290756281688407
0.0519103619193317	0.290648902988676	0.193219091524404	-0.193466724925023	-0.290755690223603
0.0519107658195937	0.290648831124526	0.193219039534656	-0.19346667481701	-0.290755619168372
0.0519127853209037	0.290648471803985	0.193218779586096	-0.193466424277111	-0.290755263892418
0.0519166712835971	0.290647780393577	0.193218279389006	-0.19346594218426	-0.290754580264636
0.0519181754110193	0.290647512771861	0.193218085779585	-0.193465755582362	-0.290754315655302
0.0519256960481304	0.290646174666197	0.193217117735006	-0.193464822575155	-0.290752992611422
0.0519451250669182	0.290642717790054	0.193214616881758	-0.193462412236548	-0.290749574645331
0.0519457890025876	0.290642599660967	0.193214531422166	-0.193462329870008	-0.290749457845868
0.0519483256626239	0.290642148332449	0.19321420491202	-0.193462015177278	-0.29074901159735
0.0519508623226602	0.290641697004483	0.193213878402353	-0.193461700484981	-0.290748565349362
0.0519557158802373	0.290640833450703	0.193213253671384	-0.193461098364833	-0.290747711515368
0.0519623473624274	0.290639653568617	0.19321240009574	-0.193460275682391	-0.290746544913417
0.0519755719459295	0.290637300644498	0.193210697894445	-0.193458635087769	-0.290744218472218
0.051976033887874	0.290637218455841	0.193210638435857	-0.193458577781114	-0.290744137208613
0.0519783435975966	0.290636807512832	0.193210341143155	-0.19345829124805	-0.290743730890848
0.0519903336567471	0.290634674251701	0.193208797857297	-0.193456803816529	-0.290741621639753
0.0519922085352399	0.29063434067603	0.193208556535564	-0.193456571228612	-0.290741291818469
0.0520015829277041	0.290632672802201	0.19320734993082	-0.193455408292581	-0.290739642716378
0.052027792903805	0.290628009613845	0.193203976404886	-0.19345215685721	-0.290735032010417
0.0520510922605089	0.290623864322363	0.19320097755214	-0.193449266532765	-0.290730933371013
0.0520541444987614	0.290623321288625	0.193200584702525	-0.193448887900176	-0.290730396448592
0.0520589057521966	0.290622474199977	0.193199971889173	-0.193448297264144	-0.290729558893054
0.0520612799204697	0.290622051805421	0.193199666314383	-0.193448002747872	-0.29072914125209
0.0520731507618356	0.290619939839903	0.19319813844673	-0.193446530172204	-0.290727053054218
0.0520858554080955	0.290617679543867	0.193196503273659	-0.193444954173705	-0.290724818194682
0.0521047992378562	0.290614309254339	0.193194065098194	-0.193442604230997	-0.290721485832266
0.0521162842776234	0.290612265970299	0.193192586923183	-0.19344117954745	-0.290719465541576
0.0521329388764172	0.290609302998862	0.193190443420684	-0.193439113611925	-0.290716535912209
0.0521433171392779	0.290607456644219	0.193189107714027	-0.193437826239896	-0.290714710334056
0.0521473809041276	0.290606733678821	0.193188584700188	-0.193437322152	-0.290713995503895
0.0521535895322142	0.290605629133574	0.193187785640971	-0.193436552007648	-0.290712903387562
0.0521548021790451	0.290605413398169	0.193187629571943	-0.193436401586136	-0.29071269007971
0.0521605370002864	0.290604393149011	0.193186891495403	-0.193435690217553	-0.29071168131081
0.0521662718215276	0.290603372902677	0.193186153421312	-0.193434978851184	-0.290710672544611
0.0521820433155353	0.290600567108957	0.193184123635512	-0.193433022513844	-0.290707898322105
0.0521827072512048	0.290600448993379	0.193184038187628	-0.193432940157895	-0.290707781535566
0.0521860269295518	0.290599858416053	0.193183610948701	-0.193432528378598	-0.290707197603412
0.0521963155471806	0.290598028056695	0.193182286820215	-0.193431252163361	-0.290705387839051
0.0522129521364911	0.290595068403596	0.193180145734689	-0.193429188551476	-0.290702461487021
0.0522383488450954	0.290590550369077	0.193176877284452	-0.193426038365409	-0.29069799428651
0.0522718358617601	0.290584593166142	0.193172567718769	-0.193421884730814	-0.290692104107465
0.0522796493534478	0.290583203191869	0.193171562184182	-0.193420915578324	-0.290690729771209
0.0522943198733915	0.290580593406712	0.193169674216562	-0.193419095920129	-0.290688149347195
0.0523065990093466	0.290578409046619	0.193168094011463	-0.193417572888429	-0.290685989561585
0.0523227736567126	0.290575531725957	0.193166012509147	-0.193415566695931	-0.290683144610718
0.052323437592382	0.290575413618402	0.193165927068217	-0.193415484346273	-0.290683027831855
0.0523267572707291	0.290574823081194	0.193165499864062	-0.19341507259843	-0.290682443938082
0.0523402198741987	0.290572428229877	0.193163767391326	-0.193413402806328	-0.290680076028094
0.0523536824776684	0.290570033394124	0.19316203493208	-0.193411733026427	-0.290677708132996
0.0523640873356606	0.290568182505294	0.19316069597353	-0.193410442510055	-0.290675878065359
0.0523762460972679	0.290566019631616	0.193159131322518	-0.193408934465943	-0.290673739522107
0.0523842991527448	0.290564587112637	0.193158095020618	-0.193407935655647	-0.290672323117483
0.0523877311370351	0.290563976615291	0.19315765337955	-0.193407509992299	-0.290671719487545
0.0523905077808314	0.290563482693703	0.193157296070883	-0.193407165610331	-0.290671231121995
0.0523992161768023	0.290561933610293	0.193156175446398	-0.193406085527535	-0.290669699463819
0.0524107012165696	0.290559890616622	0.193154697523064	-0.193404661071653	-0.290667679450931
0.052437096998949	0.290555195297809	0.193151300885688	-0.193401387313644	-0.290663036946423
0.0524582990976262	0.290551423882071	0.193148572614613	-0.193398757740379	-0.290659307951272
0.0524635039978899	0.290550498043646	0.19314790285684	-0.19339811221143	-0.290658392526416
0.0524697841373935	0.290549380946669	0.193147094741782	-0.19339733333018	-0.290657287994131
0.0524784586480571	0.290547837949948	0.193145978528938	-0.193396257496392	-0.290655762352285
0.0524949752998943	0.290544900033834	0.193143853225816	-0.193394209075297	-0.290652857479848
0.0525150634746427	0.290541326861048	0.193141268379383	-0.193391717733074	-0.290649324494662
0.052525029493922	0.290539554173833	0.193139986012726	-0.193390481754077	-0.290647571744511
0.0525312381220087	0.290538449829927	0.193139187128019	-0.193389711767584	-0.290646479820804
0.0525435172579638	0.290536265719643	0.193137607139436	-0.193388188931742	-0.290644320274193
0.0525441811936332	0.290536147624673	0.193137521709414	-0.193388106591951	-0.29064420350737
0.0525475008719803	0.29053555715039	0.193137094559798	-0.193387694893444	-0.2906436196738
0.0525609634754499	0.29053316255426	0.193135362308237	-0.193386025301414	-0.290641252007954
0.0525744260789196	0.290530767973693	0.193133630070165	-0.193384355721586	-0.290638884356998
0.0526292395985856	0.290521018505385	0.193126577333964	-0.193377558087605	-0.290629244526708
0.0526719684631859	0.29051341866678	0.1931210796591	-0.193372259258157	-0.290621730146647
0.0526740152475661	0.290513054625681	0.19312081631465	-0.193372005438411	-0.290621370198986
0.0526842475991411	0.290511234704879	0.193119499799119	-0.193370736538647	-0.290619570741997
0.0526943112874714	0.290509444791205	0.193118204991751	-0.193369488561454	-0.290617800954445
0.0526946524571333	0.290509384111393	0.193118161096546	-0.193369446253829	-0.290617740956924
0.0526952173462434	0.290509283641273	0.193118088417408	-0.193369376203313	-0.290617641616499
0.0526980417917937	0.29050878129108	0.193117725022076	-0.193369025951054	-0.290617144914768
0.0527067023860106	0.290507240939518	0.193116610747079	-0.193367951976296	-0.290615621882894
0.0527140528012117	0.290505933618162	0.193115665044538	-0.193367040476936	-0.290614329260876
0.0527407675813844	0.290501182251812	0.193112227961613	-0.193363727700828	-0.290609631316971
0.0527457730951732	0.290500292001264	0.193111583965741	-0.193363106995599	-0.290608751075823
0.0527519817232598	0.29049918777504	0.193110785183027	-0.19336233710137	-0.290607659264706
0.0527695597647898	0.290496061476813	0.193108523662618	-0.193360157369362	-0.290604568115702
0.0527973866074788	0.290491112458159	0.193104943619517	-0.193356706796551	-0.290599674737526
0.0528147455887434	0.290488025187857	0.193102710341036	-0.193354554281629	-0.29059662217549
0.0528241013876515	0.290486361282965	0.193101506702261	-0.193353394170306	-0.290594976976506
0.0528359476874206	0.290484254459651	0.193099982665837	-0.193351925247391	-0.29059289383812
0.0528474327271879	0.29048221189668	0.193098505115786	-0.193350501129178	-0.290590874237293
0.0528476703756773	0.290482169632078	0.193098474542418	-0.193350471661411	-0.290590832447819
0.0528488586181241	0.290481958309143	0.193098321675641	-0.193350324322638	-0.290590623500519
0.0528515636660072	0.29048147723045	0.19309797367302	-0.193349988904545	-0.290590147829967
0.0528548057973856	0.290480900635081	0.19309755657568	-0.193349586890305	-0.290589577716482
0.0528677631055658	0.290478596257555	0.193095889637232	-0.193347980231324	-0.290587299243676
0.0528807204137459	0.290476291894444	0.193094222711276	-0.193346373583645	-0.290585020784663
0.0528927120644371	0.290474159279346	0.193092680025922	-0.193344886683202	-0.290582912142575
0.0528929980746266	0.290474108414969	0.193092643231808	-0.193344851219588	-0.290582861849966
0.052894428125574	0.29047385409319	0.193092459261329	-0.193344673901606	-0.290582610387025
0.0528987725240017	0.290473081481837	0.193091900372342	-0.193344135222365	-0.29058184646058
0.0529031169224294	0.290472308872105	0.193091341484759	-0.193343596544395	-0.290581082535687
0.0529044831143938	0.290472065908258	0.193091165730515	-0.193343427145482	-0.290580842302965
0.0529049912003922	0.290471975550186	0.193091100367649	-0.193343364146156	-0.290580752960594
0.0529075316303844	0.290471523760155	0.193090773553607	-0.193343049149789	-0.290580306249059
0.0529193805832365	0.290469416549883	0.193089249249425	-0.193341579964441	-0.290578222725346
0.0529312295360886	0.290467309351665	0.19308772495569	-0.193340110788543	-0.290576139213167
0.0529513235226748	0.290463735897814	0.193085140013774	-0.193337619315653	-0.290572605925971
0.0529898414240965	0.290456886087546	0.193080185056246	-0.193332843519672	-0.290565833106448
0.0529916939407026	0.290456556649464	0.193079946750586	-0.193332613830513	-0.290565507371092
0.0529990859770548	0.290455242106403	0.193078995849855	-0.19333169731168	-0.290564207602776
0.053006478013407	0.290453927568034	0.193078044953191	-0.193330780796525	-0.290562907838948
0.0530346573289419	0.290448916435563	0.193074420060105	-0.193327286966255	-0.290557953026912
0.0530354891899946	0.290448768506607	0.193074313053173	-0.193327183828248	-0.290557806760505
0.0530396484952579	0.290448028862716	0.19307377801929	-0.193326668138912	-0.290557075429325
0.0530566912886718	0.290444998180258	0.193071585726238	-0.19332455510905	-0.290554078807604
0.0530621196072976	0.290444032879536	0.193070887461137	-0.19332388208972	-0.290553124355378
0.053065361738676	0.29044345634278	0.193070470414594	-0.193323480121431	-0.29055255429797
0.0530681763284391	0.290442955834969	0.193070108364838	-0.193323131161491	-0.290552059415041
0.0530712672026794	0.290442406197323	0.193069710776398	-0.193322747947719	-0.290551515954389
0.0530719598772658	0.290442283021919	0.193069621675683	-0.193322662068402	-0.290551394163264
0.0530731752303636	0.290442066900898	0.19306946534142	-0.193322511386332	-0.290551180471067
0.0530792519958526	0.290440986297692	0.193068683671753	-0.193321757977478	-0.290550112011898
0.0531001248862625	0.290437274591919	0.193065998760158	-0.193319170136063	-0.290546442018254
0.053103554015917	0.290436664813138	0.193065557669103	-0.193318744992012	-0.290545839092049
0.0531134556656883	0.290434904075838	0.193064284018717	-0.193317517388307	-0.290544098141392
0.0531150390556842	0.290434622514062	0.19306408034775	-0.193317321080681	-0.290543819743698
0.0531229560056637	0.290433214708409	0.193063061995716	-0.193316339545079	-0.29054242775832
0.0531461356821884	0.290429092889436	0.193060080436086	-0.193313465776047	-0.290538352257465
0.0531472083545842	0.290428902147535	0.193059942461155	-0.193313332789186	-0.290538163658953
0.0531525717165634	0.290427948439516	0.193059252587782	-0.193312667856043	-0.290537220667811
0.0531673502520216	0.290425320546919	0.193057351679594	-0.193310835668631	-0.2905346223046
0.0531821287874799	0.290422692673074	0.193055450787656	-0.19330900349592	-0.29053202395933
0.0532227703820865	0.290415466006074	0.193050223338603	-0.193303965019639	-0.29052487849297
0.0532286121893197	0.290414427259387	0.193049471957182	-0.193303240800128	-0.290523851417527
0.0532342554218537	0.290413423824557	0.193048746119127	-0.193302541200466	-0.290522859257092
0.0532457404616209	0.290411381654364	0.193047268909466	-0.193301117390171	-0.290520840032049
0.053292703478517	0.290403031215719	0.193041228612617	-0.193295295436797	-0.290512583412401
0.0533048233824449	0.290400876220637	0.193039669799506	-0.193293792969781	-0.290510452628173
0.0533061041883536	0.290400648486034	0.19303950506806	-0.19329363419281	-0.290510227452091
0.0533081854512965	0.290400278425902	0.193039237385721	-0.193293376186252	-0.290509861549447
0.0533085893515586	0.290400206610231	0.193039185437989	-0.193293326116247	-0.290509790540597
0.0533106088528686	0.290399847532085	0.193038925699512	-0.193293075766387	-0.290509435496549
0.0533175892281208	0.29039860638669	0.193038027919794	-0.193292210438054	-0.290508208294831
0.0533290742678881	0.290396564298671	0.193036550781342	-0.193290786692177	-0.290506189148407
0.0533370431348797	0.290395147407507	0.193035525878177	-0.193289798834769	-0.290504788174924
0.0533377070705491	0.290395029357773	0.193035440487359	-0.193289716530442	-0.290504671451381
0.0533410267488962	0.290394439109674	0.193035013533761	-0.193289305009254	-0.290504087834208
0.0533544893523658	0.290392045430806	0.193033282077131	-0.193287636136321	-0.290501721045936
0.0533679519558354	0.290389651767499	0.193031550633985	-0.193285967275586	-0.290499354272552
0.053369342530497	0.290389404522929	0.193031371791117	-0.193285794896885	-0.290499109805448
0.0533761886499977	0.290388187283357	0.19303049130856	-0.193284946238716	-0.290497906239878
0.0533830347694984	0.290386970047809	0.193029610829491	-0.193284097583702	-0.290496702678159
0.0533830539308056	0.290386966640947	0.193029608365161	-0.193284095208443	-0.290496699309567
0.0533831497373414	0.290386949606636	0.193029596043513	-0.193284083332147	-0.290496682466611
0.0533836287700205	0.290386864435096	0.193029534435279	-0.193284023950675	-0.290496598251841
0.0533858929793663	0.290386461861164	0.193029243236302	-0.193283743276748	-0.290496200200195
0.053388157188712	0.290386059287671	0.193028952037706	-0.193283462603167	-0.29049580214897
0.0533905932527759	0.290385626159123	0.193028638737404	-0.193283160626693	-0.290495373885911
0.0533926847287703	0.290385254298226	0.193028369754658	-0.193282901365955	-0.290495006202247
0.0533945198092656	0.290384928024324	0.193028133746962	-0.193282673888413	-0.290494683593476
0.0534036952117425	0.290383296659151	0.19302695371224	-0.193281536504104	-0.29049307055377
0.0534489157924738	0.290375256650901	0.193021138052823	-0.193275931036704	-0.290485120857231
0.0534777734760569	0.290370125981181	0.193017426847425	-0.193272353958547	-0.290480047816299
0.053502622769821	0.29036570802901	0.193014231185505	-0.193269273788591	-0.290475679485684
0.0535141078095883	0.290363666123444	0.193012754205159	-0.193267850185739	-0.29047366051382
0.0535237842719828	0.290361945770545	0.193011509816147	-0.193266650768008	-0.290471959482816
0.0535392989720891	0.290359187469435	0.193009514646747	-0.193264727701667	-0.290469232160629
0.053541741631062	0.29035875320002	0.193009200525747	-0.193264424932531	-0.290468802768504
0.0535451036999137	0.290358155473672	0.193008768171222	-0.193264008202611	-0.290468211755206
0.0535455076001757	0.290358083666216	0.19300871623061	-0.193263958139046	-0.290468140754217
0.0535475271014858	0.290357724629149	0.193008456527729	-0.193263707821387	-0.290467785749469
0.0535558112274891	0.290356251839363	0.193007391212761	-0.193262681004904	-0.290466329500364
0.0535640953534925	0.290354779055469	0.193006325902898	-0.193261654193041	-0.290464873256895
0.0535900861317481	0.290350158352836	0.193002983612124	-0.193258432683479	-0.290460304446861
0.0535935907107888	0.290349535304842	0.193002532943732	-0.193257998300777	-0.290459688395838
0.0536011491940663	0.290348191552792	0.193001560970045	-0.193257061450875	-0.290458359734316
0.053605075750556	0.290347493488974	0.193001056041111	-0.193256574768236	-0.290457669509792
0.0536250754373291	0.290343937962115	0.192998484232794	-0.193254095894662	-0.290454153911033
0.0536361723770602	0.290341965172668	0.192997057263186	-0.1932527204892	-0.290452203275278
0.0536626159065471	0.290337264142988	0.192993656892989	-0.193249442990619	-0.290447555035049
0.053669659393725	0.290336011988862	0.192992751180614	-0.193248570005438	-0.290446316941461
0.0536824719722393	0.290333734246925	0.192991103638144	-0.193246981995041	-0.290444064776119
0.053685834041091	0.290333136561198	0.192990671318818	-0.193246565296962	-0.290443473801685
0.053686237941353	0.290333064758622	0.192990619382434	-0.193246515237223	-0.290443402805365
0.053688257442663	0.290332705745955	0.192990359700697	-0.19324626493869	-0.290443047823962
0.0536985170773081	0.290330881866041	0.192989040449119	-0.193244993355984	-0.29044124442377
0.0537395223594452	0.290323592348696	0.192983767797331	-0.193239911217706	-0.290434036755029
0.0537395410184382	0.290323589031716	0.192983765398099	-0.193239908905162	-0.290434033475292
0.0537396343134031	0.290323572446816	0.192983753401937	-0.193239897342442	-0.290434017076606
0.0537401007882277	0.290323489522326	0.192983693421136	-0.193239839528848	-0.290433935083188
0.0537423143307308	0.290323096024641	0.192983408797097	-0.193239565188739	-0.290433546003663
0.053744527873234	0.290322702527378	0.192983124173423	-0.19323929084896	-0.290433156924541
0.0537510260582054	0.290321547359757	0.192982288620177	-0.193238485485427	-0.29043201472693
0.0537658057785064	0.290318920015861	0.192980388217632	-0.193236653746401	-0.290429416881936
0.0538010136021097	0.290312661308525	0.192975861198938	-0.193232290289721	-0.290423228442767
0.0538228561657123	0.290308778525786	0.192973052730483	-0.193229583289	-0.290419389251346
0.0538265643822682	0.290308119349021	0.192972575939735	-0.193229123724114	-0.290418737474913
0.0538290150669104	0.290307683713198	0.192972260839022	-0.193228820007568	-0.29041830672979
0.0538337005137505	0.290306850825549	0.192971658401413	-0.19322823933515	-0.290417483192573
0.0538451855535177	0.29030480924643	0.192970181703937	-0.193226815988188	-0.290415464533035
0.0538502171655877	0.290303914831315	0.192969534763787	-0.193226192420679	-0.290414580158867
0.0538617022053549	0.290301873268482	0.192968058080422	-0.193224769086481	-0.29041256151491
0.0538730906256774	0.290299848891753	0.192966593829542	-0.193223357735039	-0.290410559863765
0.0538731718478374	0.290299834453948	0.192966583386547	-0.193223347669319	-0.290410545588037
0.0538735779586377	0.29029976226493	0.192966531171576	-0.193223297340723	-0.290410474209404
0.0538756085126388	0.290299401320052	0.192966270096903	-0.19322304569791	-0.290410117316441
0.0538802713596154	0.290298572468414	0.19296567058126	-0.193222467840934	-0.290409297769328
0.0538917563993827	0.290296530935213	0.19296419392357	-0.193221044529964	-0.290407279153722
0.0539032155734904	0.290294494011071	0.192962720601266	-0.193219624433304	-0.290405265095073
0.0539065776423421	0.290293896389058	0.192962288337148	-0.193219207785168	-0.290404674181598
0.0539069815426041	0.290293824594137	0.192962236407397	-0.193219157731428	-0.2904046031926
0.0539090010439142	0.290293465619741	0.192961976758821	-0.193218907462894	-0.290404248247813
0.0539190985504644	0.290291670753014	0.192960678520491	-0.19321765612434	-0.290402473528904
0.0539417439432869	0.290287645487913	0.192957767025625	-0.193214849807645	-0.290398493447368
0.0539500783007356	0.290286164049835	0.192956695495462	-0.193213816986094	-0.290397028638065
0.053984481464279	0.29028004892569	0.192952272410429	-0.193209553680057	-0.290390982152649
0.0539865493797576	0.290279681359246	0.192952006549137	-0.193209297422541	-0.290390618711821
0.0539959665040462	0.290278007495238	0.192950795841767	-0.193208130449624	-0.290388963635347
0.0539961755374886	0.290277970340292	0.192950768967573	-0.193208104546204	-0.290388926897427
0.0539972207047006	0.29027778456562	0.192950634596652	-0.193207975029146	-0.290388743207883
0.0540024465407605	0.290276855693663	0.192949962743266	-0.193207327444962	-0.290387824761509
0.0540138209668546	0.290274833941939	0.192948500410751	-0.193205917935524	-0.2903858257015
0.0540334121070027	0.290271351733266	0.192945981733819	-0.193203490238114	-0.290382382575569
0.0540473079835194	0.290268881843814	0.1929441952689	-0.193201768302766	-0.290379940406404
0.0540577128415117	0.290267032467982	0.192942857621499	-0.193200478972471	-0.290378111786307
0.0540692946669051	0.290264973907042	0.192941368672768	-0.193199043805436	-0.290376076328457
0.0540807797066723	0.290262932560211	0.19293989217656	-0.193197620640547	-0.290374057891161
0.0540862293554329	0.290261963945565	0.192939191582877	-0.193196945352235	-0.290373100146912
0.0541010149608666	0.290259335980972	0.192937290792278	-0.193195113217338	-0.290370501674564
0.0541125000006339	0.290257294665416	0.192935814323168	-0.193193690076962	-0.290368483267189
0.0541526284731722	0.290250162443337	0.192930655650084	-0.193188717725942	-0.290361431081939
0.0541614778327513	0.290248589623659	0.1929295180462	-0.193187621209324	-0.290359875911634
0.0541624875445381	0.290248410165386	0.192929388245985	-0.193187496097131	-0.290359698467136
0.0541641135129394	0.290248121178668	0.192929179225064	-0.193187294625453	-0.290359412723251
0.0541722433549462	0.290246676248483	0.192928134123412	-0.193186287269731	-0.29035798400708
0.0541853586743669	0.290244345253161	0.192926448142585	-0.193184662180849	-0.290355679168204
0.054206731478779	0.290240546680624	0.192923700685372	-0.193182013950908	-0.290351923219003
0.0542068055317006	0.290240533519322	0.192923691165986	-0.193182004775321	-0.29035191020538
0.0542071757963087	0.290240467712818	0.192923643569063	-0.193181958897392	-0.290351845137272
0.0542090271193488	0.290240138680476	0.192923405584601	-0.193181729507888	-0.290351519796901
0.0542182905714679	0.290238492308068	0.192922214787245	-0.193180581716698	-0.290349891897797
0.054229559054317	0.290236489596012	0.192920766255996	-0.193179185499275	-0.290347911657073
0.0542345645681058	0.290235599985268	0.19292012281454	-0.193178565295581	-0.290347032028051
0.0542359622794393	0.290235351575784	0.192919943143924	-0.193178392113714	-0.29034678640579
0.0542417047993229	0.290234330983115	0.19291920496578	-0.193177680594559	-0.290345777264395
0.0542474473192066	0.290233310393276	0.19291846679009	-0.193176969077622	-0.290344768125709
0.0542680515847706	0.290229648521714	0.192915818222502	-0.193174416160202	-0.290341147340082
0.0543128928605841	0.290221679278797	0.192910054226656	-0.193168860318397	-0.290333267507461
0.0543491470546396	0.290215236268081	0.192905394142447	-0.193164368516408	-0.290326896779557
0.054383612008664	0.290209111341538	0.192900964136312	-0.19316009847868	-0.290320840563955
0.054417361472991	0.290203113666794	0.192896626182361	-0.19315591716404	-0.290314910169445
0.0544288465127582	0.290201072663128	0.192895149983475	-0.19315449426812	-0.290312892060473
0.0544324808609068	0.290200426806348	0.192894682854294	-0.193154044006038	-0.290312253448431
0.0544401149956074	0.290199070154745	0.192893701628688	-0.193153098210333	-0.290310912014615
0.0544599431392625	0.290195546545915	0.19289115311095	-0.193150641712771	-0.29030742792994
0.0544631852706409	0.290194970398228	0.192890736401534	-0.193150240049455	-0.290306858244773
0.0544776141124324	0.29019240631079	0.192888881879676	-0.193148452488139	-0.290304322917775
0.054492042954224	0.290189842241223	0.192887027373301	-0.193146664940829	-0.290301787607876
0.0545013775478818	0.2901881834518	0.192885827627356	-0.193145508512589	-0.290300147423819
0.0545128625876491	0.290186142530965	0.192884351500232	-0.193144085681588	-0.290298129394095
0.0545234488018745	0.290184261343747	0.192882990904318	-0.193142774209985	-0.290296269306083
0.0545373706531733	0.290181787423124	0.192881201607476	-0.193141049514948	-0.290293823132236
0.0545380537501499	0.290181666036845	0.192881113813254	-0.193140964890477	-0.290293703107376
0.0545414692350328	0.290181059106047	0.192880674842667	-0.193140541768596	-0.29029310298365
0.0545451891718582	0.290180398075355	0.192880196743791	-0.193140080931066	-0.290292449366755
0.0545488556929405	0.290179746537773	0.192879725511094	-0.193139626711758	-0.290291805136462
0.054567188298352	0.290176488867175	0.192877369362607	-0.193137355628783	-0.29028858400156
0.0545860653032568	0.290173134487924	0.192874943272767	-0.193135017128045	-0.290285267241655
0.0546693991095239	0.290158326720952	0.192864233452899	-0.193124693945952	-0.290270625532004
0.0546802247985691	0.29015640312425	0.192862842204541	-0.193123352921139	-0.290268723505507
0.0546967414504063	0.290153468330257	0.192860719606814	-0.1931213069474	-0.290265821620134
0.0546968613878796	0.290153447019015	0.192860704193412	-0.193121292090405	-0.290265800547858
0.0546974610752461	0.290153340462825	0.192860627126422	-0.193121217805445	-0.290265695186496
0.054700103519258	0.290152870937263	0.192860287541118	-0.193120890478765	-0.290265230925774
0.05470050741952	0.290152799169855	0.192860235635204	-0.193120840446589	-0.2902651599631
0.05470252692083	0.290152440333024	0.192859976105815	-0.193120590285876	-0.290264805149929
0.0547069395787418	0.290151656267319	0.192859409029044	-0.193120043679783	-0.290264029875963
0.0547267956444341	0.29014812815134	0.1928568573165	-0.193117584079427	-0.29026054132013
0.054738295796499	0.29014608476754	0.19285537943984	-0.193116159550636	-0.29025852084794
0.0547458351184693	0.29014474516286	0.192854410572077	-0.193115225656403	-0.290257196263491
0.0547479265944637	0.290144373545289	0.19285414180016	-0.193114966586387	-0.290256828812631
0.0547497808362662	0.290144044080271	0.192853903515065	-0.19311473690269	-0.290256503041683
0.0547557451131486	0.290142984338829	0.192853137058897	-0.193113998113254	-0.290255455182348
0.0547573201582366	0.290142704483024	0.192852934653742	-0.193113803014282	-0.290255178464345
0.0547594116342309	0.290142332867515	0.192852665883611	-0.193113543945882	-0.290254811015457
0.0547635586048362	0.290141596030816	0.192852132968185	-0.19311303026692	-0.290254082440271
0.0547800752566734	0.290138661354968	0.19285001047281	-0.193110984385774	-0.290251180667935
0.0547905082607351	0.290136807632674	0.192848669775529	-0.193109692082085	-0.290249347729142
0.0548101294507012	0.29013332139103	0.192846148368739	-0.193107261686286	-0.290245900573615
0.0548310057490976	0.290129612181292	0.192843465706583	-0.193104675853824	-0.290242232948645
0.0548375917290569	0.290128442020831	0.192842619396645	-0.19310386009073	-0.290241075906863
0.0548408338604353	0.290127865978243	0.192842202778279	-0.193103458509783	-0.290240506322249
0.0548570445173272	0.290124985778836	0.192840119698177	-0.193101450615656	-0.290237658412129
0.0548790261376762	0.290121080269871	0.192837295076678	-0.193098727943223	-0.290233796685818
0.0548905111774435	0.290119039721337	0.192835819272092	-0.193097305404006	-0.290231779012298
0.0548945408377825	0.290118323773735	0.192835301471141	-0.193096806291611	-0.290231071090545
0.0549060258775497	0.290116283240496	0.192833825679805	-0.19309538376438	-0.290229053431658
0.0549143395553647	0.290114806166395	0.192832757404582	-0.193094354044873	-0.290227592915312
0.0549158189517237	0.290114543325698	0.19283256730845	-0.193094170809574	-0.290227333020995
0.0549174955200322	0.290114245454174	0.192832351876759	-0.1930939631531	-0.290227038488532
0.0549258783615748	0.290112756100173	0.192831274721438	-0.193092924873565	-0.290225565829677
0.0549475392456852	0.290108907704599	0.192828491424912	-0.193090242028008	-0.2902217605724
0.054956013421454	0.290107402145409	0.192827402552536	-0.193089192453178	-0.29022027188931
0.0549563910597597	0.290107335052677	0.192827354028777	-0.19308914568064	-0.290220205548629
0.0549582792512885	0.290106999589199	0.192827111410139	-0.193088911818094	-0.290219873845396
0.054967876099527	0.29010529458041	0.19282587829026	-0.193087723201194	-0.290218187948077
0.0549914142427537	0.290101112747077	0.192822853852099	-0.193084807912506	-0.290214052987908
0.0549989727260312	0.290099769901994	0.192821882664212	-0.19308387177347	-0.290212725194129
0.0549991527579908	0.290099737917459	0.192821859531996	-0.193083849476061	-0.290212693568091
0.055000052917789	0.290099577994821	0.192821743870952	-0.19308373798905	-0.290212535437938
0.0550028992825209	0.290099072309336	0.192821378143491	-0.193083385460117	-0.290212035420389
0.0550151628959366	0.290096893562321	0.192819802407065	-0.193081866589129	-0.290209881093435
0.0550274265093523	0.290094714828216	0.192818226681821	-0.193080347728258	-0.290207726778832
0.0550280904450217	0.290094596874826	0.192818141374478	-0.193080265499445	-0.290207610147466
0.0550308730519524	0.290094102523248	0.192817783845008	-0.193079920872307	-0.290207121336574
0.0550421014342358	0.290092107721306	0.192816341147064	-0.193078530237328	-0.290205148892132
0.0550533298165192	0.290090112930184	0.192814898458495	-0.19307713961083	-0.290203176458043
0.0550583353303081	0.290089223673383	0.192814255323676	-0.193076519684536	-0.29020229716766
0.0550615774616865	0.290088647692224	0.192813838758526	-0.193076118151731	-0.290201727641819
0.0550720320129722	0.290086790394065	0.192812495511152	-0.19307482337703	-0.290199891159163
0.0550824865642579	0.290084933105286	0.192811152271904	-0.193073528609681	-0.290198054685482
0.0550997697389274	0.290081862707485	0.192808931683799	-0.193071388152278	-0.290195018697735
0.0551112547786947	0.290079822376559	0.192807456067723	-0.193069965783598	-0.290193001232414
0.0551366636227864	0.290075308505523	0.192804191534092	-0.193066819048135	-0.290188537946192
0.0551658203705251	0.290070128889173	0.192800445528158	-0.193063208210419	-0.290183416373163
0.0551681568505295	0.29006971382306	0.192800145344191	-0.193062918857915	-0.290183005958223
0.0551785496149867	0.290067867596652	0.192798810117797	-0.193061631809869	-0.290181180420189
0.0551889423794439	0.290066021379515	0.192797474899432	-0.193060344769088	-0.290179354891025
0.0552004274192112	0.290063981136492	0.192795999359503	-0.193058922469296	-0.290177337509807
0.0552119124589784	0.290061940904791	0.192794523829381	-0.193057500178375	-0.290175320139421
0.0552283324913708	0.2900590240281	0.192792414297567	-0.193055466760427	-0.290172435946446
0.0552296823465617	0.290058784239034	0.192792240878431	-0.193055299598362	-0.290172198844192
0.0552358909746483	0.290057681336719	0.192791443242826	-0.193054530741843	-0.290171108299724
0.055239817531138	0.290056983823907	0.192790938791273	-0.193054044491063	-0.290170418602378
0.0552518516444738	0.290054846094348	0.192789392754909	-0.193052554235762	-0.29016830482531
0.0552638857578096	0.290052708377218	0.192787846729311	-0.193051063990202	-0.290166191060135
0.0552709953798023	0.290051445443257	0.192786933359428	-0.193050183574069	-0.290164942276472
0.0553065434897658	0.290045130838526	0.192782366566378	-0.1930457815444	-0.290158698420422
0.0553472195640767	0.290037905458563	0.192777141109484	-0.193040744607709	-0.290151553989183
0.0553479018327004	0.290037784266907	0.19277705346281	-0.193040660123026	-0.290151434155246
0.055351313175819	0.290037178309229	0.19277661522996	-0.193040237700078	-0.290150834986132
0.0553690628325481	0.290034025449658	0.192774335062075	-0.193038039791813	-0.290147717447641
0.0553695159328569	0.290033944966109	0.192774276855917	-0.19303798368549	-0.290147637865728
0.0553717814344009	0.29003354254863	0.192773985825354	-0.193037703154077	-0.290147239956414
0.0553766213158256	0.290032682849573	0.192773364086418	-0.193037103844773	-0.290146389888269
0.0553805478723153	0.290031985384188	0.192772859675948	-0.193036617631161	-0.2901457002363
0.0553838949379919	0.290031390853495	0.192772429708515	-0.193036203174961	-0.290145112365855
0.0553889004517807	0.290030501738712	0.192771786696718	-0.19303558335996	-0.29014423321135
0.0554100680453741	0.29002674182471	0.192769067513457	-0.193032962270629	-0.290140515416893
0.0554312356389676	0.290022981949163	0.192766348363507	-0.193030341211434	-0.290136797659229
0.055467228744259	0.290016588793184	0.192761724832202	-0.193025884465103	-0.290130476116143
0.0555079136284195	0.290009362409412	0.192756498729586	-0.193020846877186	-0.290123330674373
0.0555193984413831	0.290007322521094	0.192755023491147	-0.19301942485187	-0.290121313633815
0.0555406005400603	0.29000355671559	0.192752300081093	-0.193016799676037	-0.290117590006249
0.0555520855798276	0.290001516819207	0.19275082484143	-0.193015377647886	-0.290115572956686
0.0555800718741472	0.289996546127134	0.192747230076356	-0.193011912542623	-0.290110657934799
0.0555848200813176	0.289995702796867	0.19274662018755	-0.193011324651593	-0.290109824049351
0.0555898064337992	0.289994817171634	0.192745979711707	-0.193010707276648	-0.29010894834255
0.055592359403288	0.289994363739974	0.192745651794311	-0.193010391186644	-0.290108499989007
0.0555944508792823	0.289993992274365	0.192745383154031	-0.193010132235716	-0.290108132683539
0.0555973649170768	0.289993474714747	0.192745008860088	-0.193009771441822	-0.290107620920187
0.0556012914735665	0.289992777323753	0.192744504514056	-0.193009285286503	-0.290106931339393
0.0556045550107439	0.289992197691831	0.192744085330324	-0.193008881221807	-0.290106358198835
0.0556208726966309	0.289989299545932	0.19274198942354	-0.193006860909066	-0.290103492509166
0.0556486439695967	0.289984367207852	0.192738422419175	-0.193003422554808	-0.290098615406476
0.0556681538875847	0.289980902173596	0.192735916555993	-0.193001007067831	-0.290095189174563
0.0556756932095551	0.289979563170625	0.192734948209459	-0.193000073645135	-0.290093865165809
0.0556777846855494	0.289979191719974	0.192734679582135	-0.192999814705928	-0.290093497874653
0.0556882420655211	0.28997733447235	0.192733336450393	-0.192998520014304	-0.290091661424256
0.0557056943568026	0.289974234938047	0.192731094919806	-0.192996359323564	-0.290088596597482
0.0557255504224949	0.289970708524182	0.192728544681711	-0.192993901057091	-0.290085109670181
0.0557333344031284	0.289969326107627	0.19272754494463	-0.192992937373989	-0.290083742732761
0.0557410651226011	0.289967953155276	0.192726552052614	-0.192991980288832	-0.290082385153408
0.0557766127299055	0.289961640073958	0.192721986566368	-0.192987579445219	-0.290076142757779
0.0558029153445783	0.289956968927954	0.192718608502828	-0.192984323199353	-0.290071523910969
0.055808884228762	0.289955908907403	0.19271784192194	-0.192983584262015	-0.29007047575838
0.0558151850049559	0.289954789949111	0.192717032719195	-0.19298280423963	-0.290069369327809
0.0558243989288682	0.289953153649456	0.19271584938895	-0.192981663580702	-0.29006775134777
0.0558266700447231	0.28995275032338	0.192715557713961	-0.192981382423561	-0.2900673525372
0.0558379385275723	0.289950749166947	0.192714110530314	-0.19297998742526	-0.290065373784843
0.055841473259361	0.289950121440388	0.192713656575315	-0.192979549839732	-0.290064753085967
0.0558518612072239	0.289948276669918	0.192712322487709	-0.19297826385858	-0.290062928968334
0.0558551033386023	0.289947700909565	0.192711906113823	-0.192977862498805	-0.290062359653755
0.0558693875708479	0.289945164226497	0.192710071656659	-0.192976094190161	-0.290059851369111
0.0558862491508455	0.289942169864472	0.192707906222293	-0.192974006837832	-0.290056890528552
0.0558932956158433	0.289940918525908	0.192707001292156	-0.192973134537632	-0.290055653198316
0.0559004310375516	0.289939651394408	0.192706084941667	-0.192972251228652	-0.290054400251804
0.0559047806556105	0.289938878977166	0.192705526353605	-0.192971712781891	-0.290053636481369
0.0559119160773189	0.289937611852699	0.192704610009208	-0.192970829478422	-0.290052383541585
0.055916250298093	0.289936842174019	0.192704053402199	-0.192970292941063	-0.290051622478918
0.0559212723338394	0.289935950353941	0.192703408466725	-0.192969671260006	-0.290050740642076
0.0559438903444188	0.289931933843056	0.192700503859623	-0.192966871382853	-0.290046769092067
0.055946294023746	0.289931506999777	0.192700195181127	-0.192966573834089	-0.290046347026794
0.0559583124203824	0.289929372790817	0.192698651795089	-0.192965086096096	-0.290044236707546
0.0559822036005383	0.289925130267471	0.192695583754335	-0.192962128674169	-0.290040041672587
0.0560296278300132	0.289916708961689	0.192689493788712	-0.192956258276036	-0.290031714625454
0.0560354666642625	0.289915672150415	0.192688744008439	-0.192955535527639	-0.290030689418655
0.0560469517040298	0.289913632741801	0.192687269191255	-0.192954113881697	-0.290028672835779
0.056052103253573	0.289912717980295	0.192686607673545	-0.192953476213343	-0.290027768312469
0.0560635882933403	0.289910678588078	0.192685132870563	-0.192952054580249	-0.290025751745281
0.0560739953831366	0.289908830616623	0.192683796496451	-0.192950766384858	-0.290023924456147
0.0560748567761894	0.289908677660757	0.192683685885354	-0.192950659761471	-0.290023773212135
0.0560791637414534	0.289907912882379	0.192683132830695	-0.192950126645284	-0.290023016992986
0.0560950753601477	0.289905087504941	0.192681089641855	-0.19294815711584	-0.290020223236103
0.056110986978842	0.289902262149231	0.192679046471833	-0.19294618760342	-0.290017429500007
0.0561188004705297	0.289900874750046	0.192678043168356	-0.192945220469274	-0.290016057627473
0.0561224720186093	0.28990022281505	0.192677571719117	-0.1929447660158	-0.290015412988348
0.0561302855102969	0.289898835423567	0.192676568422309	-0.192943798887688	-0.290014041123182
0.056132953912896	0.289898361613674	0.192676225785266	-0.192943468602596	-0.290013572615663
0.0561457501264286	0.289896089486555	0.19267458269095	-0.192941884740847	-0.290011325915493
0.0561535686451135	0.28989470121808	0.192673578762175	-0.192940917002749	-0.29000995318265
0.0561572351661958	0.289894050186637	0.192673107967907	-0.192940463180074	-0.290009309436616
0.0561581905824565	0.289893880542083	0.192672985289246	-0.192940344923828	-0.290009141690474
0.0561629676637603	0.28989303232049	0.192672371896958	-0.192939753643518	-0.290008302960892
0.0561824263286966	0.289889577247809	0.192669873360608	-0.192937345175049	-0.290004886551499
0.0561928335947503	0.289887729351192	0.192668537055786	-0.192936057041003	-0.290003059332967
0.0561957310516745	0.289887214885279	0.192668165020447	-0.192935698416615	-0.290002550623908
0.0562029472017895	0.28988593360508	0.192667238464828	-0.192934805260865	-0.290001283681086
0.0562043186345175	0.28988569009768	0.192667062372934	-0.19293463551659	-0.290001042898489
0.0562099528759421	0.289884689700701	0.192666338938082	-0.192933938159449	-0.290000053695716
0.0562155871173667	0.289883689306447	0.19266561550559	-0.192933240804443	-0.28999906449555
0.0562186147199167	0.289883151738098	0.192665226764603	-0.1929328660763	-0.289998532942381
0.0562284371246225	0.289881407718733	0.19266396558285	-0.192931650355752	-0.289996808437739
0.0562636790241281	0.289875150403167	0.192659440635828	-0.192927288513799	-0.289990621136285
0.0562989209236338	0.289868893194181	0.192654915781111	-0.192922926755355	-0.289984433936806
0.0563153190519971	0.289865981738297	0.192652810388367	-0.192920897248643	-0.289981555054919
0.0563435098541863	0.289860976569982	0.1926491909543	-0.19291740826941	-0.289976605883782
0.0563542145917246	0.289859076002941	0.192647816582075	-0.192916083432603	-0.289974726579467
0.0563656996314918	0.289857036908482	0.192646342036974	-0.192914662032811	-0.28997271029717
0.0563826683750457	0.289854024238632	0.19264416346623	-0.19291256198069	-0.289969731330594
0.0563833323107151	0.289853906362465	0.192644078225774	-0.192912479812389	-0.289969614773113
0.056385228567797	0.289853569698254	0.192643834771918	-0.192912245132853	-0.289969281875172
0.0563871248248789	0.289853233034351	0.192643591318328	-0.192912010453558	-0.289968948977526
0.0563904868937306	0.289852636129115	0.192643159675124	-0.19291159436714	-0.289968358749839
0.0563908907939926	0.289852564420303	0.192643107819965	-0.192911544380881	-0.289968287843229
0.0563925221044028	0.289852274796145	0.192642898382592	-0.192911342491787	-0.289968001459069
0.0563941534148129	0.289851985172216	0.192642688945416	-0.192911140602871	-0.289967715075128
0.0563948173504824	0.289851867296703	0.192642603705526	-0.192911058435082	-0.289967598518273
0.0563981370288294	0.289851277919707	0.19264217750657	-0.192910647596584	-0.289967015734538
0.0564062869929649	0.289849830975887	0.19264113117186	-0.192909638972179	-0.289965584977309
0.0564135771960015	0.289848536678797	0.192640195221927	-0.192908736753993	-0.289964305159035
0.0564138396050517	0.28984849009098	0.192640161532714	-0.19290870427894	-0.289964259092375
0.0564151516503026	0.28984825715198	0.192639993086731	-0.192908541903744	-0.28996402875916
0.0564201069430356	0.289847377396358	0.1926393569062	-0.192907928651067	-0.28996315884493
0.0564250622357687	0.289846497642844	0.192638720727494	-0.192907315400042	-0.289962288932715
0.0564291706612071	0.289845768242181	0.192638193274109	-0.192906806955829	-0.28996156769139
0.0564363307186179	0.289844497065067	0.192637274045014	-0.192905920855141	-0.289960310734008
0.0564704586311461	0.289838438148774	0.192632892656227	-0.192901697365598	-0.289954319592462
0.056519664524885	0.28982970253136	0.192626575687645	-0.192895608042871	-0.289945681685611
0.056523398716223	0.289829039601637	0.192626096305886	-0.192895145936252	-0.289945026170688
0.0565312172349079	0.289827651586539	0.192625092596549	-0.192894178396679	-0.289943653680272
0.0565348837559902	0.289827000673917	0.192624621905187	-0.192893724667102	-0.289943010047926
0.0565522373006143	0.289823919937822	0.192622394149317	-0.192891577189607	-0.289939963768497
0.0565849242122551	0.289818117173438	0.192618198038023	-0.192887532283828	-0.28993422590321
0.0565911328403417	0.289817014993224	0.192617401027848	-0.192886763993126	-0.289933136049634
0.0565964092520223	0.289816078306353	0.192616723689835	-0.192886111062184	-0.289932209838463
0.056602617880109	0.289814976132258	0.192615926684959	-0.192885342776276	-0.289931119990741
0.056624395546342	0.289811110122426	0.192613131097058	-0.192882647922173	-0.289927297216328
0.0566463967959266	0.289807204463008	0.192610306843663	-0.192879925433363	-0.289923435234424
0.0566617092897745	0.289804486215289	0.192608341232778	-0.192878030646868	-0.289920747384452
0.0566629134477638	0.289804272456076	0.192608186659998	-0.192877881643571	-0.289920536015647
0.0566689342377101	0.289803203661875	0.192607413797717	-0.192877136628552	-0.289919479173411
0.0566929676417915	0.289798937348559	0.192604328762349	-0.192874162749544	-0.289915260567842
0.0567184738194943	0.289794409648599	0.192601054722112	-0.192871006672885	-0.289910783496832
0.056731863181519	0.289792032873659	0.19259933604764	-0.192869349921059	-0.289908433298383
0.0567398199006619	0.289790620466326	0.192598314719995	-0.192868365390766	-0.289907036683996
0.0567433482212862	0.289789994151385	0.192597861824857	-0.19286792881287	-0.289906417372189
0.0567441423174741	0.289789853190899	0.19259775989482	-0.192867830555236	-0.289906277987847
0.0567450430960416	0.289789693293227	0.192597644271109	-0.192867719097291	-0.289906119878062
0.0567469553223703	0.289789353853166	0.192597398818418	-0.192867482487914	-0.289905784233424
0.0567519608361591	0.289788465323897	0.192596756313735	-0.192866863131692	-0.289904905639129
0.0567556273572414	0.289787814480726	0.192596285682517	-0.192866409456528	-0.289904262073231
0.0567739599626529	0.289784560282172	0.19259393254141	-0.19286414109426	-0.2899010442603
0.0567971777464551	0.289780438962916	0.192590952383208	-0.192861268302911	-0.289896969020732
0.056823153706929	0.289775828102805	0.192587618242015	-0.192858054278784	-0.289892409712016
0.0568302891286374	0.289774561540667	0.192586702384622	-0.192857171415906	-0.289891157310261
0.0568524647178569	0.289770625324441	0.19258385609104	-0.192854427660955	-0.289887265100721
0.0568746403070765	0.28976668915041	0.192581009833998	-0.192851683939062	-0.289883372931553
0.0568819909490812	0.289765384418464	0.192580066380476	-0.192850774472557	-0.289882082785693
0.056884884377384	0.289764870838972	0.192579695010597	-0.192850416480861	-0.289881574947657
0.0568861253468437	0.289764650568841	0.192579535733062	-0.192850262941109	-0.289881357139985
0.0568909838762987	0.289763788188765	0.192578912145415	-0.192849661817395	-0.289880504400641
0.0568958424057537	0.289762925810714	0.192578288559521	-0.192849060695268	-0.289879651663235
0.0568986275383916	0.289762431456848	0.192577931092185	-0.192848716105121	-0.289879162835791
0.056907327445521	0.289760887250039	0.192576814476679	-0.192847639713684	-0.289877635891659
0.0569137112430427	0.289759754149706	0.19257599513274	-0.192846849884927	-0.289876515458114
0.0569188124852882	0.289758848700682	0.192575340403638	-0.192846218740967	-0.289875620130911
0.0569357096340292	0.289755849543858	0.192573171719219	-0.192844128177703	-0.289872654500511
0.0569526067827702	0.289752850411532	0.192571003056014	-0.192842037633631	-0.289869688893551
0.0569575112636606	0.289751979903147	0.192570373594778	-0.192841430846482	-0.289868828115871
0.0569640918225374	0.289750811906796	0.192569529021613	-0.192840616695872	-0.289867673175497
0.0569653247553483	0.289750593071538	0.192569370782832	-0.192840464157025	-0.289867456786387
0.0569714894194026	0.289749498897201	0.192568579590624	-0.192839701464319	-0.289866374842709
0.0569778954061121	0.289748361893644	0.192567757429305	-0.192838908917862	-0.289865250548444
0.0569819613446588	0.28974764022888	0.192567235597553	-0.192838405882785	-0.289864536950305
0.0569922744112472	0.289745809765675	0.192565912000765	-0.192837129962373	-0.28986272694745
0.0569964730787054	0.289745064548016	0.192565373138791	-0.192836610510244	-0.28986199005952
0.0570195018138767	0.289740977225711	0.192562417626832	-0.192833761454648	-0.289857948422715
0.0570393578795689	0.289737453050444	0.192559869327471	-0.192831304942139	-0.289854463637278
0.0570408450699278	0.289737189096219	0.192559678464745	-0.192831120954002	-0.289854202633234
0.0570486585616154	0.289735802320479	0.192558675701178	-0.192830154308314	-0.289852831357206
0.0570756082175143	0.289731019207314	0.192555217085976	-0.192826820264627	-0.289848101702642
0.0570954403186744	0.289727499380871	0.192552671944845	-0.192824366791693	-0.289844621214365
0.057122691685836	0.289722662828742	0.192549174704205	-0.192820995508138	-0.289839838714585
0.0571318545955989	0.28972103661673	0.192547998815949	-0.192819861970095	-0.289838230676338
0.0571405997863119	0.289719484547246	0.192546876539945	-0.192818780113088	-0.289836695951823
0.0571433396353661	0.289718998288634	0.192546524934505	-0.192818441170719	-0.289836215127293
0.0571570388806372	0.289716567005233	0.192544766915674	-0.192816746466447	-0.289833811013886
0.0572007388765432	0.28970881142466	0.19253915900533	-0.192811340517914	-0.289826142099762
0.0572071030729173	0.289707681963675	0.192538342315884	-0.192810553239805	-0.28982502525975
0.0572148136547293	0.289706313562829	0.192537352854724	-0.19280959941175	-0.289823672149723
0.0572185881126846	0.289705643709731	0.19253686849865	-0.19280913249852	-0.289823009781654
0.0572291926598643	0.289703761727157	0.192535507679291	-0.192807820685251	-0.289821148828399
0.0572298565955337	0.289703643899217	0.192535422480597	-0.192807738554733	-0.28982103231706
0.0572300577551671	0.289703608199643	0.192535396667052	-0.192807713670784	-0.289820997016391
0.0572310635533338	0.289703429701826	0.192535267599369	-0.192807589251082	-0.289820820513095
0.0572360925441673	0.289702537214045	0.192534622262083	-0.192806967153592	-0.28981993799786
0.0572601014808201	0.289698276412444	0.192531541379198	-0.192803997217498	-0.289815724804963
0.0572840726828103	0.289694022356854	0.192528465381238	-0.192801031987883	-0.289811518281119
0.0573125264661314	0.289688972862796	0.192524814231361	-0.192797512314597	-0.289806525204412
0.0573131904018008	0.289688855039602	0.192524729036778	-0.192797430187798	-0.289806408697616
0.0573140738300579	0.289688698264926	0.192524615677499	-0.192797320910487	-0.289806253674526
0.0573184909713432	0.28968791439255	0.192524048881978	-0.192796774524719	-0.289805478560037
0.0573417138763836	0.289683793249268	0.192521069005991	-0.192793901949741	-0.289801403459733
0.0573434352870872	0.28968348776908	0.192520848122628	-0.192793689019972	-0.289801101392427
0.0573500669353494	0.289682310924381	0.192519997182623	-0.192792868720595	-0.289799937695581
0.0573511557276023	0.289682117708917	0.192519857474548	-0.192792734043107	-0.289799746638731
0.0573555439959065	0.289681338974338	0.192519294396013	-0.192792191239764	-0.289798976604191
0.0573699230010416	0.289678787312286	0.192517449370916	-0.192790412649276	-0.289796453448987
0.0574125943831125	0.289671215060682	0.192511974133245	-0.192785134555475	-0.289788965790285
0.05742923724883	0.28966826174271	0.192509838695482	-0.192783076005072	-0.28978604546375
0.0574314484970737	0.28966786935299	0.192509554972876	-0.192782802497929	-0.289785657457349
0.0574376571251604	0.289666767623738	0.192508758353206	-0.192782034560522	-0.289784568035252
0.0574407222885973	0.289666223707657	0.192508365067782	-0.192781655435263	-0.28978403019509
0.0574532568073087	0.289663999454134	0.192506756794245	-0.192780105066871	-0.289781830787746
0.0574581632772464	0.289663128803471	0.192506127260228	-0.192779498198746	-0.28978096986263
0.0574826956269352	0.289658775581134	0.192502979616966	-0.192776463882392	-0.289776665266689
0.0575088105108069	0.289654141597628	0.192499628974485	-0.192773233872636	-0.289772083043921
0.0575147823033408	0.289653081934733	0.192498862777094	-0.192772495260124	-0.289771035217001
0.0575202955505741	0.289652103640985	0.192498155414677	-0.192771813364251	-0.289770067850283
0.0575209909314275	0.28965198024987	0.19249806619586	-0.19277172735749	-0.289769945837377
0.0575244678356942	0.28965136329492	0.192497620102313	-0.192771297324176	-0.289769335773442
0.05753766819439	0.289649020983145	0.192495926478919	-0.192769664674022	-0.289767019623576
0.0575422445816966	0.28964820893856	0.192495339325427	-0.192769098658846	-0.289766216648822
0.0575454867130749	0.289647633648472	0.192494923358786	-0.192768697667509	-0.28976564778419
0.0575491532341572	0.289646983054937	0.192494452943733	-0.192768244187912	-0.289765004457145
0.0575509920786751	0.289646656767775	0.192494217020157	-0.192768016757821	-0.289764681814275
0.0575585314006454	0.289645318982891	0.192493249728496	-0.192767084289471	-0.289763358970979
0.0575606228766398	0.289644947870149	0.192492981393802	-0.192766825615008	-0.28976299200313
0.0575684552368987	0.289643558094826	0.192491976511148	-0.192765856908634	-0.289761617749861
0.0575762875971577	0.289642168324767	0.19249097163305	-0.192764888206384	-0.289760243501628
0.0575783874663376	0.289641795725932	0.192490702224288	-0.192764628496355	-0.289759875064183
0.0575786321250008	0.289641752313951	0.192490670835122	-0.192764598237199	-0.28975983213705
0.0575798554183166	0.289641535254123	0.192490513889357	-0.192764446941482	-0.289759617501459
0.0575836789903159	0.289640856804516	0.192490023334438	-0.192763974046497	-0.289758946629105
0.0575906666022928	0.28963961693504	0.192489126843748	-0.192763109829226	-0.289757720606986
0.0575951640300831	0.289638818921645	0.192488549838506	-0.192762553595902	-0.289756931506053
0.057609157177243	0.289636336020425	0.192486754573209	-0.192760822958741	-0.289754476334289
0.0576231503244028	0.289633853136004	0.192484959322457	-0.19275909233474	-0.289752021178599
0.0576617212726047	0.289627009358239	0.192480010938134	-0.192754322081515	-0.289745253829023
0.0576687192185368	0.289625767701983	0.192479113162199	-0.192753456622863	-0.28974402603858
0.0576740004085599	0.289624830655137	0.192478435633606	-0.192752803483157	-0.289743099455826
0.0576917224198523	0.289621686238374	0.192476162076064	-0.192750611765599	-0.289739990152507
0.0577072371199586	0.289618933486992	0.192474171713715	-0.192748693048079	-0.289737268140166
0.057719362466178	0.289616782118272	0.192472616179976	-0.192747193506396	-0.289735140794589
0.0577211645918951	0.289616462372859	0.192472384990202	-0.192746970638334	-0.289734824619561
0.0577301752204803	0.28961486364997	0.192471229044951	-0.192745856301302	-0.28973324374842
0.0577413333861512	0.289612883907081	0.192469797607268	-0.192744476387685	-0.289731286111536
0.0577423666905724	0.289612700573089	0.19246966504913	-0.1927443486009	-0.289731104824652
0.057745728759424	0.289612104058805	0.192469233744462	-0.19274393282076	-0.289730514971029
0.0577461326596861	0.28961203239696	0.192469181929973	-0.192743882871297	-0.289730444109356
0.0577481521609961	0.289611674087946	0.192468922857712	-0.192743633124143	-0.289730089801193
0.0577538517303396	0.289610662846581	0.19246819168858	-0.19274292827279	-0.28972908985121
0.0577572137991913	0.289610066335609	0.19246776038678	-0.192742512495245	-0.289728500000756
0.0577576176994533	0.289609994674162	0.192467708572636	-0.192742462546093	-0.289728429139464
0.0577596372007633	0.289609636367138	0.192467449502098	-0.192742212800499	-0.289728074833204
0.0577690873419358	0.289607959694507	0.192466237200317	-0.192741044133879	-0.289726416881723
0.0577991310675888	0.289602629296727	0.192462383115495	-0.192737328769008	-0.289721145999701
0.0578041105249297	0.289601745842261	0.192461744344639	-0.192736712989026	-0.289720272409074
0.0578044983981622	0.289601677025948	0.192461694587865	-0.192736665023112	-0.289720204361098
0.0578064377643246	0.289601332944577	0.192461445804164	-0.192736425193693	-0.289719864121402
0.057816069130582	0.28959962415719	0.192460210287654	-0.192735234145937	-0.289718174412506
0.0578257004968395	0.289597915377761	0.192458974778034	-0.192734043104416	-0.289716484711224
0.057826994193172	0.289597685853124	0.192458808823467	-0.192733883122806	-0.28971625774916
0.0578320898648893	0.28959678179213	0.192458155155057	-0.192733252980843	-0.289715363781687
0.0578371855366067	0.289595877733363	0.192457501488576	-0.192732622840625	-0.289714469816346
0.057854997619888	0.289592717584564	0.192455216591661	-0.192730420179071	-0.289711344948682
0.0578728097031692	0.289589557462984	0.192452931718312	-0.192728217538837	-0.289708220107061
0.0578824648738559	0.289587844507226	0.192451693195766	-0.192727023590417	-0.289706526274573
0.0578864591006013	0.289587135880591	0.192451180836068	-0.192726529670301	-0.289705825558901
0.0578979441403685	0.289585098296059	0.192449707598442	-0.192725109453404	-0.289703810721303
0.0579026310779843	0.289584266780066	0.192449106386722	-0.192724529878681	-0.289702988487982
0.0579124660211035	0.289582521955524	0.192447844825614	-0.192723313719557	-0.289701263141682
0.0579401060674292	0.289577618358867	0.192444299382725	-0.192719895870379	-0.289696414284603
0.0579401660779485	0.289577607712524	0.19244429168512	-0.192719888449793	-0.289696403757104
0.057940466130545	0.289577554480815	0.192444253197099	-0.192719851346863	-0.289696351119617
0.0579419663935274	0.289577288322381	0.19244406075709	-0.192719665832304	-0.289696087932288
0.0579468087556216	0.28957642925064	0.192443439624329	-0.192719067052537	-0.289695238450251
0.0579516511177158	0.28957557018091	0.192442818493309	-0.192718468274346	-0.289694388970139
0.057963136157483	0.289573532660612	0.192441345311296	-0.192717048107764	-0.289692374194001
0.0579782516347684	0.289570851094477	0.19243940646927	-0.192715179038001	-0.289689722560743
0.0579783788804175	0.289570828520505	0.192439390147713	-0.192715163303797	-0.289689700238749
0.0579790151086634	0.289570715650664	0.192439308539946	-0.192715084632791	-0.2896895886288
0.0579821962498926	0.28957015130198	0.192438900501564	-0.192714691278168	-0.28968903057955
0.0579919174557563	0.289568426721957	0.192437653587323	-0.192713489235386	-0.289687325249647
0.05800163866162	0.289566702150041	0.192436406680101	-0.192712287198955	-0.289685619927501
0.0580131237013872	0.289564664678996	0.192434933540729	-0.192710867070952	-0.289683605198488
0.0580222190783069	0.289563051147368	0.192433766920649	-0.192709742431639	-0.289682009676671
0.0580410287735469	0.289559714305623	0.192431354311357	-0.19270741663882	-0.289678710079142
0.058053627357736	0.289557479332548	0.192429738379547	-0.192705858854593	-0.289676500051215
0.0580617126866846	0.289556045012481	0.192428701337463	-0.192704859128995	-0.289675081739758
0.0580639124417891	0.2895556547816	0.192428419192873	-0.192704587136927	-0.289674695864256
0.0580737156851877	0.289553915716555	0.192427161815415	-0.192703375003929	-0.289672976208814
0.0580812741684653	0.289552574870638	0.192426192358846	-0.192702440431217	-0.28967165032782
0.058085200724955	0.289551878316525	0.192425688737526	-0.192701954931552	-0.289670961547751
0.0580962017134037	0.28954992679587	0.192424277753527	-0.192700594718207	-0.289669031807242
0.0581072027018525	0.289547975285597	0.192422866778517	-0.192699234512995	-0.289667102076668
0.0581131870192747	0.289546913707447	0.19242209924014	-0.192698494592012	-0.289666052346049
0.0581186877416197	0.289545937918561	0.192421393729192	-0.192697814466461	-0.289665087447173
0.0581189819759456	0.289545885723565	0.192421355991386	-0.192697778086518	-0.289665035834682
0.0581204531475751	0.289545624748694	0.192421167302455	-0.192697596186888	-0.289664777772331
0.0581278090057225	0.289544319877127	0.192420223860211	-0.19269668669092	-0.289663487463241
0.0581369611640031	0.289542696362479	0.192419050035036	-0.192695555101166	-0.289661882066947
0.0581817591147241	0.289534749692614	0.192413304489633	-0.192690016280993	-0.289654024078256
0.0582046427829664	0.289530690444862	0.19241036961033	-0.192687186995497	-0.289650010127711
0.0582591373269241	0.289521024043748	0.192403380725317	-0.192680449553784	-0.289640451588322
0.0582757615336487	0.289518075244194	0.192401248726986	-0.192678394257031	-0.289637535691076
0.0583397255771968	0.289506729531849	0.192393045745975	-0.19267048637822	-0.289626316565581
0.0583532968222364	0.289504322358272	0.192391305359346	-0.192668808599675	-0.289623936247975
0.0583553347956255	0.289503960878013	0.192391044009293	-0.192668556651271	-0.289623578800578
0.0583590953399158	0.28950329386213	0.192390561757266	-0.19266809174744	-0.289622919226241
0.0583698134740736	0.289501392770126	0.192389187269996	-0.192666766704666	-0.289621039343509
0.0583841924792086	0.289498842359261	0.192387343328168	-0.192664989094252	-0.289618517385458
0.0583998676681013	0.289496062063884	0.192385333183191	-0.192663051258415	-0.289615768106878
0.0584025027159753	0.289495594689677	0.192384995273377	-0.192662725503821	-0.289615305946601
0.0584139445500964	0.289493565276852	0.192383528016437	-0.19266131102638	-0.289613299173267
0.0584253863842176	0.289491535875258	0.192382060769219	-0.192659896557736	-0.289611292410678
0.0584302032751345	0.289490681522051	0.192381443076596	-0.192659301084057	-0.289610447588108
0.0584386686018926	0.289489180064792	0.192380357532027	-0.192658254587227	-0.289608962880024
0.0584569180553072	0.289485943261528	0.192378017345714	-0.192655998577855	-0.289605762183535
0.0584675262854757	0.289484061752333	0.192376657029488	-0.192654687191784	-0.28960390166229
0.0584932638506393	0.289479496896638	0.192373356680749	-0.192651505553514	-0.289599387725585
0.0585040777727649	0.289477578939078	0.19237197001747	-0.192650168766351	-0.289597491161469
0.0585135370814016	0.289475901244034	0.192370757062652	-0.192648999439205	-0.289595832179649
0.0585512140283963	0.289469218968493	0.192365925862787	-0.192644342004476	-0.289589224436622
0.058588890975391	0.289462536814723	0.192361094768335	-0.192639684665121	-0.289582616810107
0.0585922530442427	0.289461940544593	0.192360663675042	-0.192639269076221	-0.289582027190095
0.0585926569445047	0.28946186891208	0.192360611885946	-0.192639219149732	-0.289581956356487
0.0585946764458147	0.289461510749722	0.192360352940651	-0.192638969517451	-0.289581602188647
0.0586047739523649	0.289459719943181	0.192359058218719	-0.192637721360157	-0.289579831354469
0.0586206112693525	0.289456911191058	0.192357027542378	-0.192635763716129	-0.289577053927005
0.0586278812871319	0.289455621858794	0.192356095379794	-0.192634865077961	-0.289575778973812
0.0586674739965976	0.289448600200699	0.19235101886655	-0.192629971133015	-0.289568835621084
0.0586722247816581	0.289447757671075	0.192350409736387	-0.192629383908734	-0.28956800248704
0.0586755868505098	0.289447161424978	0.192349978663898	-0.192628968338658	-0.289567412890024
0.0586759907507718	0.289447089795351	0.192349926877302	-0.19262891841443	-0.289567342059178
0.0586780102520818	0.28944673164743	0.192349667944504	-0.192628668793455	-0.289566987905151
0.058686856453178	0.289445162824377	0.192348533721721	-0.192627575359742	-0.289565436576731
0.0587059918980194	0.289441769285893	0.192346080275161	-0.192625210143174	-0.289562080880347
0.0587131273197277	0.289440503876361	0.192345165415705	-0.192624328183163	-0.289560829581419
0.0587264018401865	0.289438149758762	0.192343463449193	-0.192622687420815	-0.289558501714256
0.0587301820992564	0.289437479366357	0.192342978773111	-0.192622220173955	-0.289557838797214
0.0587329833854199	0.289436982586124	0.192342619614178	-0.192621873930536	-0.289557347556418
0.0587336319443451	0.289436867570747	0.192342536461124	-0.192621793767698	-0.289557233823537
0.0587368747389709	0.289436292494402	0.192342120696323	-0.192621392953933	-0.28955666515965
0.0587489792595672	0.289434145889875	0.192340568759859	-0.19261989682519	-0.289554542490839
0.0587555585879252	0.28943297912312	0.192339725220104	-0.1926190836189	-0.289553388733949
0.0587866903627671	0.289427458318159	0.192335733839595	-0.192615235764793	-0.289547929486319
0.0587981754025344	0.289425421620562	0.192334261369799	-0.192613816242589	-0.28954591549736
0.058816317191687	0.289422204472484	0.192331935473856	-0.192611573980858	-0.289542734218891
0.0588481629464386	0.289416557219657	0.192327852699055	-0.192607638010346	-0.28953714992795
0.0588647995357491	0.289413607064287	0.192325719840389	-0.192605581841081	-0.289534232663103
0.0588700241690343	0.289412680588423	0.192325050031594	-0.192604936115785	-0.289533316516123
0.0588709124404337	0.28941252307291	0.192324936153565	-0.192604826332317	-0.289533160756675
0.0588753537974308	0.289411735496357	0.192324366764297	-0.192604277415773	-0.289532381960408
0.0588815092088015	0.289410643972923	0.192323577632862	-0.192603516657878	-0.289531302605716
0.05889748644739	0.289407810785028	0.192321529344025	-0.192601542015314	-0.289528501002854
0.0589007285787684	0.289407235871871	0.192321113703706	-0.192601141319215	-0.289527932498876
0.0589089714871572	0.289405774196581	0.192320056968712	-0.192600122578596	-0.289526487118333
0.0589122136185356	0.289405199286618	0.192319641331158	-0.192599721884998	-0.289525918617411
0.0589202399700064	0.289403776020158	0.192318612365387	-0.192598729914771	-0.289524511217265
0.0589236832610181	0.289403165442982	0.192318170942303	-0.192598304362572	-0.289523907446637
0.0589314967527057	0.28940177992933	0.192317169271417	-0.192597338705477	-0.289522537378194
0.0589369577814769	0.289400811565131	0.192316469183324	-0.192596663787992	-0.289521579808872
0.0589389208560093	0.28940046346814	0.192316217523388	-0.192596421176077	-0.289521235592286
0.0589469547501791	0.289399038882583	0.192315187606588	-0.19259542828807	-0.289519826887158
0.0589504058957766	0.289398426920512	0.192314745183408	-0.192595001771326	-0.289519221746821
0.0589537269866711	0.289397838020891	0.19231431943356	-0.192594591328409	-0.289518639411818
0.0589584464086046	0.289397001169245	0.192313714424978	-0.192594008071542	-0.289517811888724
0.0589618909355438	0.289396390384198	0.192313272853221	-0.192593582375437	-0.289517207912182
0.0589738942218641	0.289394261964088	0.192311734096636	-0.192592098940739	-0.289515103217606
0.0589858975081844	0.289392133556337	0.192310195350747	-0.192590615515719	-0.289512998534855
0.0590035737762735	0.289388999245037	0.192307929383716	-0.192588431013398	-0.289509899160472
0.0590055298769264	0.289388652395847	0.192307678627484	-0.192588189272121	-0.289509556177419
0.059013251866647	0.289387283161801	0.19230668873383	-0.192587234966042	-0.289508202205369
0.0590209738563677	0.289385913932871	0.192305698844604	-0.192586280663969	-0.289506848238212
0.0590370607929382	0.289383061485132	0.192303636659082	-0.192584292614497	-0.289504027584055
0.0590569669616592	0.289379531862735	0.192301084912521	-0.192581832602244	-0.289500537302092
0.0590665427505017	0.289377833963042	0.192299857414756	-0.192580649231929	-0.289498858326446
0.0590916560416849	0.289373381119278	0.192296638233585	-0.192577545775537	-0.289494455110936
0.0591266278493616	0.289367180349674	0.192292155403157	-0.192573224091575	-0.289488323447848
0.0591332514541127	0.28936600594559	0.192291306372431	-0.19257240558076	-0.289487162131917
0.0591575106914695	0.289361704672234	0.192288196788683	-0.192569407774848	-0.289482908793102
0.0591669108739007	0.289360037990613	0.192286991871597	-0.192568246169302	-0.289481260684992
0.0591953646572218	0.289354993092406	0.19228334470048	-0.192564730095788	-0.289476272005685
0.0591960285928912	0.289354875376451	0.192283259598737	-0.192564648052985	-0.289476155601496
0.0591993482712383	0.289354286797243	0.192282834090509	-0.192564237839412	-0.289475573581095
0.0592091302661858	0.289352552454336	0.192281580263147	-0.192563029079893	-0.289473858564588
0.0592189122611334	0.289350818119636	0.192280326442889	-0.192561820326802	-0.289472143555934
0.0592262734781775	0.289349512991053	0.192279382913755	-0.192560910711488	-0.289470852970491
0.0592280515688626	0.289349197739942	0.192279155006343	-0.19256069099585	-0.289470541232224
0.0592358700875476	0.289347811539004	0.192278152867689	-0.192559724877331	-0.289469170477621
0.0592395366086299	0.289347161477138	0.192277682912902	-0.192559271814161	-0.289468527659289
0.0592578921049849	0.289343907126657	0.192275330219935	-0.192557003683308	-0.28946530957095
0.0592654314269552	0.289342570445701	0.192274363883945	-0.192556072079602	-0.289463987783917
0.0592675229029496	0.289342199639198	0.192274095814363	-0.192555813644998	-0.289463621109085
0.0592779802829212	0.289340345612309	0.192272755471323	-0.192554521476386	-0.289461787740309
0.0593034609991189	0.289335828082828	0.192269489591607	-0.192551372976461	-0.289457320545214
0.059336094998399	0.289330042414157	0.192265306941413	-0.192547340651758	-0.289451599337951
0.0593473714506128	0.289328043237692	0.192263861674014	-0.19254594732654	-0.289449622434762
0.0593513846006028	0.289327331758124	0.192263347323485	-0.192545451461375	-0.289448918881865
0.0593714503505526	0.289323774381009	0.192260775588773	-0.192542972151773	-0.289445401137206
0.0593976204944312	0.289319134832029	0.192257421526931	-0.192539738628292	-0.289440813275412
0.0593986224461621	0.28931895720314	0.192257293114125	-0.192539614830329	-0.289440637625371
0.0594038291225178	0.289318034149945	0.192256625813794	-0.192538971511072	-0.28943972485527
0.0594141371462684	0.289316206723406	0.192255304718286	-0.192537697892019	-0.289437917786599
0.0594289575508812	0.289313579349166	0.192253405321471	-0.192535866753362	-0.28943531968128
0.0594365160341587	0.28931223938192	0.192252436625515	-0.192534932868823	-0.289433994641022
0.0594404425906484	0.289311543284267	0.192251933399325	-0.192534447726656	-0.289433306297707
0.0594441913402961	0.289310878709342	0.192251452961869	-0.192533984554221	-0.289432649125925
0.0594480010739259	0.289310203324466	0.192250964709813	-0.192533513847948	-0.289431981264573
0.0594519276304156	0.289309507230681	0.192250461486971	-0.192533028708811	-0.289431292924959
0.059455672833368	0.289308843288199	0.19224998150725	-0.192532565977472	-0.289430636378458
0.0594759873682456	0.289305241986914	0.192247378044379	-0.192530056070649	-0.28942707519316
0.0595110105512395	0.289299033262655	0.192242889627796	-0.192525728942103	-0.289420935627101
0.0595445594636951	0.289293085987916	0.192238590232606	-0.192521584037538	-0.289415054595152
0.0595484014449597	0.289292404919298	0.192238097876351	-0.192521109372857	-0.289414381112312
0.0595568385996502	0.289290909268013	0.192237016644865	-0.192520066992455	-0.289412902119529
0.0595619405418932	0.289290004851564	0.192236362827415	-0.192519436667988	-0.289412007776339
0.0595874502531078	0.289285482802808	0.19223309376915	-0.192516285071876	-0.289407536092428
0.0596193660474133	0.289279825240799	0.19222900384218	-0.192512342098067	-0.28940194153966
0.0596332146475858	0.289277370392079	0.192227229203201	-0.192510631221377	-0.289399514030142
0.0596649349415473	0.289271747609728	0.192223164436622	-0.192506712497558	-0.289393953865707
0.0596662287746584	0.289271518264947	0.192222998641207	-0.192506552658903	-0.289393727074957
0.0596726979402141	0.289270371543194	0.192222169665995	-0.192505753467313	-0.289392593123268
0.0596873365892525	0.289267776715249	0.192220293844007	-0.19250394503963	-0.289390027191288
0.0597085386879298	0.289264018491319	0.192217576998352	-0.192501325802804	-0.289386310817839
0.0597165484538529	0.289262598712942	0.192216550632332	-0.192500336310792	-0.289384906849378
0.0597200237276971	0.289261982701813	0.19221610531456	-0.192499906991757	-0.289384297697775
0.0597320172299528	0.289259856796476	0.192214568487242	-0.192498425376958	-0.289382195464972
0.0597440107322086	0.289257730903475	0.192213031670602	-0.192496943771818	-0.289380093243974
0.059747252863587	0.289257156225716	0.192212616234029	-0.192496543260065	-0.289379524965233
0.0597479287998567	0.289257036414047	0.192212529621769	-0.192496459759398	-0.289379406487659
0.0597513084812052	0.289256437356288	0.192212096560974	-0.192496042256523	-0.289378814100353
0.0597653030649463	0.289253956788486	0.192210303351958	-0.192494313468883	-0.289376361153108
0.0597707255123813	0.289252995653408	0.192209608545516	-0.192493643623263	-0.289375410719906
0.0597724964831835	0.289252681747332	0.192209381622273	-0.192493424852176	-0.289375100309038
0.0597789708120057	0.289251534169349	0.192208552036497	-0.192492625068931	-0.289373965508764
0.0597854451408279	0.28925038659496	0.192207722453833	-0.192491825288501	-0.289372830711929
0.0597969301805952	0.289248350881207	0.192206250835602	-0.192490406536773	-0.289370817664348
0.05979988226012	0.289247827629392	0.192205872576931	-0.192490041866596	-0.289370300238498
0.0598136133992978	0.289245393814709	0.192204113174001	-0.192488345667624	-0.28936789352196
0.0598273445384757	0.289242960016197	0.192202353785066	-0.192486649481315	-0.289365486820895
0.0598305866698541	0.289242385361609	0.192201938368548	-0.192486248987706	-0.289364918564326
0.0598467973267461	0.289239512102191	0.192199861297659	-0.192484246530249	-0.289362077294419
0.0598687789470951	0.289235616003809	0.192197044824585	-0.192481531229883	-0.289358224572199
0.0598802639868623	0.289233580372138	0.192195573277392	-0.19248011254243	-0.289356211603157
0.0598851819186007	0.289232708711432	0.192194943159046	-0.192479505058513	-0.289355349646514
0.0598886591410339	0.289232092405194	0.192194497635107	-0.192479075538139	-0.289354740201478
0.0599060452532	0.289229010889561	0.192192270028873	-0.192476927948445	-0.289351692991181
0.059944550877775	0.289222186242482	0.192187336552088	-0.192472171679457	-0.289344944317334
0.0599457095282399	0.289221980887947	0.192187188103398	-0.192472028562863	-0.289344741248781
0.0599515027805643	0.289220954116999	0.192186445861446	-0.192471312981243	-0.289343725907666
0.0599812814536717	0.289215676319388	0.192182630603369	-0.192467634759771	-0.289338506860113
0.0600197993550934	0.289208849744937	0.192177695768732	-0.192462877168953	-0.289331756272392
0.0600420983188714	0.289204897730654	0.192174838921492	-0.192460122927742	-0.289327848246193
0.0600535833586386	0.289202862269695	0.192173367522039	-0.192458704373964	-0.289325835440498
0.0600601968485462	0.289201690184806	0.192172520242917	-0.192457887524816	-0.289324676401084
0.0600652975285625	0.289200786212303	0.19217186677779	-0.192457257528716	-0.289323782489845
0.0600745758536813	0.289199141858692	0.192170678105567	-0.192456111547046	-0.289322156437797
0.060101290633854	0.289194407365974	0.192167255635923	-0.19245281199153	-0.289317474638397
0.0601094027422851	0.289192969720057	0.192166216392306	-0.19245181007055	-0.289316052992609
0.0601408973275287	0.289187388233024	0.192162181661819	-0.192447920237689	-0.289310533622438
0.0601562654695303	0.289184664713661	0.192160212895795	-0.192446022173569	-0.289307840412374
0.0601579096599484	0.28918437333387	0.192160002264589	-0.192445819106445	-0.28930755227523
0.0601661306120389	0.289182916438392	0.192158949111569	-0.192444803773545	-0.289306111592838
0.0602040320715225	0.289176199716518	0.192154093773306	-0.192440122793064	-0.289299469615717
0.0602419335310061	0.289169483117835	0.192149238541651	-0.192435441909043	-0.289292827756472
0.0602527283130834	0.289167570173959	0.192147855733995	-0.192434108755789	-0.289290936098296
0.0602642133528506	0.289165534920455	0.192146384514074	-0.19243269036445	-0.289288923491103
0.0602754818356998	0.2891635380538	0.192144941044351	-0.192431298726291	-0.289286948843276
0.0602756983926179	0.289163499678263	0.192144913303943	-0.192431271981969	-0.289286910894734
0.0602767811772083	0.289163307800635	0.192144774601954	-0.192431138260408	-0.289286721152081
0.0602799107480928	0.289162753217545	0.192144373712265	-0.192430751765597	-0.289286172739678
0.0602830403189773	0.289162198635294	0.192143972823304	-0.192430365271445	-0.289285624328079
0.060286966875467	0.289161502822706	0.192143469843824	-0.192429880352499	-0.289284936257527
0.0603022157771797	0.289158800625867	0.192141516518545	-0.192427997164824	-0.28928226412658
0.06030975509915	0.289157464620163	0.192140550766961	-0.192427066089883	-0.289280942985658
0.0603118465751444	0.28915709400098	0.192140282859498	-0.192426807801963	-0.289280576490063
0.060321506792983	0.289155382170737	0.192139045438821	-0.192425614812128	-0.28927888370585
0.0603347813134418	0.289153029884292	0.192137345057191	-0.192423975483751	-0.289276557590809
0.0603503644765661	0.289150268518445	0.192135348969805	-0.192422051066129	-0.289273826947143
0.0603588156419669	0.289148770964732	0.192134266445862	-0.192421007409894	-0.289272346054514
0.0603663741252444	0.289147431600241	0.192133298271558	-0.192420073997341	-0.289271021591001
0.0603703006817341	0.289146735815713	0.19213279531636	-0.192419589100367	-0.289270333547298
0.0603833379771131	0.289144425620712	0.192131125368846	-0.192417979110558	-0.289268049053652
0.060396375272492	0.289142115440286	0.192129455433945	-0.192416369132163	-0.289265764573953
0.0604128919243292	0.289139188746382	0.192127339849659	-0.192414329503681	-0.289262870438809
0.0604200273460375	0.289137924381431	0.192126425894291	-0.192413448361673	-0.289261620139379
0.0604240153188177	0.289137217732315	0.192125915088128	-0.192412955894674	-0.289260921351373
0.0604357462231117	0.289135139081815	0.192124412522474	-0.192411507274318	-0.289258865824543
0.0604429461183569	0.28913386330657	0.192123490321106	-0.192410618181638	-0.289257604241303
0.0604584608184632	0.28913111421636	0.192121503127817	-0.192408702331387	-0.289254885732092
0.0605203110404404	0.289120155019244	0.192113581247874	-0.192401064847566	-0.289244048438995
0.0605471562230205	0.289115398442407	0.192110142960304	-0.192397749989555	-0.289239344768406
0.0605550629727484	0.289113997492861	0.19210913028678	-0.192396773668945	-0.289237959400904
0.0605553342234343	0.289113949431674	0.192109095545863	-0.192396740175151	-0.289237911874274
0.0605566904768638	0.289113709125836	0.192108921841359	-0.192396572706255	-0.289237674241217
0.0605584250416001	0.289113401789677	0.192108699684179	-0.192396358524016	-0.289237370323369
0.0605588289418621	0.289113330225273	0.192108647954033	-0.192396308650863	-0.289237299554931
0.0605608484431722	0.289112972403464	0.192108389303483	-0.192396059285262	-0.289236945712943
0.0605716995620589	0.289111049772922	0.192106999535926	-0.1923947194068	-0.289235044466384
0.0605832934345561	0.289108995550448	0.192105514649136	-0.19239328782307	-0.289233013091134
0.0605910912034874	0.289107613934683	0.192104515954434	-0.192392324978232	-0.289231646841601
0.060591111953241	0.28910761025823	0.192104513296928	-0.192392322416121	-0.289231643206037
0.0605912157020091	0.289107591875964	0.192104500009395	-0.192392309605566	-0.289231625028217
0.0605917344458499	0.289107499964651	0.192104433571746	-0.1923922455528	-0.289231534139128
0.0605932564600866	0.289107230293482	0.19210423864126	-0.192392057619644	-0.2892312674672
0.0605947784743233	0.289106960622511	0.192104043710946	-0.192391869686644	-0.289231000795462
0.0606025969930082	0.289105575337992	0.192103042365401	-0.192390904285724	-0.289229630917733
0.0606062635140905	0.289104925705884	0.192102572782545	-0.192390451559073	-0.289228988510613
0.0606184234007092	0.28910277123238	0.192101015434862	-0.192388950113718	-0.28922685799817
0.0606305832873279	0.289100616771555	0.19209945809815	-0.19238744867829	-0.289224727497859
0.0606319694256466	0.289100371179552	0.192099280573829	-0.192387277526241	-0.289224484637144
0.0606383967790155	0.289099232401708	0.192098457417187	-0.192386483916866	-0.289223358523859
0.0606463021644021	0.289097831755752	0.192097444971926	-0.19238550781315	-0.28922197345459
0.0606636897196081	0.289094751114059	0.192095218158427	-0.192383360929765	-0.289218927072338
0.0606653464349144	0.289094457586725	0.192095005985087	-0.192383156372189	-0.289218636809242
0.0606736300114461	0.289092989953586	0.192093945121445	-0.192382133587072	-0.289217185497142
0.0606991553827774	0.289088467562293	0.192090676162306	-0.192378981961704	-0.289212713396611
0.0607124299032362	0.289086115705731	0.19208897615267	-0.192377342969911	-0.289210387692907
0.0607153032319137	0.289085606637964	0.192088608179785	-0.192376988204445	-0.289209884285955
0.0607296698753012	0.289083061309744	0.19208676832455	-0.192375214385426	-0.289207367261358
0.0607528623601246	0.289078952350681	0.192083798225746	-0.192372350887706	-0.289203303992033
0.0607643473998918	0.289076917589741	0.192082327432062	-0.19237093288203	-0.289201291856155
0.0607694802904421	0.289076008218646	0.192081670108551	-0.192370299150219	-0.289200392596487
0.0607917578998521	0.289072061421125	0.192078817236471	-0.192367548667932	-0.289196489683136
0.0607922524720515	0.289071973801061	0.192078753901941	-0.192367487606459	-0.289196403037297
0.0607947253330484	0.289071535701053	0.192078437229566	-0.192367182299339	-0.289195969808406
0.0607986370381808	0.289070842691861	0.192077936301019	-0.192366699348879	-0.289195284504563
0.0608016471447777	0.289070309413412	0.192077550830937	-0.192366327713088	-0.289194757155439
0.0608032429396193	0.28907002669849	0.192077346475932	-0.192366130692246	-0.28919447758391
0.0608087889417077	0.28906904415688	0.192076636265002	-0.19236544597022	-0.289193505966725
0.0608143349437961	0.289068061617907	0.192075926056354	-0.192364761250259	-0.289192534352063
0.0608147279793866	0.289067991987166	0.19207587572518	-0.192364712725416	-0.289192465495506
0.060816693157339	0.289067643833664	0.192075624069483	-0.192364470101358	-0.289192121212909
0.0608236348285853	0.289066414040737	0.192074735138988	-0.192363613073438	-0.289190905093211
0.0608487228643979	0.289061969455457	0.192071522466945	-0.192360515698303	-0.289186509923141
0.0608738109002105	0.289057524924146	0.192068309841601	-0.192357418365423	-0.289182114804713
0.0608864119673638	0.289055292572156	0.192066696241159	-0.192355862671706	-0.289179907270649
0.06088862260369	0.289054900946537	0.192066413164464	-0.192355589753615	-0.28917951999884
0.0608954436436108	0.289053692566803	0.192065539718043	-0.192354747651908	-0.28917832505291
0.0609022646835316	0.289052484191058	0.192064666275074	-0.192353905553325	-0.289177130110798
0.060902928619201	0.289052366572291	0.192064581257438	-0.192353823586623	-0.289177013799603
0.0609061121274035	0.289051802602048	0.192064173606441	-0.192353430564515	-0.289176456099023
0.0609092956356061	0.289051238632673	0.192063765956195	-0.192353037543087	-0.289175898399274
0.0609198989840286	0.289049360219475	0.192062408196124	-0.192351728506877	-0.289174040868123
0.0609329828132287	0.289047042395369	0.192060732821681	-0.192350113253355	-0.289171748810506
0.0609331735044874	0.289047008614175	0.192060708403903	-0.192350089711806	-0.289171715404843
0.0609341269607804	0.289046839708251	0.192060586315055	-0.192349972004094	-0.289171548376571
0.0609388942422459	0.289045995179797	0.192059975871827	-0.19234938346645	-0.289170713236331
0.060959764073858	0.289042298092183	0.192057303541098	-0.192346807030382	-0.289167057246712
0.0609719564099571	0.28904013823891	0.192055742357331	-0.192345301867682	-0.289164921402499
0.0609800362317325	0.289038706918141	0.192054707771964	-0.192344304406717	-0.289163505992153
0.0610086145748124	0.28903364437911	0.192051048480661	-0.192340776420787	-0.289158499726377
0.0610371929178923	0.289028581910108	0.192047389249952	-0.192337248489683	-0.28915349352761
0.0610429950247088	0.289027554112891	0.192046646343482	-0.19233653223956	-0.289152477154266
0.0610640523066233	0.289023824006611	0.192043950172981	-0.192333932809541	-0.289148788507005
0.061099252597902	0.289017588679547	0.192039443207623	-0.192329587552895	-0.289142622481022
0.0611000454119148	0.289017448242879	0.192039341698575	-0.192329489685902	-0.289142483605166
0.0611022829663279	0.289017051889573	0.192039055210429	-0.192329213476682	-0.289142091656916
0.061104520520741	0.289016655536697	0.192038768722653	-0.192328937267797	-0.289141699709077
0.0611107291488276	0.28901555576341	0.192037973795975	-0.192328170862166	-0.28914061215852
0.0611107376376692	0.28901555425973	0.192037972709102	-0.192328169814288	-0.289140610671552
0.0611107800818773	0.289015546741332	0.192037967274733	-0.192328164574898	-0.289140603236712
0.0611109923029175	0.289015509149346	0.192037940102894	-0.19232813837795	-0.289140566062516
0.0611120534081186	0.289015321189472	0.192037804243745	-0.192328007393251	-0.289140380191591
0.0611170297643185	0.289014439699195	0.19203716709454	-0.19232739310407	-0.289139508497982
0.0611220061205184	0.289013558211041	0.192036529947173	-0.19232677881655	-0.289138636806404
0.0611378662674992	0.289010748833936	0.192034499306783	-0.192324821031626	-0.28913585865136
0.0611537264144799	0.289007939478399	0.192032468685054	-0.192322863263587	-0.289133080516954
0.0611703200151484	0.289005000227091	0.192030344177047	-0.192320814976493	-0.289130173929604
0.0611825864041691	0.289002827476953	0.192028773702723	-0.192319300845252	-0.289128025324797
0.0611940714439363	0.2890007931392	0.192027303275206	-0.192317883170892	-0.28912601359385
0.0611966823224752	0.289000330677531	0.192026969006275	-0.192317560894135	-0.289125556271288
0.0612053399267855	0.288998797171027	0.192025860582942	-0.192316492236189	-0.289124039805746
0.0612514594900049	0.288990628200726	0.192019956040893	-0.192310799517759	-0.28911596160897
0.0612595169853139	0.288989201028129	0.192018924481403	-0.192309804964186	-0.289114550294504
0.06126373862596	0.288988453278152	0.192018384008488	-0.192309283879953	-0.289113810853133
0.0612762061795063	0.288986244995636	0.192016787865426	-0.19230774499575	-0.28911162710761
0.0612886737330526	0.288984036726449	0.192015191733896	-0.19230620612198	-0.289109443374841
0.0613009705552405	0.288981858710474	0.192013617471172	-0.192304688331852	-0.289107289558718
0.0613085098772108	0.288980523350444	0.192012652278284	-0.192303757762429	-0.289105969035617
0.0613106013532052	0.288980152910377	0.192012384525808	-0.192303499614743	-0.289105602711411
0.0613210587331768	0.288978300715667	0.192011045768297	-0.192302208880722	-0.289103771095762
0.0613374126636524	0.288975404151994	0.192008952148552	-0.192300190361683	-0.289100906714152
0.0613791049856365	0.288968019825102	0.192003614813856	-0.192295044478403	-0.289093604426973
0.0613942366155624	0.288965339826492	0.192001677736718	-0.192293176882773	-0.289090954201909
0.0614072382637656	0.288963037089641	0.192000013342972	-0.192291572188783	-0.289088677046899
0.0614154387142396	0.28896158470589	0.191998963576479	-0.192290560075739	-0.289087240797906
0.0614269237540069	0.288959550597433	0.191997493347351	-0.192289142580887	-0.289085229286366
0.0614298177193747	0.288959038050759	0.191997122885033	-0.192288785406245	-0.289084722433517
0.0614376362380596	0.288957653326047	0.191996122023863	-0.192287820443598	-0.289083353091447
0.0614413027591419	0.288957003956461	0.191995652668156	-0.192287367922477	-0.289082710935526
0.0614417008964177	0.288956933443303	0.191995601702191	-0.192287318784528	-0.289082641205676
0.0614436915827968	0.288956580877712	0.191995346872546	-0.192287073094941	-0.28908229255662
0.0614504535896604	0.288955383277772	0.19199448126385	-0.192286238533185	-0.289081108260341
0.061457215596524	0.288954185681751	0.191993615658546	-0.192285403974498	-0.289079923967812
0.0614643510182323	0.28895292195575	0.19199270225604	-0.192284523332732	-0.289078674279771
0.0614700729266043	0.288951908574596	0.191991969799546	-0.192283817146877	-0.289077672155548
0.0614722030912561	0.288951531311545	0.191991697119649	-0.192283554247013	-0.289077299083221
0.0614828539145149	0.288949645002125	0.191990333725215	-0.192282239752261	-0.289075433727172
0.0615131515256418	0.288944279210073	0.191986455423669	-0.192278500547655	-0.289070127537331
0.0615190658185012	0.288943231781372	0.191985698361656	-0.192277770637523	-0.289069091742978
0.0615209700443267	0.288942894541223	0.191985454610829	-0.19227753562874	-0.289068758248713
0.061524636565409	0.288942245197834	0.191984985277786	-0.192277083128127	-0.28906811611786
0.0615363025851759	0.288940179145431	0.191983491975523	-0.19227564338212	-0.289066073013739
0.0615479686049428	0.288938113104696	0.191981998683355	-0.192274203645248	-0.289064029920784
0.0615540890014951	0.288937029193097	0.191981215254789	-0.192273448313254	-0.28906295804818
0.0615581562649036	0.288936308889587	0.191980694634775	-0.19227294636446	-0.289062245745018
0.0615755652930734	0.288933225804564	0.191978466248962	-0.192270797895382	-0.289059196903035
0.0615900821067866	0.288930654941641	0.191976608088806	-0.192269006373517	-0.289056654593394
0.0615993866449432	0.288929007158959	0.191975417111015	-0.192267858106694	-0.289055025111502
0.0616160232342537	0.288926060928726	0.191973287649119	-0.19226580501083	-0.289052111602432
0.0616382821846707	0.28892211905254	0.191970438564388	-0.192263058097094	-0.289048213503976
0.0616497672244379	0.288920085163516	0.191968968525105	-0.192261640774021	-0.289046202202406
0.0616514509040848	0.288919787001149	0.191968753021648	-0.192261432998557	-0.289045907351265
0.0616569477008768	0.288918813576605	0.19196804945773	-0.192260754664484	-0.289044944736982
0.0616624444976689	0.288917840154652	0.191967345896054	-0.192260076332438	-0.289043982125177
0.0616749069595227	0.288915633200005	0.19196575077343	-0.192258538410212	-0.28904179967913
0.0616827204512103	0.2889142495298	0.191964750697819	-0.192257574196526	-0.289040431374596
0.0617096701071092	0.288909477127959	0.191961301353637	-0.192254248541053	-0.289035711969038
0.061710182729566	0.288909386350396	0.191961235742513	-0.192254185282622	-0.289035622199517
0.0617118037952552	0.28890909928471	0.191961028260623	-0.192253985240639	-0.289035338321555
0.0617134248609444	0.28890881221925	0.191960820778927	-0.192253785198833	-0.289035054443808
0.0617216159909378	0.288907361701276	0.191959772391611	-0.192252774404467	-0.289033620032981
0.0617266993814032	0.288906461517107	0.19195912176812	-0.192252147110809	-0.289032729844733
0.0617331010307051	0.288905327894307	0.191958302423318	-0.192251357145628	-0.289031608809927
0.0617516171381854	0.288902049027564	0.191955932570462	-0.192249072268656	-0.289028366351801
0.061756753575431	0.288901139462913	0.19195527516895	-0.192248438439343	-0.289027466886812
0.0617631021779526	0.288900015250136	0.191954462627726	-0.192247655032943	-0.289026355157015
0.061768712206194	0.288899021827229	0.191953744617202	-0.192246962767563	-0.289025372764738
0.0617792571845111	0.288897154531452	0.191952395003683	-0.192245661545709	-0.289023526202544
0.0617907422242784	0.28889512078124	0.191950925084492	-0.1922442443313	-0.2890215150338
0.0617910072501123	0.288895073851075	0.191950891165129	-0.192244211628128	-0.289021468624713
0.0617923323792818	0.288894839200339	0.191950721568392	-0.192244048112339	-0.289021236579366
0.0617985465720826	0.288893738807802	0.191949926246288	-0.192243281306672	-0.289020148404709
0.061800638048077	0.288893368455607	0.191949658569835	-0.192243023227775	-0.289019782164585
0.0618110954280487	0.288891516700253	0.191948320192439	-0.192241732837696	-0.289017950969345
0.0618312807020013	0.288887942390825	0.191945736823124	-0.192239242093333	-0.289014416344769
0.0618609636800945	0.288882686337926	0.191941937965257	-0.192235579437679	-0.289009218646757
0.0619181345724053	0.288872563131447	0.191934621360182	-0.192228525147318	-0.288999207825513
0.0619317375912895	0.288870154496493	0.19193288051144	-0.192226846709319	-0.288996825929284
0.0619457768827206	0.288867668629049	0.191931083845034	-0.192225114453906	-0.288994367657405
0.0619463538189344	0.288867566474188	0.191931010012424	-0.192225043268198	-0.288994266636551
0.0619465883557264	0.28886752494608	0.191930979997912	-0.192225014329706	-0.288994225569441
0.0619472522913958	0.288867407386761	0.19193089503171	-0.192224932409542	-0.288994109315131
0.0619488335573159	0.288867127401135	0.191930692671634	-0.192224737304068	-0.28899383243758
0.0619533362080088	0.288866330143951	0.19193011645285	-0.192224181742644	-0.288993044030579
0.0619578388587016	0.288865532888505	0.191929540235569	-0.192223626182581	-0.288992255625241
0.0619693238984689	0.28886349931413	0.191928070468497	-0.192222209105816	-0.288990244624753
0.0619774971766821	0.288862052136726	0.191927024521159	-0.192221200654738	-0.288988813511659
0.062009102513373	0.288856456084881	0.191922979982866	-0.192217301106694	-0.288983279576742
0.0620284068192928	0.288853038099925	0.191920509645231	-0.192214919324563	-0.28897989953053
0.0620291106889877	0.288852913474653	0.191920419572802	-0.192214832480977	-0.288979776288547
0.0620326300374625	0.288852290348931	0.19191996921121	-0.192214398263549	-0.288979160079241
0.0620407478510387	0.288850853036247	0.191918930399867	-0.192213396690387	-0.288977738719955
0.062044125696367	0.288850254968014	0.191918498148951	-0.192212979934247	-0.288977147289904
0.0620572645028759	0.288847928671039	0.191916816830413	-0.192211358884982	-0.288974846813068
0.0620832877475161	0.288843321158074	0.191913486781594	-0.192208148204294	-0.288970290438618
0.0620873186969036	0.288842607468575	0.191912970968077	-0.192207650880238	-0.288969584670151
0.0621032752988018	0.288839782326651	0.19191092912074	-0.192205682222714	-0.288966790883215
0.0621124444952548	0.288838158915608	0.191909755815598	-0.192204550974071	-0.28896518548937
0.0621488441929358	0.288831714401133	0.191905098113179	-0.192200060220871	-0.28895881249615
0.0621524811925407	0.28883107048179	0.191904632728398	-0.192199611516876	-0.288958175722828
0.0621550528210224	0.288830615183739	0.191904303667432	-0.192199294250406	-0.288957725477513
0.0621669647576506	0.288828506223383	0.191902779443792	-0.192197824658968	-0.288955639921418
0.0621788766942787	0.288826397275192	0.191901255230675	-0.192196355077051	-0.288953554376963
0.0621903617340459	0.288824363918451	0.191899785651872	-0.192194938170642	-0.288951543584725
0.0621915288015672	0.288824157296847	0.191899636319224	-0.192194794190317	-0.288951339256015
0.0621954997391549	0.288823454269422	0.191899128216881	-0.192194304299136	-0.288950644030107
0.0621994706767426	0.288822751243349	0.191898620115706	-0.192193814409013	-0.288949948805492
0.0622193253646812	0.288819236133259	0.191896079627375	-0.192191364974269	-0.288946472701821
0.0622415434434002	0.288815302644231	0.191893236768211	-0.192188624003903	-0.288942582860589
0.0622416538330572	0.28881528310095	0.191893222643668	-0.192188610385582	-0.288942563534166
0.0622422057813422	0.28881518538456	0.191893152020964	-0.192188542293986	-0.288942466902065
0.0622449655227668	0.288814696803004	0.191892798907786	-0.192188201836314	-0.288941983741934
0.0622492123163348	0.288813944956663	0.191892255525091	-0.192187677928283	-0.28894124023823
0.0622531388728245	0.288813249806018	0.191891753118332	-0.192187193527553	-0.288940552801072
0.0622619629990582	0.288811687603075	0.191890624066887	-0.192186104940548	-0.288939007932391
0.0622645375012995	0.288811231820398	0.191890294659103	-0.192185787338451	-0.288938557207056
0.0622653250679099	0.288811092391921	0.191890193889985	-0.192185690180804	-0.288938419325667
0.0622657289681719	0.288811020886627	0.19189014221098	-0.192185640353926	-0.288938348613789
0.062267748469482	0.288810663360366	0.191889883816135	-0.192185391219695	-0.288937995054603
0.0622760225410667	0.288809198547996	0.191888825153257	-0.192184370498058	-0.28893654649552
0.0622763420041933	0.288809141991492	0.191888784278229	-0.192184331087937	-0.288936490566553
0.0622779393198262	0.288808859209101	0.191888579903201	-0.192184134037433	-0.28893621092184
0.0622810439449841	0.288808309579268	0.191888182669882	-0.192183751040389	-0.288935667390533
0.0622938436888065	0.288806043574962	0.191886544964516	-0.192182172027592	-0.288933426528847
0.0622957831621997	0.288805700221264	0.191886296813267	-0.192181932769598	-0.288933086984816
0.0623019227301772	0.288804613308057	0.191885511271222	-0.192181175379733	-0.288932012131343
0.0623080622981548	0.288803526398081	0.191884725731973	-0.192180417992398	-0.288930937280962
0.0623266795517401	0.288800230537945	0.191882343727483	-0.192178121352439	-0.288927677988757
0.0623452968053254	0.288796934707521	0.191879961748695	-0.192175824735738	-0.288924418724984
0.0623516821418195	0.288795804312063	0.191879144784699	-0.192175037048625	-0.288923300870843
0.0623596758104604	0.288794389198659	0.191878122048894	-0.192174050963529	-0.288921901457438
0.0623778597636973	0.288791170126912	0.191875795552787	-0.192171807838575	-0.288918718099082
0.0623999932668632	0.288787251911865	0.191872963775414	-0.1921690775374	-0.288914843352717
[truncated: 6,041 more rows]
