# Supplementary material for: New conditions for stability of multiple delayed Cohen-Grossberg Neural Networks of neutral-type
Source: PLoS One. 2026 Mar 9;21(3):e0343312. doi: 10.1371/journal.pone.0343312 (PMC12970979; doi:10.1371/journal.pone.0343312)
Supplement: S1 Data — (ZIP) [file pone.0343312.s001.zip › Figure2_Data.csv]

0	0.3	0.2	-0.2	-0.3
0.00570641295885326	0.298981741852799	0.199218295981548	-0.199637270535712	-0.299232761283565
0.0114128259177065	0.297966764768636	0.19843894761492	-0.199275638845732	-0.298468001495224
0.0116233818589969	0.297929376612209	0.198410236078741	-0.199262316268441	-0.298439830590962
0.0123222936249794	0.297805303606689	0.19831495495229	-0.199218104465402	-0.298346345207691
0.0130212053909618	0.297681279591852	0.198219709021651	-0.199173909068413	-0.298252896846062
0.0132581236395789	0.297639248843273	0.198187430385861	-0.199158931362892	-0.29822122796707
0.0133988539807562	0.297614285082101	0.198168258666993	-0.199150035440858	-0.298202418545214
0.0136195975820074	0.297575131990994	0.198138189600493	-0.199136083016715	-0.298172917911136
0.0144131234589232	0.297434425348434	0.198030126728418	-0.199085940550467	-0.298066899931504
0.0161035068333959	0.297134899677677	0.197800080262993	-0.198979196563974	-0.297841217344395
0.0174587486990893	0.296894965497172	0.197615792010312	-0.198893685195956	-0.29766043543128
0.0174702337388565	0.29689293295198	0.197614230817623	-0.198892960790081	-0.297658903982247
0.0175276589376927	0.296882770423738	0.197606424996295	-0.198889338826969	-0.297651246886522
0.0178147849318736	0.29683196272514	0.197567399442342	-0.198871230667775	-0.297612965143597
0.0183052729839079	0.296745188628308	0.197500747044985	-0.198840303469843	-0.297547584079769
0.018388606790175	0.296730448117506	0.19748942453478	-0.198835049746457	-0.2975364776572
0.0188052758215106	0.296656755965604	0.197432819461309	-0.198808784615909	-0.297480953406646
0.0202714449812654	0.296397586822413	0.197233737362858	-0.198716409421154	-0.297285679584264
0.0219783450075752	0.296096134673563	0.197002162076784	-0.198608957649028	-0.297058547822762
0.0228256518354131	0.295946601350784	0.196887285407818	-0.198555654636441	-0.296945880895718
0.02302266867977	0.295911841918833	0.196860581507372	-0.198543263988328	-0.296919691184177
0.0230362077767034	0.295909453375027	0.196858746503905	-0.198542412544324	-0.296917891521251
0.0231039032613709	0.295897510929693	0.196849571683406	-0.198538155416095	-0.296908893413518
0.0232467637179938	0.295872309812366	0.196830210773737	-0.198529171932207	-0.296889905482838
0.0240214234578308	0.295735692310558	0.196725251822772	-0.198480470920083	-0.296786970307633
0.0244340313086683	0.295662949950552	0.196669364949126	-0.198454539420376	-0.296732162255085
0.0245114601527026	0.295649301207951	0.196658878730607	-0.198449673819984	-0.296721878554423
0.0246445872499587	0.295625835668767	0.196640850278372	-0.198441308629102	-0.296704198351942
0.0246709495572855	0.295621189147208	0.196637280369674	-0.198439652193989	-0.296700697412587
0.0248116798984627	0.295596385713327	0.196618223907873	-0.198430810011163	-0.29668200917388
0.0248815054985758	0.295584079825427	0.196608769266539	-0.198426423066489	-0.29667273725912
0.0250222358397531	0.295559279337418	0.196589714923676	-0.198417581871845	-0.296654051247454
0.0250324234997139	0.295557484072928	0.196588335608963	-0.198416941871428	-0.296652698599539
0.0250833617995179	0.295548507905232	0.196581439146713	-0.198413741921256	-0.296645935476956
0.0252429794410043	0.295520382317204	0.196559829948079	-0.198403715281972	-0.296624744165933
0.0253352309149048	0.295504128207584	0.196547341680307	-0.198397920744382	-0.296612497459858
0.0256657960363775	0.295445891728344	0.196502597409879	-0.19837715948158	-0.29656861903322
0.0258259493766298	0.29541768102075	0.196480922358731	-0.198367102302623	-0.29654736361223
0.0258742605016735	0.295409171607852	0.196474384321699	-0.198364068667802	-0.296540952177253
0.0260365053179202	0.295380595867712	0.196452428640793	-0.198353881282991	-0.296519421730312
0.0260424107819236	0.295379555803649	0.196451629522955	-0.19835351049426	-0.29651863809215
0.0260719381019407	0.295374355535302	0.196447633971146	-0.198351656568036	-0.296514719940622
0.0261756335662407	0.295356093668603	0.196433602693465	-0.198345146090839	-0.296500960506116
0.0262793290305407	0.295337832869913	0.196419572184091	-0.198338635971964	-0.296487201879044
0.026420059371718	0.295313051927755	0.196400531901461	-0.198329801334611	-0.296468530644161
0.0265162472791579	0.295296115510867	0.196387518855601	-0.198323763320036	-0.296455769880521
0.0266408029729692	0.295274185562453	0.196370668977743	-0.198315945029172	-0.296439246738073
0.0266569776203351	0.295271337879658	0.196368480954878	-0.198314929793569	-0.2964371011488
0.0267273427909238	0.295258949801488	0.196358962535037	-0.198310513277765	-0.296427767340461
0.0267977079615124	0.295246562214907	0.196349444468855	-0.198306096926903	-0.296418433903779
0.0268777212215863	0.295232476707115	0.19633862176691	-0.198301075230442	-0.296407821168592
0.0270184515627636	0.295207704126475	0.196319587499685	-0.198292243398605	-0.296389156255265
0.0270288564207558	0.295205872650781	0.196318180262672	-0.198291590445805	-0.296387776329185
0.0270808807107171	0.295196715433347	0.196311144193425	-0.198288325736044	-0.296380876820811
0.0272391951640148	0.295168850872477	0.196289734007943	-0.198278391495834	-0.296359882266266
0.027434328849885	0.295134509262227	0.196263346908707	-0.198266147999227	-0.296334007594475
0.0275163327511024	0.295120078508199	0.196252258679613	-0.198261003114111	-0.296323134754161
0.0276712470985022	0.295092819052761	0.196231313108953	-0.198251284475982	-0.296302596147285
0.0277268886923928	0.295083028677378	0.196223790369609	-0.198247793965211	-0.296295219602367
0.0278119774396794	0.295068057543302	0.196212286804048	-0.198242456374415	-0.296283939624673
0.0280327210409306	0.295029221650837	0.196182445798293	-0.198228610324197	-0.29625467879746
0.0288262469178465	0.294889654818068	0.196075202459364	-0.198178850185211	-0.296149522626445
0.0288715746167958	0.294881684379561	0.196069077871318	-0.198176008426787	-0.296143517334581
0.028883059656563	0.294879664878439	0.196067526058946	-0.198175288398735	-0.296141995750488
0.0289404848553992	0.294869567568752	0.196059767138008	-0.19817168832453	-0.296134387978556
0.0290821305580862	0.29484466281631	0.196040629892164	-0.198162808807835	-0.29611562361296
0.0290936155978534	0.294842643554629	0.196039078252016	-0.198162088860514	-0.296114102210394
0.0291247122243577	0.294837176314222	0.196034877114394	-0.198160139569994	-0.296109982945895
0.0292431713486662	0.294816350349711	0.196018873980806	-0.198152714261242	-0.29609429173289
0.0293616304729748	0.294795525774369	0.196002871846438	-0.198145289420883	-0.296078601573069
0.0295023608141521	0.294770787825706	0.195983862487604	-0.198136469262752	-0.29605996291249
0.0297180989016144	0.294732868624408	0.195954724084168	-0.198122949339233	-0.296031392933252
0.0297231044154033	0.294731988885038	0.195954048059842	-0.198122635670993	-0.296030730099518
0.0297481319843474	0.294727590225381	0.195950667964966	-0.198121067342336	-0.296027415959047
0.0298014327078815	0.294718222692616	0.195943469591688	-0.198117727373162	-0.296020358055596
0.0299286548429048	0.294695864704359	0.195926288795856	-0.198109755669257	-0.296003512587713
0.0300119886491719	0.294681220508841	0.195915035552342	-0.198104534288663	-0.295992479026421
0.0302459713696115	0.294640106550683	0.195883441599435	-0.198089875056397	-0.295961502034678
0.0304799540900511	0.294598998008563	0.195851851542627	-0.198075217650526	-0.295930529149175
0.0304914391298183	0.294596980335569	0.195850301045271	-0.198074498238908	-0.295929008951076
0.0305166302923191	0.294592554839049	0.195846900233944	-0.198072920304625	-0.295925674599585
0.0306167513154937	0.294574966543572	0.195833384324719	-0.198066649092491	-0.295912422855739
0.0307168723386682	0.294557379239503	0.195819869128702	-0.198060378214695	-0.29589917186355
0.0307283573784355	0.294555361835622	0.195818318824944	-0.198059658893832	-0.295897651869486
0.0307857825772716	0.294545275011886	0.195810567446916	-0.198056062355506	-0.295890052047516
0.0308576026798455	0.294532660160326	0.195800873343707	-0.198051564419613	-0.295880547509057
0.0308690877196127	0.294530642916279	0.195799323154933	-0.198050845152654	-0.295879027636175
0.0309265129184489	0.294520556891694	0.195791572351817	-0.198047248883837	-0.295871428420101
0.0310783462810967	0.294493890813795	0.195771080204974	-0.198037740807638	-0.295851337133291
0.0310898313208639	0.294491873820425	0.195769530196541	-0.19803702162522	-0.295849817450467
0.0311472565197001	0.294481789049194	0.195761780295108	-0.198033425779102	-0.295842219184662
0.0313264783748697	0.294450316959332	0.195737594656613	-0.198022203987587	-0.295818506876426
0.0314098121811368	0.294435684284002	0.195726349700638	-0.198016986492041	-0.295807482049423
0.0315633966234868	0.294408718020017	0.195705626508543	-0.198007371239416	-0.295787164625327
0.031646730429754	0.29439408729614	0.195694382956539	-0.198002154402046	-0.295776141277898
0.0316842708989719	0.294387496626905	0.195689318087995	-0.19799980438074	-0.295771175616473
0.0317041269646641	0.294384010718234	0.195686639196558	-0.197998561416404	-0.295768549200273
0.0317874607709312	0.294369381153375	0.195675396478423	-0.197993344969951	-0.295757526731606
0.0318718721580125	0.294354563114758	0.195664008885227	-0.197988061306146	-0.295746362262996
0.0318833571977798	0.294352547022199	0.195662459524882	-0.197987342427548	-0.295744843263159
0.0318948268402623	0.294350533645499	0.195660912251027	-0.197986624517093	-0.295743326309614
0.0319248705659153	0.294345259842891	0.195656859346782	-0.197984744034211	-0.295739352829155
0.0320082043721824	0.294330632095789	0.195645617936477	-0.197979528200871	-0.29572833173871
0.0322070136667917	0.294295737479895	0.195618801320178	-0.197967085732397	-0.295702040846344
0.0327183964428312	0.294205998520335	0.195549835783417	-0.197935086921015	-0.295634428285525
0.0328017302490983	0.29419137730537	0.195538599073046	-0.197929873291049	-0.295623412147816
0.0330471903106627	0.294148314442601	0.195505504164632	-0.197914517867201	-0.295590967091188
0.0332926503722271	0.294105257528607	0.1954724135367	-0.197899164450132	-0.295558526545077
0.0333911709252817	0.294087977404284	0.195459133121592	-0.197893002597915	-0.295545507118637
0.0335295686208443	0.294063704601534	0.19544047849508	-0.197884347222623	-0.295527219181021
0.0335622555324852	0.294057972101728	0.195436072824589	-0.197882303080194	-0.295522900126161
0.0335737405722524	0.294055957926433	0.19543452484378	-0.197881584848344	-0.295521382580029
0.0336017268665721	0.294051049917607	0.195430752824104	-0.197879834707542	-0.295517684724486
0.0336702989620216	0.294039024627601	0.19542151084622	-0.197875546617958	-0.295508624476392
0.0338910425632727	0.294000316612155	0.19539176183583	-0.197861743693788	-0.295479460602528
0.0342384777531196	0.293939402607234	0.195344945955683	-0.197840022129856	-0.295433566063091
0.0344087798173038	0.293909548781347	0.195322001378361	-0.197829376353479	-0.295411073266659
0.0344354945974765	0.293904865959736	0.195318402317321	-0.197827706469671	-0.295407545085171
0.03444903369441	0.293902492724499	0.195316578326286	-0.19782686017873	-0.295405757017054
0.0344921136235709	0.293894941469219	0.195310774672403	-0.197824167413883	-0.29540006767062
0.0346460505387669	0.293867960168802	0.1952900376326	-0.197814545899137	-0.295379739141773
0.0346595896357004	0.293865587214735	0.195288213843912	-0.197813699703065	-0.295377951286856
0.0346845684401886	0.293861209307284	0.195284849099645	-0.197812138539155	-0.295374652840026
0.0347773570085897	0.293844947267769	0.195272350498385	-0.197806339477678	-0.295362400534128
0.0348701455769907	0.2938286860773	0.195259852508163	-0.197800540702686	-0.295350148872032
0.0349174973981786	0.293820388000954	0.195253474774786	-0.197797581584795	-0.29534389685734
0.0349289824379458	0.293818375361168	0.195251927898991	-0.19779686387102	-0.295342380475513
0.034940467477713	0.293816362734389	0.195250381032555	-0.197796146161634	-0.295340864103549
0.034999550398537	0.29380600930852	0.195242423577472	-0.19779245409168	-0.295333063530245
0.0352364686471541	0.293764496275126	0.195210517244959	-0.197777650324169	-0.295301786415712
0.0353771989883314	0.293739839995072	0.195191566647483	-0.197768857713939	-0.295283209677152
0.0354342493755373	0.293729845191911	0.195183884703518	-0.197765293483199	-0.29527567931254
0.0355979425895825	0.293701169140154	0.195161844380259	-0.197755067328215	-0.295254073980697
0.0356448053168277	0.293692960135267	0.19515553494114	-0.197752139909054	-0.295247889091352
0.0357640216829972	0.293672077824986	0.195139484754966	-0.19774469303462	-0.295232155791002
0.0357755067227644	0.29367006614359	0.195137938568937	-0.197743975644248	-0.295230640135901
0.0358111819745696	0.293663817467947	0.195133135808846	-0.197741747287936	-0.295225932215291
0.0358468572263748	0.293657568917722	0.195128333139025	-0.197739518973949	-0.295221224389784
0.0358473554892643	0.293657481647448	0.195128266062573	-0.197739487852221	-0.295221158638021
0.0358498468037116	0.293657045296444	0.195127930680573	-0.197739332243706	-0.295220829879482
0.0358588405290315	0.293655470060367	0.195126719944427	-0.197738770493677	-0.295219643054438
0.0358915632997203	0.293649738788599	0.195122314850377	-0.19773672664504	-0.295215324961133
0.0359242860704091	0.293644007622344	0.195117909832269	-0.197734682832009	-0.295211006947837
0.0360438740707317	0.293623063511167	0.195101811984797	-0.19772721385556	-0.295195227101035
0.0360574131676652	0.293620692422666	0.195099989538785	-0.197726368289013	-0.295193440660735
0.036083775474992	0.293616075669977	0.195096441046807	-0.197724721883162	-0.295189962278357
0.0361348420116995	0.293607132733657	0.195089567388229	-0.197721532689179	-0.295183224436886
0.0362245058161693	0.293591431141129	0.195077498907159	-0.197715933238507	-0.295171394450576
0.0362679691089556	0.293583820295685	0.195071649082528	-0.197713219078195	-0.29516566024397
0.0362807923193489	0.293581574862333	0.19506992320271	-0.197712418316794	-0.295163968476934
0.0362943314162824	0.293579204089849	0.195068100984158	-0.197711572856896	-0.295162182276268
0.0363346416154718	0.29357214565279	0.195062675736726	-0.197709055689871	-0.295156864269661
0.0363749518146612	0.293565087375799	0.195057250604507	-0.197706538576866	-0.295151546384432
0.0363914684664984	0.293562195372224	0.195055027750725	-0.197705507233655	-0.295149367475681
0.0364215226605262	0.293556933064896	0.195050983029071	-0.197703630593947	-0.295145402720377
0.0364350617574596	0.293554562480102	0.195049160945616	-0.197702785197392	-0.295143616662037
0.0364452494174204	0.29355277871633	0.195047789905085	-0.197702149072378	-0.295142272729505
0.0364750683874966	0.293547557752911	0.195043776953544	-0.197700287173685	-0.295138339124516
0.0365048873575728	0.293542336877074	0.195039764065045	-0.197698425304551	-0.29513440558594
0.0365257327651897	0.293538687195891	0.195036958831333	-0.197697123753978	-0.295131655825009
0.0366105459678158	0.2935238382682	0.195025545562857	-0.19769182831578	-0.295120468274284
0.0366422662617773	0.293518284923934	0.195021277110458	-0.197689847873579	-0.295116284247749
0.03664561769875	0.293517698186001	0.195020826127341	-0.197689638630081	-0.295115842184948
0.0366558053587108	0.293515914633505	0.195019455238886	-0.197689002576372	-0.295114498412628
0.0366938797740829	0.293509249040327	0.195014331872663	-0.197686625478775	-0.295109476391217
0.0367480568326113	0.293499764643576	0.195007041881099	-0.197683243128924	-0.29510233061525
0.03677721358035	0.293494660496373	0.19500311867476	-0.197681422872594	-0.295098485026772
0.0368663613000012	0.293479054916936	0.19499112371554	-0.197675857553984	-0.295086727406713
0.0369586127739017	0.293462906839805	0.194978711734614	-0.197670098752122	-0.29507456105983
0.0370426288487925	0.293448201049865	0.194967408310843	-0.197664854291448	-0.29506348137012
0.037078621954084	0.293441901193791	0.194962565993918	-0.197662607597641	-0.295058734910698
0.0372387752943363	0.293413871177332	0.194941020946386	-0.197652611329509	-0.295037616446009
0.0372795470974097	0.293406735704992	0.194935536303074	-0.197650066617815	-0.295032240417582
0.0372870864193801	0.293405416266352	0.194934522122623	-0.197649596068254	-0.295031246322353
0.0372891778953744	0.29340505024315	0.194934240780522	-0.197649465533891	-0.295030970552111
0.0372996352753461	0.2934032201336	0.194932834074664	-0.197648812864257	-0.295029591705802
0.0373519221752045	0.293394069747327	0.194925800661615	-0.197645549570593	-0.29502269759671
0.037420277438587	0.293382107748377	0.194916606092313	-0.197641283566388	-0.295013685156679
0.0374357921386932	0.293379392778972	0.194914519232765	-0.197640315326416	-0.295011639637758
0.0374493312356267	0.293377023546351	0.194912698122637	-0.197639470386239	-0.29500985460479
0.0374552366996301	0.293375990143495	0.194911903797485	-0.197639101843345	-0.295009076015939
0.0374764395301503	0.293372279867969	0.194909051892655	-0.197637778645686	-0.295006280611421
0.0374976423606704	0.293368569636693	0.194906200019679	-0.197636455462963	-0.295003485240458
0.0375326655436644	0.293362441112768	0.194901489318915	-0.197634269840764	-0.294998867874374
0.0376410210398381	0.293343481314804	0.194886915799348	-0.197627508172659	-0.294984583145102
0.0376598871769171	0.293340180279215	0.194884378440243	-0.197626330915926	-0.294982096072782
0.0376657926409205	0.293339146998743	0.194883584203191	-0.197625962414341	-0.294981317576738
0.0376921549482473	0.293334534421279	0.194880038716624	-0.197624317417676	-0.294977842360483
0.0377301936803546	0.293327878956018	0.19487492294567	-0.197621943857804	-0.29497282798869
0.0377416787201219	0.293325869498438	0.19487337836037	-0.197621227217983	-0.294971314019929
0.0377695837922815	0.293320987196005	0.194869625537746	-0.197619486024515	-0.294967635588045
0.0378328852894245	0.293309912179807	0.194861112620005	-0.197615536295345	-0.29495929143353
0.0379027108895376	0.293297696185954	0.194851722656505	-0.197611179645833	-0.294950087644248
0.0379103141334588	0.293296366026838	0.194850700213063	-0.197610705264142	-0.294949085474255
0.0379290731968644	0.293293084223117	0.194848177612396	-0.197609534856635	-0.294946612894084
0.0379862572137896	0.293283080380841	0.194840488019865	-0.19760596712789	-0.29493907578928
0.0380434412307149	0.293273076860317	0.194832798658961	-0.197602399507756	-0.294931538928472
0.0380536288906757	0.293271294709637	0.194831428779607	-0.197601763927204	-0.294930196219181
0.0380698035380417	0.293268465262522	0.194829253877645	-0.197600754841782	-0.294928064455133
0.038081851840971	0.293266357657662	0.194827633831019	-0.19760000319167	-0.29492647654207
0.03813105773471	0.293257750238429	0.194821017583358	-0.197596933463697	-0.294919991535247
0.0381396291381548	0.293256250896409	0.19481986508595	-0.19759639874173	-0.294918861900227
0.0381750815086868	0.29325004951164	0.194815098271312	-0.197594187092347	-0.294914189650167
0.0382105338792189	0.293243848250525	0.194810331545694	-0.197591975484705	-0.294909517493879
0.0382641848319661	0.293234463963226	0.194803118110727	-0.197588628683317	-0.294902447182064
0.038280359479332	0.293231634851168	0.194800943449976	-0.197587619710999	-0.294900315672104
0.0382905471392928	0.293229852937949	0.194799573741571	-0.197586984210607	-0.294898973142889
0.0383234917225797	0.293224090704359	0.194795144465352	-0.197584929169967	-0.294894631760692
0.0383564363058666	0.293218328577536	0.194790715265997	-0.197582874165369	-0.294890290459462
0.0384210898205093	0.29320702075424	0.194782023216624	-0.197578841337966	-0.294881770921471
0.0384312774804701	0.293205238982054	0.194780653609753	-0.197578205885183	-0.294880428499208
0.038434546916754	0.29320466717571	0.1947802140754	-0.197578001955629	-0.294879997689055
0.0384416823384624	0.293203419233526	0.194779254810836	-0.197577556888283	-0.294879057464872
0.0384713927095228	0.293198223122811	0.194775260676962	-0.197575703741145	-0.294875142613141
0.0385011030805832	0.29319302709892	0.194771266605596	-0.197573850623318	-0.294871227827253
0.0385767179651733	0.293179803261718	0.19476110170839	-0.197569134446531	-0.294861264731946
0.0385933545544837	0.293176893863089	0.194758865308607	-0.197568096831119	-0.294859072734989
0.0386418334217605	0.293168416057646	0.194752348572098	-0.197565073281815	-0.294852685393867
0.0386520210817213	0.293166634506652	0.19475097912447	-0.197564437903702	-0.294851343139344
0.0386522382797527	0.293166596524599	0.194750949928314	-0.197564424357658	-0.294851314522941
0.03865332426991	0.293166406614405	0.194750803947582	-0.19756435662746	-0.29485117144098
0.0386566880206752	0.293165818386459	0.19475035178674	-0.197564146839891	-0.294850728258831
0.0386600517714404	0.293165230159626	0.194749899626699	-0.197563937052697	-0.294850285077526
0.0386735265993898	0.293162873796627	0.19474808832968	-0.19756309667127	-0.294848509748798
0.0386870014273393	0.293160517451485	0.194746277045518	-0.197562256295871	-0.294846734433611
0.038734084895661	0.293152284098672	0.194739948194369	-0.197559319920666	-0.294840531269909
0.0388471547675916	0.293132512780681	0.194724750244191	-0.197552268583394	-0.294825635189453
0.0388625770230117	0.293129816153419	0.194722677377796	-0.197551306843513	-0.294823603500562
0.0388954658926353	0.293124065514801	0.19471825692415	-0.197549255902846	-0.294819270863371
0.0389239196759564	0.293119090439504	0.194714432633451	-0.197547481561886	-0.294815522550315
0.0389245836116258	0.293118974352906	0.194714343398797	-0.197547440160041	-0.294815435088546
0.0389268711402174	0.293118574387663	0.194714035949333	-0.197547297513948	-0.294815133747407
0.0389291586688089	0.293118174422935	0.194713728500239	-0.197547154868028	-0.294814832406659
0.0389405963117667	0.29311617460701	0.194712191260328	-0.197546441641036	-0.29481332570877
0.0389548284969122	0.293113686197016	0.194710278441822	-0.197545554158423	-0.294811450895263
0.0390062696028971	0.293104692202268	0.194703364830411	-0.197542346478885	-0.294804674656287
0.0390577107088819	0.293095698467707	0.194696451406325	-0.197539138887187	-0.294797898614626
0.0390636161728854	0.293094665999251	0.194695657753862	-0.19753877065972	-0.294797120734371
0.0390646500171337	0.29309448524978	0.194695518812784	-0.197538706195836	-0.294796984554479
0.0390698192383752	0.293093581504004	0.194694824108529	-0.197538383876948	-0.294796303656217
0.0390840730162087	0.293091089499781	0.194692908518347	-0.197537495109019	-0.294794426135647
0.0391261755131658	0.293083728788899	0.194687250373978	-0.197534869925142	-0.294788880444945
0.0391323841412525	0.293082643359321	0.194686416008569	-0.197534482808417	-0.294788062663038
0.0391397146100993	0.293081361807695	0.194685430884683	-0.197534025744983	-0.294787097119323
0.0391763669543336	0.293074954128811	0.194680505322308	-0.19753174045457	-0.294782269460849
0.039224803357386	0.293066486526042	0.194673996293124	-0.197528720491103	-0.294775889820329
0.0392731144824297	0.293058041053997	0.194667504264591	-0.197525708416166	-0.294769526854621
0.0392853936183849	0.293055894522891	0.194665854225829	-0.197524942855829	-0.294767909620886
0.0392946289574991	0.293054280091481	0.194664613211703	-0.197524367068667	-0.294766693280333
0.0393005344215025	0.293053247760577	0.194663819658274	-0.197523998887639	-0.294765915504392
0.0393254024864461	0.293048900625476	0.194660478010899	-0.1975224484803	-0.294762640297881
0.0393502705513897	0.293044553551168	0.194657136407294	-0.197520898093486	-0.294759365137473
0.0394158916079872	0.29303308292199	0.194648318900415	-0.197516807080748	-0.294750722969983
0.0394353592986764	0.293029680030755	0.194645703083802	-0.19751559343423	-0.294748159174142
0.0394370937066645	0.293029376863489	0.194645470037779	-0.197515485309113	-0.294747930762802
0.0394412647626798	0.293028647781545	0.194644909589193	-0.197515225280783	-0.294747381460156
0.0394455469586372	0.293027899274615	0.194644334208445	-0.197514958324465	-0.294746817522405
0.0394485787464317	0.293027369334012	0.194643926840593	-0.197514769320193	-0.294746418256219
0.0394637376854044	0.29302471964455	0.194641890011093	-0.197513824303408	-0.294744421935564
0.0394938580836809	0.293019454850886	0.19463784293469	-0.197511946603461	-0.294740455351706
0.0395374526701197	0.293011835039776	0.194631985535481	-0.197509228978489	-0.294734714458982
0.0396561028999275	0.29299109734798	0.194616044288535	-0.197501832810078	-0.294719090340944
0.039662008363931	0.292990065226898	0.194615250886178	-0.197501464699891	-0.294718312724126
0.0396731058965096	0.292988125676919	0.194613759933209	-0.197500772951316	-0.294716851435658
0.0396781830112969	0.292987238337952	0.194613077825988	-0.197500456478103	-0.294716182900083
0.0397035685852333	0.292982801681118	0.194609667317238	-0.197498874124866	-0.294712840251025
0.0397483543738281	0.29297497458785	0.194603650533784	-0.197496082554578	-0.294706943193056
0.0397743709187368	0.29297042783594	0.194600155384918	-0.19749446093202	-0.29470351759748
0.0398189133524742	0.292962643582547	0.19459417151794	-0.197491684634894	-0.294697652817297
0.0398989266125481	0.292948660923146	0.19458342282372	-0.197486697632594	-0.294687118061976
0.0399151012599141	0.292945834410784	0.194581250034677	-0.197485689537955	-0.294684988523525
0.0399704885497408	0.2929361557015	0.194573809833615	-0.19748223755751	-0.294677696434122
0.0400396569537254	0.292924069220425	0.19456451871368	-0.197477926820099	-0.294668590294281
0.0400500618117176	0.292922251117093	0.194563121099276	-0.197477278378643	-0.294667220507604
0.0400558316010913	0.292921242931725	0.194562346085682	-0.19747691880098	-0.294666460925451
0.0400789194953007	0.292917208696373	0.194559244881334	-0.197475479956901	-0.294663421471489
0.0401249302912266	0.292909169211617	0.194553064747162	-0.197472612603858	-0.294657364402794
0.0401358448611652	0.292907262134972	0.19455159873263	-0.197471932427597	-0.294655927582727
0.0401662034017169	0.292901957721499	0.194547521102623	-0.197470040559032	-0.294651931158588
0.0401965619422686	0.292896653398573	0.194543443537814	-0.197468148721041	-0.294647934803119
0.040239072835553	0.292889225937232	0.194537733856354	-0.197465499642341	-0.294642338844473
0.0402604005549765	0.292885499646012	0.19453486935675	-0.197464170621874	-0.294639531402179
0.0402765752023425	0.292882673708095	0.194532696981331	-0.197463162721197	-0.294637402299378
0.0402836179914831	0.292881443242013	0.194531751088161	-0.19746272386229	-0.294636475248344
0.0402844005345023	0.292881306521957	0.194531645987674	-0.197462675099612	-0.294636372241468
0.0402869800603348	0.292880855846948	0.194531299541311	-0.197462514361516	-0.294636032696371
0.0402873839605968	0.292880785280645	0.194531245295037	-0.197462489193283	-0.294635979530694
0.0402894034619068	0.29288043244937	0.194530974063837	-0.197462363352198	-0.29463571370249
0.0402958855742696	0.292879299948743	0.194530103479021	-0.197461959433567	-0.294634860460093
0.0403282961360834	0.292873637507518	0.194525750599523	-0.197459939861319	-0.294630594295062
0.0403669517977502	0.292866884121375	0.194520559073094	-0.197457531188944	-0.294625506197038
0.0404173055435198	0.292858087226825	0.194513796630974	-0.197454393671752	-0.294618878491554
0.040427710401512	0.292856269509519	0.194512399294528	-0.19745374536064	-0.294617508997634
0.0404496287768434	0.292852440428129	0.194509455757575	-0.197452379671263	-0.294614624113747
0.0404555342408468	0.292851408767474	0.194508662686743	-0.19745201171654	-0.294613846846109
0.0404814173788592	0.292846887128455	0.194505186754972	-0.197450399016454	-0.294610440179921
0.0404929024186265	0.29284488077751	0.194503644406368	-0.197449683425463	-0.294608928567114
0.0404949564757927	0.292844521950381	0.19450336856397	-0.197449555445104	-0.294608658221753
0.0404973188035937	0.292844109271384	0.194503051323818	-0.197449408257767	-0.294608347303646
0.04050644151556	0.29284251561471	0.194501826226364	-0.19744883985927	-0.294607146620529
0.0405375381420642	0.29283708337195	0.194497650275765	-0.19744690237767	-0.294603053893537
0.0405428899625307	0.292836148476646	0.194496931589339	-0.197446568934648	-0.294602349530504
0.0405696490648634	0.292831474042324	0.194493338187593	-0.197444901733792	-0.294598827747343
0.0406149669860985	0.292823557806892	0.194487252691734	-0.197442078297237	-0.294592863547401
0.040638049144771	0.292819525841529	0.19448415317068	-0.197440640238687	-0.29458982580999
0.0406484540027632	0.292817708349817	0.194482755996678	-0.197439992003752	-0.294588456487159
0.040692452489464	0.292810022933834	0.194476847923628	-0.197437250885784	-0.294582666191426
0.0407055124170831	0.292807741733411	0.194475094275881	-0.197436437261015	-0.294580947504539
0.0407169974568503	0.292805735635249	0.194473552109299	-0.197435721755381	-0.294579436083441
0.0407480940833546	0.292800304035554	0.194469376621757	-0.197433784490928	-0.294575343844147
0.0407744563906813	0.292795699446451	0.194465836886658	-0.197432142191245	-0.29457187468598
0.0408331828306412	0.292785442200988	0.194457951712553	-0.197428483777423	-0.294564146743172
0.0408587927460221	0.292780969241949	0.194454513156477	-0.197426888421644	-0.294560776757893
0.0409151867318586	0.292771119846901	0.194446941491657	-0.197423375465578	-0.294553356097216
0.0409293707380811	0.292768642612728	0.194445037129989	-0.197422491916492	-0.294551489717432
0.0409850123319717	0.292758925008966	0.194437566760291	-0.197419025958775	-0.294544168351916
0.0410539264318924	0.29274688983129	0.194428314744256	-0.197414733388747	-0.294535100899019
0.0410701010792584	0.292744065153918	0.194426143276531	-0.197413725913728	-0.294532972752211
0.041125742673149	0.292734348319005	0.194418673460484	-0.197410260215646	-0.294525651969792
0.041130924819321	0.292733443362939	0.19441797777483	-0.197409937445178	-0.294524970164888
0.0411359303331098	0.292732569254617	0.19441730580328	-0.19740962567712	-0.294524311601061
0.0411609579020539	0.292728198749908	0.194413945972103	-0.19740806684929	-0.29452101880991
0.0412108314204356	0.292719489639644	0.194407250823348	-0.197404960567624	-0.294514457261736
0.0412142586255881	0.292718891176545	0.194406790753014	-0.197404747113393	-0.294514006372501
0.0412313946513503	0.292715898878349	0.194404490413799	-0.19740367984808	-0.294511751939445
0.0412908446805096	0.292705517919089	0.19439651000589	-0.197399977259069	-0.29450393080237
0.0413279416636779	0.292699040347506	0.194391530335808	-0.197397666892621	-0.294499050524461
0.0413414807606113	0.292696676294859	0.194389712955223	-0.197396823701313	-0.294497269419819
0.0413464862744002	0.292695802290006	0.194389041058182	-0.197396511968197	-0.294496610934463
0.0413715138433443	0.29269143230263	0.194385681599548	-0.197394953315072	-0.294493318535663
0.041411275469945	0.292684489772886	0.194380344474666	-0.197392477105138	-0.294488087954459
0.0414248145668785	0.292682125830993	0.194378527173837	-0.197391633951233	-0.294486306933814
0.0414315750216868	0.292680945454546	0.19437761974888	-0.197391212942867	-0.294485417624839
0.0414387377483007	0.292679694846273	0.194376658332341	-0.197390766884616	-0.294484475402436
0.0414419798796791	0.292679128773508	0.194376223158649	-0.197390564981692	-0.294484048916827
0.0414581905365711	0.292676298425157	0.194374047301333	-0.197389555472297	-0.29448191650052
0.04148017215692	0.292672460519304	0.194371096872563	-0.197388186593366	-0.294479024979254
0.0414916571966873	0.292670455294667	0.194369555335015	-0.197387471382718	-0.294477514220642
0.0415520367019017	0.292659913578824	0.194361451269638	-0.197383711427163	-0.29446957197539
0.0416353705081688	0.292645364837233	0.194350266728526	-0.197378522258718	-0.294458610795584
0.041652318622938	0.292642406052524	0.194347992118861	-0.197377466933406	-0.294456381615491
0.0417108107463557	0.2926321947734	0.194340142035937	-0.197373824818644	-0.294448688329506
0.0417693028697734	0.292621983830046	0.194332292194818	-0.19737018281728	-0.294440995298175
0.0418474523088083	0.292608341842024	0.194321804652688	-0.197365317033712	-0.294430717284595
0.0418927800077576	0.292600429584782	0.194315721938562	-0.197362494908213	-0.29442475611028
0.0419042650475248	0.29259842482522	0.194314180735937	-0.197361779854631	-0.294423245704389
0.0419294562100256	0.292594027652521	0.194310800311348	-0.197360211479116	-0.29441993283076
0.0419702088517919	0.292586914321317	0.194305331772917	-0.197357674306657	-0.294414573576968
0.0419777673350694	0.292585595013843	0.19430431752381	-0.197357203737678	-0.294413579597813
0.0419816938915591	0.292584909649013	0.194303790633134	-0.197356959282545	-0.294413063237258
0.0420013266740076	0.29258148284756	0.194301156196093	-0.197355737014547	-0.294410481451693
0.0420843705574254	0.292566988382065	0.194290013202557	-0.197350567135662	-0.294399561182428
0.042103335949048	0.2925636782607	0.19428746845692	-0.19734938648139	-0.294397067305733
0.0421148209888152	0.292561673738415	0.194285927425177	-0.197348671507945	-0.294395557079801
0.0421296982563747	0.292559077178544	0.194283931247289	-0.197347745366041	-0.294393600807282
0.042140012151316	0.292557277086154	0.194282547375393	-0.197347103308202	-0.294392244600885
0.042141183296142	0.292557072685965	0.194282390236939	-0.197347030402629	-0.294392090603879
0.0421459176153195	0.292556246405465	0.194281755010257	-0.197346735684417	-0.294391468076464
0.0421695892112068	0.292552115035954	0.194278578900606	-0.1973452621045	-0.294388355464405
0.0422251008986027	0.292542426876785	0.194271130837915	-0.197341806520675	-0.294381056316629
0.0422497899888405	0.292538118118479	0.194267818346124	-0.197340269665937	-0.294377810059178
0.042270428597552	0.292534516299095	0.19426504933336	-0.197338984962424	-0.294375096416132
0.0422819136373192	0.292532511965085	0.194263508437209	-0.197338270052568	-0.294373586332992
0.0423266964417387	0.292524696730636	0.194257500218689	-0.197335482496803	-0.2943676982662
0.0423402541976651	0.292522330748757	0.194255681290419	-0.19733463859222	-0.29436591571471
0.0423517392374324	0.292520326493418	0.194254140450926	-0.197333923708935	-0.294364405691237
0.0423828358639366	0.292514899883232	0.194249968556533	-0.197331988129517	-0.294360317236066
0.0424100302480058	0.292510154323328	0.194246320239338	-0.197330295467663	-0.294356741890475
0.0424458444998539	0.292503904662836	0.194241515586185	-0.197328066316188	-0.294352033343139
0.0424809845388424	0.292497772776158	0.194236801469981	-0.197325879170388	-0.294347413528209
0.0424911721988032	0.292495995066675	0.194235434788523	-0.197325245089449	-0.294346074187066
0.0424924695786096	0.292495768679364	0.194235260744672	-0.197325164340652	-0.294345903624983
0.04249756340859	0.292494879829088	0.194234577407159	-0.197324847301691	-0.294345233957798
0.0425026572385704	0.292493990981358	0.19423389407148	-0.19732453026359	-0.294344564292544
0.0425235662051139	0.292490342498446	0.194231089159438	-0.197323228906222	-0.294341815495384
0.0425833496197821	0.292479910905869	0.194223069458575	-0.197319508114177	-0.29433395624857
0.0426197541125537	0.292473558871421	0.194218186076887	-0.197317242424973	-0.29432917056729
0.0427017281400936	0.292459256148863	0.194207190299768	-0.197312140738614	-0.294318394710708
0.0427132131798608	0.292457252310113	0.194205649772104	-0.197311425972799	-0.294316884986686
0.0427393042925762	0.292452700145335	0.194202150122926	-0.19730980221454	-0.29431345530784
0.042744309806365	0.292451826832215	0.194201478730619	-0.197309490702119	-0.29431279733793
0.042760484453731	0.292449004855766	0.194199309230634	-0.19730848409472	-0.294310671207907
0.0427939796139941	0.292443161071775	0.194194816605691	-0.197306399584371	-0.294306268382173
0.0428054646537613	0.292441157343906	0.194193276166653	-0.19730568483874	-0.294304758729981
0.0428167331366105	0.292439191410874	0.194191764784188	-0.197304983572485	-0.294303277551826
0.0428226380988433	0.292438161218907	0.194190972786835	-0.197304616092681	-0.294302501381471
0.0428521629100075	0.292433010313804	0.19418701284382	-0.197302778703625	-0.294298620565154
0.0429000669428776	0.29242465315968	0.194180587987812	-0.197299797573546	-0.294292324062888
0.0429012147949083	0.292424452912757	0.194180434041041	-0.197299726141762	-0.294292173191217
0.0429069540550616	0.292423451680207	0.194179664308835	-0.197299368983219	-0.294291418834201
0.0429284071444641	0.292419709149696	0.194176787109793	-0.197298033946636	-0.294288599102287
0.0429498602338666	0.292415966667344	0.194173909949244	-0.19729669891882	-0.294285779401571
0.0429762225411934	0.292411367839956	0.194170374446348	-0.197295058401908	-0.294282314497339
0.0429812280549822	0.292410494650934	0.194169703153232	-0.197294746912079	-0.294281656607822
0.0430062556239263	0.29240612874515	0.19416634671909	-0.197293189470093	-0.294278367185715
0.0430331940401337	0.292401429577026	0.194162734080762	-0.197291513131219	-0.294274826664678
0.0430595563474605	0.292396830979506	0.1941591987616	-0.197289872656155	-0.294271361909361
0.0430970968166784	0.292390282607314	0.194154164494529	-0.197287536608687	-0.29426642810765
0.0431169528823706	0.292386819073881	0.194151501796093	-0.197286301027315	-0.294263818538751
0.0431219583961594	0.292385945958564	0.194150830561891	-0.197285989550904	-0.294263160696983
0.0431245447354668	0.292385494822594	0.194150483737296	-0.197285828611832	-0.294262820792078
0.0431323632541517	0.2923841310402	0.194149435287942	-0.197285342092859	-0.294261793260339
0.043136029775234	0.292383491491984	0.194148943615791	-0.197285113938524	-0.294261311397242
0.0431543623806455	0.292380293772003	0.194146485271902	-0.197283973170688	-0.294258902095427
0.0431867784824837	0.292374639581745	0.194142138444866	-0.197281956056467	-0.294254641972591
0.0432002866886377	0.292372283440464	0.194140327092126	-0.197281115504961	-0.294252866745689
0.0432393703767697	0.292365466455473	0.194135086338184	-0.197278683532271	-0.294247730499407
0.0432701122887509	0.292360104557093	0.194130964227495	-0.197276770644954	-0.294243690573912
0.0432846980757191	0.292357560588961	0.194129008481261	-0.197275863064016	-0.294241773815972
0.0432941136610353	0.292355918389152	0.194127745994858	-0.19727527719406	-0.294240536495953
0.0432961831154863	0.292355557450784	0.194127468513569	-0.197275148425745	-0.294240264545803
0.0433019179367276	0.292354557229602	0.194126699566123	-0.197274791586586	-0.294239510925757
0.0433076527579688	0.292353557011862	0.194125930621426	-0.197274434748053	-0.29423875730794
0.043327508823661	0.292350093915819	0.194123268272603	-0.197273199246319	-0.294236148022402
0.0433330092007628	0.292349134602447	0.194122530774705	-0.197272856998303	-0.294235425222588
0.0433376964836218	0.292348317102246	0.194121902299563	-0.197272565343618	-0.294234809272406
0.0433427019974106	0.292347444102525	0.194121231157758	-0.197272253888255	-0.294234151505525
0.0433444942405301	0.292347131522314	0.194120990853409	-0.197272142370602	-0.294233915990022
0.0433534554561272	0.2923455686263	0.194119789335693	-0.197271584783254	-0.294232738415771
0.0433821490430276	0.292340564329095	0.194115942151363	-0.197269799412883	-0.294228967889255
0.0434108426299281	0.292335560118013	0.194112095035874	-0.197268014058194	-0.294225197418534
0.0434210302898889	0.292333783393249	0.194110729133821	-0.197267380171665	-0.294223858726073
0.0434581421534492	0.292327311187466	0.194105753464902	-0.197265071050612	-0.294218982163033
0.0434952540170094	0.292320839125747	0.194100777911137	-0.197262761955793	-0.294214105693327
0.0435011594810129	0.29231980926546	0.194099986181573	-0.19726239452109	-0.294213329728605
0.0435067390567767	0.292318836240529	0.194099238145642	-0.197262047363584	-0.294212596587038
0.0435126445207801	0.292317806387337	0.19409844642175	-0.197261679930174	-0.294211820626912
0.0435182086992592	0.292316836054225	0.194097700455423	-0.197261333731892	-0.294211089512836
0.0435378356832809	0.292313413344356	0.194095069167762	-0.197260112562953	-0.294208510610821
0.0435482524249122	0.292311596806312	0.194093672662475	-0.197259464447949	-0.294207141905989
0.0435840460047052	0.292305354979388	0.194088874117502	-0.197257237437542	-0.294202438874696
0.0436198395844983	0.292299113286464	0.19408407567964	-0.197255010451536	-0.294197735930217
0.0436315862311793	0.292297064932636	0.194082500963755	-0.197254279610208	-0.294196192548687
0.0436405038988127	0.292295509899448	0.194081305498975	-0.197253724781275	-0.294195020870458
0.0436821708019463	0.292288244273838	0.194075719898391	-0.197251132419083	-0.294189546393442
0.0437238377050798	0.292280978829799	0.194070134442942	-0.197248540089958	-0.29418407203406
0.04373807772963	0.292278495843084	0.194068225598505	-0.197247654146638	-0.29418220115136
0.0437495627693972	0.292276493249544	0.194066686066159	-0.197246939607547	-0.29418069223404
0.0437747539318981	0.292272100830758	0.194063309311112	-0.197245372354002	-0.294177382622346
0.0438303955257887	0.292262399203928	0.194055851009118	-0.197241910687383	-0.294170072589248
0.0438788080708073	0.292253958292062	0.194049361912725	-0.197238898814248	-0.294163712458515
0.0438902931105745	0.292251955867544	0.194047822515484	-0.197238184305941	-0.294162203650701
0.0439154842730753	0.292247563819482	0.194044446056772	-0.197236617119916	-0.294158894279191
0.0439566900151503	0.292240379792297	0.194038923222863	-0.197234053665101	-0.294153481159639
0.0439710690202854	0.292237872922216	0.194036996028332	-0.19723315913889	-0.294151592244299
0.0439749959782472	0.292237188290749	0.194036469707586	-0.197232914841253	-0.294151076377169
0.0439864810180144	0.292235185981745	0.194034930402681	-0.197232200353986	-0.294149567644195
0.0440204419222834	0.292229265297178	0.1940303787906	-0.197230087652125	-0.294145106420138
0.0440544028265525	0.292223344733202	0.194025827274913	-0.19722797497223	-0.294140645274212
0.0440995516720585	0.292215473909594	0.194019776475791	-0.197225166333732	-0.294134714587614
0.0441110367118257	0.29221347175016	0.194018237290445	-0.197224451873709	-0.294133205951546
0.0441157263194244	0.292212654226081	0.194017608808609	-0.197224160143866	-0.294132589943085
0.0441272113591916	0.29221065208607	0.194016069638788	-0.197223445687381	-0.2941310813196
0.0441312223605377	0.292209952867858	0.194015532106266	-0.197223196173301	-0.294130554454498
0.0441362278743265	0.292209080283524	0.194014861296496	-0.19722288479359	-0.294129896956737
0.044157880679954	0.292205305696393	0.19401195953787	-0.197221537835587	-0.294127052778506
0.0441795334855814	0.292201531158279	0.194009057818426	-0.197220190886513	-0.294124208632032
0.0442145561668048	0.292195426074218	0.194004364468243	-0.197218012260814	-0.294119608388469
0.0442564566606017	0.29218812223204	0.193998749564795	-0.197215405823656	-0.294114104850557
0.0442628672918485	0.29218700478553	0.193997890516845	-0.197215007050697	-0.294113262838699
0.0442679417003689	0.292186120261003	0.193997210530045	-0.197214691397952	-0.294112596336551
0.0442928684390961	0.292181775298764	0.193993870299422	-0.197213140841405	-0.294109322339924
0.0443205084854219	0.292176957457735	0.193990166541101	-0.197211421518616	-0.294105692013754
0.0443364699206756	0.292174175311448	0.193988027742409	-0.197210428659347	-0.294103595614782
0.0443417783018281	0.292173250043859	0.193987316435237	-0.197210098459826	-0.294102898407821
0.0443476837658315	0.292172220706306	0.193986525123518	-0.197209731120333	-0.294102122781771
0.0443479549604428	0.292172173436476	0.193986488784449	-0.197209714251143	-0.294102087163017
0.0443493109334996	0.29217193708744	0.193986307089199	-0.197209629905212	-0.294101909069321
0.0443560907987834	0.292170755345145	0.193985398615253	-0.197209208176082	-0.294101018602711
0.0443899901252022	0.292164846705744	0.193980856303138	-0.197207099543564	-0.294096566316354
0.0444251121080952	0.292158725084494	0.193976150263461	-0.19720491488149	-0.294091953530233
0.0444310175720986	0.292157695798382	0.193975358992863	-0.197204547551369	-0.294091177937513
0.0444541089169757	0.292153671153765	0.193972265021406	-0.197203111235977	-0.294088145263861
0.0444772002618529	0.292149646564881	0.193969171094501	-0.197201674930738	-0.294085112626321
0.0444876051198451	0.292147833121124	0.193967776999265	-0.197201027741261	-0.294083746145044
0.0444886853016201	0.292147644858857	0.193967632271593	-0.197200960553314	-0.29408360428402
0.0444938877306162	0.292146738141809	0.193966935227837	-0.197200636959455	-0.294082921046512
0.0444990901596124	0.29214583142759	0.193966238186342	-0.197200313366112	-0.294082237810836
0.044525102304593	0.292141297898929	0.193962753012788	-0.197198695407128	-0.294078821659951
0.0445846020144486	0.292130928253375	0.193954781302395	-0.197194994565462	-0.294071007790495
0.0446679358207157	0.292116405409042	0.193943616821313	-0.197189811372466	-0.294060064283282
0.044697943863104	0.29211117599091	0.193939596695543	-0.19718794496574	-0.294056123702062
0.0447054762899337	0.2921098633506	0.193938587601101	-0.197187476474956	-0.294055134572147
0.0447094289028713	0.292109174549856	0.193938058084446	-0.197187230636593	-0.294054615531443
0.0447201279951894	0.292107310084378	0.193936624773927	-0.197186565192878	-0.294053210576413
0.0447253323556259	0.292106403156593	0.19393592757202	-0.19718624150182	-0.294052527166814
0.0447513541578081	0.292101868560127	0.193932441596426	-0.197184623054265	-0.294049110146329
0.0447829051339679	0.292096370536807	0.193928214988376	-0.197182660732447	-0.29404496713076
0.0448039968429882	0.292092695186891	0.193925389563151	-0.197181348938256	-0.294042197578008
0.0448057888022102	0.292092382929976	0.193925149515716	-0.197181237488137	-0.294041962277193
0.044808666161893	0.292091881537875	0.193924764070668	-0.197181058532141	-0.294041584453717
0.0448215202630658	0.292089641666915	0.193923042170773	-0.197180259079451	-0.29403989660026
0.04485729890602	0.292083407207294	0.193918249435243	-0.197178033865952	-0.294035198617241
0.0448930775489743	0.292077172881437	0.193913456806643	-0.197175808676829	-0.294030500720895
0.0449045625887416	0.292075171674579	0.193911918382757	-0.197175094390357	-0.294028992702021
0.0449048540693329	0.292075120885821	0.193911879339004	-0.197175076262403	-0.294028954429894
0.0449063114722895	0.292074866942167	0.193911684120345	-0.197174985622659	-0.294028763069346
0.0449111718517568	0.292074020052034	0.193911033075354	-0.1971746833431	-0.294028124890756
0.0449160322312241	0.29207317316437	0.193910382032337	-0.197174381063991	-0.294027486713767
0.0449297537512424	0.292070782297283	0.193908544058966	-0.197173527690899	-0.294025685060943
0.0449423945385508	0.292068579756793	0.193906850861749	-0.197172741534249	-0.294024025320963
0.0449460759568771	0.292067938306775	0.193906357748829	-0.197172512579818	-0.294023541951429
0.044962250604243	0.292065120054366	0.193904191225629	-0.197171506650688	-0.294021418234145
0.0449750814501917	0.292062884441607	0.193902472605532	-0.197170708681862	-0.294019733567709
0.0449865664899589	0.292060883333157	0.193900934260314	-0.197169994413322	-0.294018225612598
0.0450010136873451	0.292058366129512	0.193898999169293	-0.197169095928178	-0.294016328746769
0.0450145527842786	0.292056007168306	0.193897185727171	-0.197168253922285	-0.294014551124138
0.0450294097631442	0.292053418610253	0.193895195784054	-0.19716732996041	-0.294012600483809
0.0450455844105101	0.292050600498678	0.193893029373435	-0.197166324056946	-0.294010476857778
0.0450831248797281	0.29204405992165	0.193888001337445	-0.197163989429385	-0.294005548106517
0.0451029809454203	0.292040600511184	0.193885341934716	-0.197162754599031	-0.294002941208876
0.0451299957975915	0.292035893931822	0.1938817237798	-0.197161074582424	-0.2939993944789
0.0451414808373587	0.292033893009263	0.19388018558318	-0.197160360347761	-0.293997886644238
0.0451529504798412	0.29203189478297	0.193878649459721	-0.197159647073135	-0.293996380839948
0.0451829942054942	0.292026660669057	0.193874625770707	-0.19715777872449	-0.293992436559483
0.0451856373914821	0.292026200186854	0.193874271778324	-0.197157614351792	-0.293992089552619
0.0451863147516874	0.292026082180777	0.193874181062004	-0.197157572228586	-0.293992000626437
0.0451897015527141	0.292025492151112	0.193873727480981	-0.197157361612687	-0.293991555995991
0.0451971224312493	0.292024199331057	0.193872733635074	-0.197156900129297	-0.293990581761216
0.045225108725569	0.29201932378185	0.193868985594075	-0.197155159750458	-0.293986907671669
0.0452282190577535	0.292018781929612	0.193868569049484	-0.197154966329689	-0.293986499345106
0.0452437707186763	0.292016072683578	0.193866486338647	-0.197153999228611	-0.293984457722117
0.0452663280117613	0.292012143035238	0.193863465454847	-0.197152596481	-0.293981496428407
0.0452707261387687	0.292011376854972	0.193862876460462	-0.197152322980245	-0.293980919051712
0.045282211178536	0.292009376101265	0.193861338398823	-0.197151608776356	-0.293979411326459
0.0452936808210185	0.292007378043596	0.193859802410161	-0.197150895532463	-0.293977905631432
0.0453038684809793	0.292005603323943	0.193858438110921	-0.19715026201122	-0.293976568238107
0.0453237245466715	0.292002144371373	0.193855779074234	-0.197149027264319	-0.293973961637167
0.0453341294046637	0.292000331847971	0.193854385714718	-0.197148380242555	-0.29397259575223
0.0453705938788012	0.291993979835861	0.1938495026707	-0.197146112730677	-0.293967808981071
0.0454070583529386	0.291987627962642	0.193844619737713	-0.197143845244115	-0.29396302229991
0.0454174632109308	0.291985815529811	0.1938432264506	-0.19714319823886	-0.293961656473661
0.0454651373063707	0.291977511275085	0.193836842653721	-0.197140233747075	-0.293955398478016
0.0454720584596775	0.291976305713055	0.193835915892879	-0.197139803376442	-0.293954489977556
0.0454914697400199	0.291972924583244	0.193833316692138	-0.197138596350537	-0.293951941986402
0.0455029547797871	0.291970924094356	0.193831778842197	-0.197137882194916	-0.293950434432746
0.0455144244222696	0.29196892630115	0.193830243064949	-0.197137168999227	-0.293948928909084
0.0455444681479227	0.291963693321652	0.193826220282793	-0.197135300857348	-0.293944985363689
0.0456058676475479	0.291952999124881	0.193817999272774	-0.197131483042867	-0.293936926243166
0.0456066758961702	0.291952858351607	0.193817891055424	-0.19713143278653	-0.293936820156493
0.0456107171392813	0.291952154486259	0.193817349969491	-0.197131181505035	-0.293936289723795
0.0456278019541898	0.291949178834291	0.193815062482235	-0.197130119187367	-0.293934047271443
0.0456777879113976	0.291940472985164	0.193808369998315	-0.197127011139635	-0.293927486522042
0.0457277738686054	0.291931767396974	0.193801677722992	-0.197123903139471	-0.293920925941725
0.0457396018337929	0.291929707468715	0.193800094188767	-0.197123167713525	-0.29391937356415
0.0457806037844016	0.291922566786645	0.193794604916384	-0.197120618360871	-0.293913992279983
0.0458216057350103	0.29191542628013	0.193789115784344	-0.197118069040222	-0.293908611109576
0.04582293564006	0.29191519467956	0.193788937745788	-0.197117986353121	-0.293908436572329
0.0458266112487991	0.291914554579875	0.193788445681298	-0.197117757821619	-0.293907954184654
0.0458374658819911	0.291912664276115	0.193786992546394	-0.197117082934741	-0.293906529625616
0.045848320515183	0.291910773984659	0.193785539421326	-0.197116408050105	-0.293905105074551
0.0459049395412774	0.291900914204566	0.193777959911827	-0.197112887809911	-0.293897674580163
0.0459372410176428	0.291895289293909	0.193773635878435	-0.197110879520201	-0.293893435538032
0.0459765200824101	0.291888449467576	0.193768377908324	-0.197108437437485	-0.293888280896304
0.0459997684654059	0.291884401206186	0.193765265896349	-0.197106992038233	-0.293885230030552
0.0460321616763007	0.29187876064196	0.193760929839452	-0.197104978103588	-0.293880979157698
0.0460453373595399	0.291876466418257	0.193759166207538	-0.197104158957258	-0.293879250168976
0.0460588764564734	0.29187410893381	0.193757353945956	-0.197103317220552	-0.293877473503261
0.0460598538886772	0.291873938739948	0.193757223113389	-0.19710325645293	-0.293877345240365
0.0460647410496962	0.291873087772136	0.193756568951747	-0.197102952615089	-0.293876703926853
0.0460810677037957	0.291870244941973	0.193754383592972	-0.197101937580142	-0.293874561487391
0.0460973943578951	0.29186740213964	0.193752198256446	-0.197100922550271	-0.293872419065963
0.0461154954825678	0.291864250398442	0.193749775431531	-0.1970997972073	-0.29387004381547
0.0461172504235873	0.291863944832513	0.19374954053516	-0.197099688103332	-0.29386981353126
0.0461260251286851	0.291862417007689	0.193748366057159	-0.197099142584369	-0.293868662113339
0.0461457054829389	0.291858990353808	0.193745731901616	-0.197097919072062	-0.293866079673687
0.0462005842298545	0.291849435329274	0.193738386719046	-0.197094507342023	-0.293858878668747
0.0462694323977638	0.291837448511615	0.193729172170895	-0.197090227234941	-0.293849844931413
0.0462849956169358	0.291834738944241	0.193727089264948	-0.197089259723593	-0.293847802887607
0.046296480656703	0.291832739406976	0.193725552175762	-0.197088545741468	-0.293846295950608
0.0463079502991855	0.291830742564109	0.193724017158242	-0.197087832719041	-0.293844791042772
0.0463138557631889	0.291829714439451	0.193723226816118	-0.197087465600617	-0.293844016202644
0.0463303233158851	0.291826847504117	0.193721022940217	-0.197086441884057	-0.293841855551585
0.0463379940248385	0.291825512073904	0.1937199963661	-0.197085965031005	-0.293840849110458
0.0463418083556523	0.291824848021194	0.193719485894474	-0.197085727911842	-0.293840348649801
0.0463532933954196	0.29182284855204	0.193717948859739	-0.197085013942137	-0.293838841756941
0.0464123763162435	0.291812562825481	0.193710042008263	-0.197081341080689	-0.293831089932494
0.0464213278311056	0.29181100449094	0.193708844085137	-0.197080784619856	-0.293829915492337
0.0464555664956917	0.291805044091653	0.19370426220861	-0.19707865622593	-0.293825423424174
0.0464898051602778	0.291799083814723	0.193699680429902	-0.197076527854318	-0.293820931435304
0.0465408792571755	0.291790193048109	0.193692845934795	-0.197073352986389	-0.293814230846006
0.0465507740118061	0.29178847064181	0.193691521890499	-0.197072737914409	-0.293812932738961
0.0465523642969427	0.291788193817592	0.193691309090838	-0.197072639060203	-0.293812724107791
0.0465581068168263	0.291787194207496	0.193690540672987	-0.197072282098052	-0.29381197074203
0.04656384933671	0.291786194600842	0.193689772257888	-0.197071925136528	-0.293811217378499
0.046583460923447	0.291782780816651	0.193687148023134	-0.197070706062873	-0.293808644543232
0.0465949459632142	0.291780781637175	0.193685611219982	-0.197069992145996	-0.293807137838094
0.046620137125715	0.291776396706661	0.193682240451048	-0.197068426257201	-0.29380383307852
0.0466229322575339	0.291775910172704	0.193681866444438	-0.197068252511871	-0.293803466395482
0.0466361134111972	0.291773615809306	0.193680102730107	-0.197067433173665	-0.293801737215651
0.0466492945648606	0.291771321464041	0.193678339030272	-0.197066613838766	-0.29380000804757
0.0466915043529833	0.291763974442533	0.193672691261294	-0.197063990118559	-0.29379447084058
0.0467876922604232	0.291747232702356	0.19365982164824	-0.197058011296581	-0.293781853071649
0.0467900249060379	0.291746826711681	0.193659509557821	-0.197057866306812	-0.293781547086867
0.0468016881341112	0.291744796766824	0.193657949112532	-0.197057141359519	-0.293780017168475
0.0468203791720641	0.291741543685356	0.193655448426967	-0.197055979592442	-0.293777565399651
0.0468318642118313	0.291739544789834	0.193653911850826	-0.197055265727354	-0.293776058878531
0.0468470752932438	0.291736897422493	0.193651876786888	-0.197054320269977	-0.293774063617028
0.046859850506151	0.291734674017281	0.193650167628445	-0.197053526219429	-0.293772387884321
0.0469122479542345	0.291725554914222	0.193643157669248	-0.19705026945905	-0.293765514993582
0.0469284226016005	0.291722739982393	0.193640993800619	-0.197049264135326	-0.293763393428062
0.0469611095132414	0.291717051445377	0.193636620963079	-0.197047232518737	-0.293759106067124
0.0469725945530086	0.291715052718502	0.193635084521766	-0.197046518684412	-0.293757599655299
0.0470005808473283	0.291710182356896	0.193631340627924	-0.197044779251446	-0.29375392892741
0.0470107685072891	0.291708409452646	0.193629977779988	-0.19704414606122	-0.293752592710505
0.0470440921376007	0.291702610394231	0.19362551999234	-0.197042074922558	-0.293748222020972
0.0470576312345342	0.291700254321068	0.193623708859018	-0.197041233443233	-0.293746446269834
0.0470691529427777	0.291698249328876	0.193622167605062	-0.197040517351007	-0.293744935123672
0.0471315199017544	0.291687396554826	0.19361382499597	-0.197036641190603	-0.293736755451545
0.0471491662028517	0.291684325910876	0.193611464571121	-0.197035544471174	-0.293734441117437
0.0471768476007037	0.291679509118878	0.193607761872429	-0.197033824081388	-0.293730810710454
0.0471818531144925	0.291678638126645	0.193607092335414	-0.197033512991907	-0.293730154244361
0.047188332640471	0.291677510650504	0.193606225637782	-0.197033110294219	-0.293729304466158
0.0471933381542598	0.291676639664268	0.193605556105561	-0.197032799205832	-0.293728648003951
0.0472148537080215	0.291672895872324	0.193602678231684	-0.197031462038056	-0.293725826305331
0.0472213244485795	0.291671769947172	0.193601812726991	-0.197031059890439	-0.293724977693755
0.0472407529277751	0.29166838936911	0.193599214059345	-0.197029852441992	-0.293722429743927
0.0472601814069708	0.291665008830424	0.193596615423178	-0.197028645000729	-0.293719881819618
0.0472681871758246	0.291663615844978	0.193595544628993	-0.197028147460239	-0.293718831920208
0.0472716664467381	0.291663010461892	0.193595079268352	-0.197027931231774	-0.293718375640027
0.0472898965440289	0.291659838498275	0.193592640966608	-0.197026798278075	-0.293715984913418
0.0473003014020212	0.291658028110367	0.193591249314303	-0.197026151645724	-0.293714620412347
0.04731357592248	0.29165571843341	0.193589473857048	-0.197025326674998	-0.293712879592161
0.0473371119881156	0.291651623362044	0.19358632596187	-0.197023863988961	-0.293709793102555
0.0473874035419941	0.291642873261333	0.193579599735888	-0.197020738576105	-0.293703198057871
0.0473988885817613	0.291640875045212	0.193578063702913	-0.197020024834957	-0.293701691977057
0.0474299852082656	0.291635464790783	0.193573904830974	-0.197018092338626	-0.293697614192436
0.0474566999884383	0.291630816979448	0.19357033205284	-0.197016432166335	-0.293694111063359
0.0474707373482612	0.291628374803144	0.193568454749911	-0.197015559829364	-0.293692270353215
0.0474822223880284	0.291626376686849	0.193566918796746	-0.197014846106429	-0.293690764337098
0.0475106401452801	0.291621432750579	0.193563118391865	-0.197013080132467	-0.293687037997344
0.0475133190145327	0.291620966702703	0.193562760140896	-0.197012913659413	-0.293686686727647
0.0475237239235026	0.291619156548398	0.193561368675628	-0.197012267068133	-0.293685322377038
0.0475341288324725	0.291617346405385	0.193559977219388	-0.197011620478914	-0.293683958033746
0.047547667929406	0.291614991024296	0.193558166639369	-0.197010779125852	-0.293682182731134
0.0475959044866793	0.291606599521408	0.193551716100957	-0.197007781614902	-0.293675857854145
0.0476441410439526	0.291598208261178	0.193545265756549	-0.197004784148229	-0.293669533134424
0.0476669034568827	0.291594248582537	0.193542221962353	-0.197003369685086	-0.293666548608669
0.0476672559297287	0.291594187267881	0.193542174829956	-0.197003347782395	-0.293666502393972
0.0476690182939584	0.291593880694793	0.193541939168129	-0.197003238268978	-0.293666271320613
0.047677830115107	0.291592347834211	0.193540760862877	-0.19700269070278	-0.293665115956963
0.0476936182370554	0.291589601431289	0.193538649711956	-0.197001709633237	-0.293663045907399
0.0477057738311504	0.291587486937899	0.193537024308365	-0.197000954291204	-0.293661452145891
0.0477502372631498	0.291579752553483	0.193531078918463	-0.196998191381576	-0.293655622478352
0.0477582238706964	0.291578363310254	0.193530011013506	-0.196997695106397	-0.293654575356363
0.0477877777323678	0.291573222574345	0.193526059354955	-0.196995858686666	-0.293650700594919
0.0478042943842049	0.291570349630916	0.193523850938613	-0.196994832381147	-0.29364853514776
0.04780763379806	0.291569768769244	0.193523404433441	-0.196994624878531	-0.293648097329774
0.0478209911881463	0.291567445380339	0.193521618457525	-0.196993794886679	-0.293646346100154
0.0478343485782327	0.291565122010037	0.193519832496483	-0.196992964898222	-0.293644594882592
0.0478526055092487	0.291561946448862	0.193517391462272	-0.196991830472368	-0.293642201331343
0.0478909676043271	0.291555273963093	0.193512262367271	-0.196989446798181	-0.293637171992044
0.0479041741783458	0.291552976921836	0.193510496648176	-0.196988626198552	-0.293635440609574
0.0479385586828962	0.291546996453411	0.193505899507737	-0.196986489709099	-0.293630932854716
0.0479387027891404	0.291546971389391	0.193505880241224	-0.196986480755071	-0.29363091396278
0.047939423320361	0.291546846069321	0.193505783908684	-0.196986435984933	-0.293630819503124
0.0479426920797675	0.291546277543413	0.193505346887364	-0.196986232881006	-0.293630390978219
0.0479501878289076	0.291544973833564	0.193504344736156	-0.196985767134409	-0.293629408309911
0.0479616728686748	0.29154297629149	0.193502809242083	-0.196985053516257	-0.293627902665956
0.0479753789914084	0.291540592464297	0.19350097681439	-0.196984201895326	-0.293626105858346
0.0479868640311756	0.291538594952388	0.193499441344435	-0.196983488282679	-0.293624600233942
0.0479983336736581	0.291536600132146	0.193497907943963	-0.196982775629234	-0.293623096636931
0.0480148503254953	0.291533727551322	0.193495699817529	-0.196981749389887	-0.293620931424786
0.0480207557894987	0.291532700478231	0.193494910316112	-0.196981382463299	-0.29362015726616
0.0480233718855223	0.291532245490281	0.193494560571194	-0.196981219916556	-0.293619814317858
0.0480283773993112	0.29153137493995	0.193493891387479	-0.196980908907708	-0.293619158138166
0.0480428469156615	0.291528858441296	0.19349195697948	-0.196980009872287	-0.293617261318871
0.0480449045195231	0.29152850059024	0.193491681902915	-0.196979882027373	-0.293616991587252
0.0480550921794839	0.291526728795602	0.193490319942109	-0.196979249039609	-0.293615656089491
0.0480834224209448	0.291521801776971	0.193486532593952	-0.19697748881297	-0.293611942322191
0.0481067056917895	0.291517752558587	0.193483420003678	-0.196976042178294	-0.293608890195022
0.0481117112055783	0.291516882051744	0.193482750854732	-0.196975731177383	-0.293608234043515
0.0481304129148824	0.291513629668285	0.19348025078439	-0.196974569213243	-0.293605782530987
0.0481491146241866	0.291510377321288	0.193477750743199	-0.196973407255757	-0.293603331042092
0.0481608827503179	0.291508330787491	0.193476177597123	-0.196972676092727	-0.293601788444915
0.0481756210377575	0.291505767748704	0.193474207420461	-0.19697176039493	-0.293599856524315
0.0481871060775247	0.291503770476555	0.193472672142199	-0.196971046826042	-0.293598351055309
0.0481900394980566	0.291503260350868	0.193472280014995	-0.196970864572166	-0.293597966541422
0.048198591117292	0.291501773218157	0.19347113687493	-0.196970333259663	-0.293596845595215
0.0482339278268127	0.291495628219894	0.19346641329515	-0.196968137803002	-0.293592213711897
0.0482576740381159	0.291491498864185	0.193463239115688	-0.196966662473044	-0.29358910114124
0.0482656481207742	0.291490112221479	0.193462173222743	-0.196966167053133	-0.293588055934808
0.048304166022196	0.29148341429457	0.193457024622446	-0.196963774000508	-0.293583007244236
0.0483105205001876	0.291482309321165	0.193456175245704	-0.196963379210158	-0.293582174347819
0.0483163513789348	0.291481295399577	0.193455395859264	-0.196963016950605	-0.293581410083189
0.0483172616330798	0.291481137117352	0.193455274190083	-0.196962960398593	-0.293581290774614
0.0483218129038052	0.291480345707521	0.193454665845209	-0.196962677638774	-0.293580694232575
0.048327836418702	0.291479298295911	0.193453860715709	-0.196962303412469	-0.293579904723385
0.0483393214584692	0.291477301205994	0.193452325583146	-0.196961589876843	-0.293578399372491
0.0483578995946748	0.291474070753603	0.193449842384555	-0.196960435670911	-0.293575964344158
0.0483714386916082	0.291471716535367	0.193448032734253	-0.196959594530068	-0.293574189795226
0.0483984043792932	0.291467027718726	0.193444428516857	-0.196957919248423	-0.293570655480272
0.0484005954393469	0.291466646738675	0.193444135663767	-0.196957783126313	-0.293570368306505
0.0484115507396159	0.291464741845926	0.193442671404314	-0.196957102517134	-0.293568932442533
0.0484554547664991	0.291457107998812	0.19343680339656	-0.19695437495769	-0.293563178212378
0.0484914478717905	0.291450849819257	0.193431992845562	-0.19695213889553	-0.293558460915084
0.048494592286733	0.291450303101148	0.193431572593301	-0.196951943550753	-0.293558048808645
0.0485103143614455	0.291447569526058	0.193429471344353	-0.196950966829689	-0.293555988286463
0.0485328836105333	0.291443645487392	0.193426455009317	-0.196949564741725	-0.29355303040843
0.0485370949801859	0.291442913276735	0.193425892172878	-0.196949303116428	-0.293552478479043
0.0485485800199532	0.29144091643731	0.193424357240592	-0.196948589626527	-0.293550973290508
0.0485600650597204	0.291438919611632	0.193422822319297	-0.196947876139136	-0.293549468110884
0.0485819946328986	0.291435106904216	0.193419891565993	-0.196946513810906	-0.293546594140647
0.0486191479805443	0.291428647483661	0.193414926339816	-0.196944205758851	-0.293541725099711
0.0486353226279103	0.29142583543074	0.193412764772892	-0.196943200960479	-0.293539605400066
0.0486660107077895	0.291420500211326	0.19340866370238	-0.196941294575088	-0.293535583752798
0.0486884647161474	0.291416596573374	0.193405663060229	-0.196939899712805	-0.293532641214033
0.0486923730151162	0.29141591711947	0.19340514077886	-0.196939656926897	-0.293532129045207
0.0486999123370866	0.291414606420311	0.193404133273194	-0.196939188580453	-0.293531141046511
0.0487020038130809	0.291414242821578	0.193403853782863	-0.196939058657112	-0.293530866967431
0.0487124611930526	0.291412424834751	0.193402456336679	-0.196938409041654	-0.293529496576464
0.0487442570810701	0.291406897276825	0.193398207427559	-0.196936433884707	-0.293525329918719
0.0487760529690876	0.291401369824246	0.193393958602669	-0.196934458746993	-0.293521163329258
0.048785227073959	0.291399775001451	0.193392732699897	-0.196933888861767	-0.293519961151006
0.0487967121137262	0.291397778459003	0.193391198005056	-0.196933175426083	-0.293518456154963
0.048821903276227	0.291393399312439	0.193387831860411	-0.196931610592728	-0.293515155144058
0.0488331033562935	0.291391452349602	0.193386335277558	-0.196930914866153	-0.293513687516682
0.0488486180563997	0.291388755377571	0.193384262181595	-0.196929951127952	-0.293511654527479
0.0488560662291615	0.291387460645785	0.19338326695344	-0.196929488465875	-0.293510678552108
0.0488685608802261	0.291385288686874	0.193381597422992	-0.196928712331413	-0.29350904131712
0.0488800459199933	0.291383292244151	0.193380062807887	-0.196927998913937	-0.293507536385718
0.0488969291814435	0.291380357454322	0.193377806909828	-0.196926950179088	-0.293505324119581
0.0489029289564066	0.291379314530368	0.193377005241016	-0.196926577493333	-0.293504537955086
0.0489052370824941	0.291378913316322	0.193376696838131	-0.196926434120519	-0.293504235516593
0.048910468278377	0.29137800399662	0.193375997867604	-0.196926109177088	-0.293503550063606
0.0489125597543713	0.291377640443774	0.193375718413962	-0.196925979262125	-0.293503276014268
0.048923017134343	0.291375822686378	0.193374321151219	-0.196925329688556	-0.293501905772014
0.0489454914613709	0.291371916117898	0.193371318275015	-0.196923933673948	-0.29349896096067
0.0489967965703387	0.291362998276237	0.193364463371317	-0.196920746843379	-0.293492238579432
0.049007201428331	0.29136118973978	0.193363073199288	-0.196920100548948	-0.293490875278364
0.0490221453225761	0.29135859226346	0.193361076591584	-0.196919172317334	-0.293488917260878
0.0490229203054052	0.291358457560281	0.193360973049021	-0.196919124179826	-0.293488815719489
0.0490267952195504	0.291357784045324	0.193360455336959	-0.196918883492456	-0.293488308013151
0.0490336303623434	0.291356596004517	0.19335954212342	-0.196918458933414	-0.293487412448601
0.0490436592975839	0.291354852847942	0.193358202208284	-0.196917835996296	-0.293486098427795
0.0490538469575447	0.291353082113719	0.193356841095321	-0.196917203202113	-0.293484763617361
0.0490591739976901	0.291352156216264	0.193356129384452	-0.19691687232024	-0.293484065659206
0.0490650794616935	0.291351129785913	0.19335534039693	-0.196916505510985	-0.293483291917182
0.0490813856804027	0.291348295616343	0.193353161852789	-0.196915492677515	-0.293481155466186
0.0490976918991119	0.291345461474473	0.193350983330795	-0.196914479849103	-0.293479019033146
0.0491054791288432	0.291344108005905	0.193349942959381	-0.196913996162568	-0.293477998760335
0.0491169641686105	0.291342111846671	0.193348408570941	-0.196913282796854	-0.293476494012688
0.0491210242196673	0.291341406192114	0.193347866155299	-0.196913030617116	-0.2934759620748
0.0491430195980612	0.291337583329399	0.193344927635507	-0.196911664435617	-0.293473080313856
0.0491545046378284	0.29133558721508	0.19334339328298	-0.196910951078105	-0.293471575595324
0.0491560474026613	0.291335319081663	0.193343187176989	-0.196910855254259	-0.293471373469855
0.0491628756637534	0.29133413232893	0.193342274956397	-0.196910431139456	-0.293470478866567
0.0491743607035206	0.291332136238368	0.193340740622864	-0.196909717786282	-0.293468974163433
0.0491782652857808	0.291331457628279	0.19334021899622	-0.19690947526735	-0.293468462609797
0.0491824097099881	0.291330737335785	0.19333966532965	-0.196909217851824	-0.293467919634713
0.049199974940789	0.291327684554276	0.193337318751505	-0.196908126856341	-0.293465618367077
0.0492175401715899	0.291324631804906	0.193334972199058	-0.196907035866727	-0.293463317120275
0.0492462094700205	0.291319649293089	0.193331142301031	-0.19690525520778	-0.29345956115794
0.0492576945097877	0.291317653302225	0.193329608047214	-0.196904541872813	-0.293458056519432
0.049264402898835	0.29131648745426	0.193328711897672	-0.196904125216428	-0.293457177667172
0.0492832003045729	0.291313220686402	0.193326200839878	-0.196902957718765	-0.293454715073868
0.0493019977103107	0.291309953955349	0.193323689811511	-0.196901790227824	-0.293452252504423
0.0493231400511653	0.291306279750743	0.19332086557303	-0.196900477102981	-0.293449482763349
0.0493306208571018	0.291304979716086	0.193319866280112	-0.196900012481342	-0.293448502751591
0.049342105896869	0.291302983826204	0.193318332107038	-0.196899299164816	-0.293446998178541
0.0493535755393516	0.2913009906258	0.193316800001698	-0.196898586807093	-0.293445495631468
0.0493535909366363	0.291300987950061	0.193316797944948	-0.196898585850799	-0.293445493614397
0.0493536679230599	0.291300974571367	0.193316787661203	-0.196898581069327	-0.293445483529045
0.0493540528551782	0.291300907677906	0.193316736242482	-0.196898557161967	-0.293445433102292
0.0493553536139569	0.291300681632302	0.193316562488946	-0.196898476374479	-0.293445262700783
0.0493566543727356	0.291300455586875	0.19331638873555	-0.196898395587022	-0.293445092299389
0.0493608574759272	0.291299725174207	0.193315827292329	-0.196898134541134	-0.293444541687207
0.0493650605791188	0.291298994763378	0.193315265850579	-0.196897873495582	-0.293443991076217
0.0493836192650046	0.291295769676568	0.193312786837651	-0.196896720860184	-0.293441559882885
0.0493929656512784	0.291294145496106	0.193311538386603	-0.196896140381066	-0.293440335512327
0.0493951043047718	0.291293773850086	0.193311252715269	-0.196896007555237	-0.293440055350931
0.049396157205623	0.291293590881672	0.193311112073836	-0.19689594216252	-0.293439917422122
0.0494014217098791	0.291292676041336	0.193310408868057	-0.196895615199256	-0.2934392277792
0.0494126738574602	0.291290720706698	0.193308905870988	-0.196894916362401	-0.293437753769391
0.0494427280514879	0.2912854981233	0.193304891456532	-0.196893049799114	-0.293433816769371
0.0494669530712717	0.291281288556806	0.193301655714326	-0.196891545278425	-0.293430643416285
0.0494784381110389	0.291279292830007	0.193300121671648	-0.196890831991682	-0.293429138948948
0.0494946777586776	0.291276470930267	0.193297952580573	-0.196889823420844	-0.293427011673346
0.0495336959924557	0.29126969099742	0.193292741097747	-0.196887400195868	-0.293421900641586
0.0495389159589278	0.291268783971408	0.193292043900876	-0.196887076012372	-0.293421216881515
0.0495438836524165	0.29126792078321	0.19329138040057	-0.196886767496649	-0.293420566168229
0.0495469381561515	0.291267390032824	0.193290972432747	-0.196886577798699	-0.293420166062615
0.0495622106748266	0.291264736295467	0.193288932605288	-0.196885629311612	-0.293418165543994
0.0496317513587776	0.291252653283858	0.193279644861114	-0.196881310601285	-0.293409056739104
0.0496330754542402	0.291252423221107	0.193279468020917	-0.196881228371396	-0.293408883305276
0.049639695931553	0.291251272910088	0.193278583822121	-0.196880817222454	-0.293408016137914
0.0496495921060773	0.291249553453663	0.193277262143921	-0.196880202645708	-0.293406719916716
0.0496634716527391	0.29124714190508	0.193275408482362	-0.196879340694907	-0.29340490195642
0.049665762365881	0.291246743899339	0.193275102551225	-0.196879198436865	-0.293404601917212
0.0496772474056483	0.291244748410329	0.193273568698679	-0.196878485193553	-0.293403097604017
0.0496796463001051	0.291244331611807	0.193273248322387	-0.196878336217857	-0.293402783397384
0.0496872194942082	0.291243015802905	0.193272236913032	-0.196877865909489	-0.293401791464746
0.049705233699968	0.291239885938514	0.19326983111296	-0.196876747200738	-0.293399431989924
0.0497150851650447	0.291238174317548	0.193268515459645	-0.196876135412835	-0.29339814166843
0.0497544395937069	0.291231336870384	0.193263259795649	-0.196873691473608	-0.293392987184202
0.0497692622235731	0.291228761625194	0.19326128031204	-0.196872770984929	-0.293391045803071
0.0497738057954174	0.291227972241411	0.193260673545779	-0.196872488828923	-0.293390450715646
0.0497838564047687	0.291226226092433	0.193259331354412	-0.196871864687047	-0.293389134357296
0.0497903224472546	0.291225102716009	0.193258467862317	-0.196871463147446	-0.293388287483987
0.0497984189713118	0.291223696074377	0.193257386636389	-0.196870960356472	-0.293387227066521
0.0498203766412823	0.291219881314572	0.193254454392937	-0.196869596800041	-0.293384351250151
0.0498466910676074	0.29121530971094	0.193250940397903	-0.196867962704071	-0.293380904868235
0.0498473728344605	0.291215191268586	0.193250849356391	-0.196867920367299	-0.29338081557833
0.0498507816687262	0.29121459905754	0.193250394149408	-0.196867708683573	-0.29338036912928
0.0498545082561689	0.291213951645153	0.193249896511589	-0.196867477268082	-0.293379881065549
0.0498686696073947	0.291211491435862	0.193248005455829	-0.196866597871821	-0.293378026390151
0.0498956839595043	0.291206798370988	0.193244398102996	-0.196864920336249	-0.29337448842814
0.0499003899013563	0.291205980839611	0.193243769702776	-0.196864628108381	-0.293373872114732
0.0499245867459459	0.291201777322236	0.193240538645966	-0.196863125548166	-0.293370703199953
0.0499520034136619	0.291197014525325	0.193236877698136	-0.196861423058887	-0.293367112652114
0.0499798181648635	0.29119218265371	0.19323316365816	-0.196859695864477	-0.293363470022218
0.0499895438828798	0.291190493158383	0.193231865020522	-0.1968590919364	-0.293362196350983
0.0499945493966686	0.291189623633397	0.19323119665663	-0.196858781114772	-0.293361540835913
0.0500061804721903	0.291187603169406	0.193229643619134	-0.196858058875106	-0.293360017653094
0.050009399948572	0.291187043908387	0.193229213741056	-0.196857858959952	-0.2933595960384
0.0500110660485058	0.291186754487602	0.193228991276698	-0.196857755502639	-0.293359377850333
0.0500193965481747	0.29118530738801	0.193227878958374	-0.196857238216864	-0.293358286912807
0.050035337219929	0.291182538337805	0.193225750518564	-0.196856248378031	-0.293356199382774
0.0500411202425335	0.291181533776897	0.193224978359625	-0.196855889281413	-0.293355442064263
0.0500515251005258	0.291179726372085	0.193223589092435	-0.196855243193665	-0.293354079496757
0.0500579287757509	0.291178614009462	0.193222734071705	-0.196854845559651	-0.293353240907513
0.0500638342397543	0.291177588193354	0.19322194557532	-0.196854478862583	-0.293352467563658
0.0500650641974593	0.291177374542449	0.193221781351976	-0.196854402489009	-0.293352306496131
0.0500689709433031	0.291176695918707	0.19322125972604	-0.19685415990188	-0.293351794893938
0.0500728776891469	0.291176017296554	0.193220738101374	-0.196853917315042	-0.293351283292774
0.0500927337548391	0.291172568218822	0.193218086959649	-0.196852684370064	-0.293348683091862
0.0500998273450458	0.291171336043887	0.193217139845791	-0.196852243901622	-0.29334775417513
0.0501225788461214	0.291167384084749	0.193214102165172	-0.196850831179412	-0.293344774853394
0.0501453303471971	0.291163432179497	0.193211064527639	-0.196849418467047	-0.29334179556659
0.0501469108133675	0.291163157656643	0.193210853515323	-0.196849320331289	-0.293341588607389
0.0501548131442197	0.29116178504627	0.19320979845686	-0.196848829653217	-0.293340553813912
0.0501760675611062	0.2911580932522	0.193206960756309	-0.196847509912251	-0.293337770613978
0.0501771451419204	0.29115790608264	0.193206816888312	-0.196847443002738	-0.293337629508927
0.0501772561890801	0.291157886794398	0.193206802062393	-0.196847436107562	-0.293337614967734
0.0501778114248782	0.291157790353202	0.19320672793281	-0.196847401631682	-0.293337542261782
0.0501805876038691	0.291157308147707	0.193206357285283	-0.196847229252373	-0.293337178732336
0.0501886301816877	0.291155911205124	0.193205283524714	-0.196846729871131	-0.293336125592132
0.0502000998241702	0.291153919015721	0.193203752227758	-0.19684601769808	-0.29333462370043
0.0502167364134807	0.291151029391406	0.193201531117955	-0.196844984703407	-0.293332445238936
0.0502301435498232	0.291148700714676	0.193199741181176	-0.196844152234898	-0.293330689668511
0.0502604789481875	0.291143431848266	0.193195691270482	-0.196842268678705	-0.293326717505734
0.0502618638437847	0.291143191312096	0.193195506382584	-0.196842182689526	-0.293326536166899
0.0502669139158698	0.291142314189909	0.193194832183503	-0.196841869127171	-0.293325874909351
0.0502719639879548	0.291141437070376	0.193194157986545	-0.1968415555653	-0.293325213653524
0.0502756201387497	0.291140802055102	0.193193669882809	-0.196841328553105	-0.293324734918655
0.0502834336304373	0.291139444980464	0.193192626769144	-0.196840843410426	-0.293323711826319
0.0503007524883715	0.291136437003136	0.193190314691964	-0.196839768080071	-0.293321444123632
0.0503082918103418	0.291135127566872	0.193189308196081	-0.196839299964279	-0.293320456943574
0.0503103832863362	0.291134764318476	0.193189028985873	-0.196839170104922	-0.293320183091591
0.0503134773560903	0.291134226940026	0.193188615930946	-0.196838977994858	-0.293319777963344
0.0503251114748766	0.291132206333633	0.193187062795947	-0.196838255636785	-0.293318254632377
0.0503367455936629	0.291130185741328	0.193185509672213	-0.196837533281286	-0.293316731310543
0.0503374095293324	0.29113007043063	0.193185421038917	-0.196837492057993	-0.293316644377917
0.0503407292076794	0.291129493877826	0.193184977872988	-0.196837285941658	-0.293316209715234
0.0503574667546579	0.291126586963174	0.193182743480554	-0.196836246723128	-0.293314018192825
0.0503676544146187	0.291124817622713	0.193181383482024	-0.196835614183523	-0.293312684285877
0.0503857206543761	0.291121679997539	0.19317897175615	-0.196834492477189	-0.293310318825371
0.0503968111623574	0.291119753888205	0.193177491258697	-0.196833803886887	-0.293308866726766
0.0504414828295487	0.291111995805564	0.193171528038613	-0.196831030324648	-0.293303017875326
0.050456997529655	0.291109301432095	0.193169457020419	-0.196830067061076	-0.293300986570596
0.0504774759348402	0.291105745070957	0.19316672344042	-0.196828795622191	-0.29329830540401
0.0505122866506997	0.291099699804004	0.193162076777959	-0.196826634354134	-0.293293747822608
0.0505188477516322	0.291098560410172	0.193161200989356	-0.196826227002327	-0.293292888821806
0.0505376707369886	0.291095291655353	0.193158688480283	-0.196825058365024	-0.293290424471094
0.0505390014308724	0.291095060571617	0.193158510859178	-0.196824975748283	-0.293290250254341
0.050545210058959	0.291093982404993	0.193157682133052	-0.1968245902832	-0.293289437411554
0.0505473015349533	0.291093619208169	0.193157402964081	-0.196824460433267	-0.293289163593004
0.0505479654706227	0.29109350391202	0.193157314342419	-0.196824419212633	-0.29328907666981
0.0505509182026244	0.29109299115412	0.193156920214291	-0.196824235891534	-0.293288690095224
0.0505538709346262	0.291092478397128	0.193156526086889	-0.1968240525706	-0.293288303521225
0.0505660406452676	0.291090365074298	0.193154901695029	-0.196823297013526	-0.293286710259335
0.0505782103559091	0.29108825176688	0.193153277315493	-0.196822541459268	-0.293285117007437
0.0505956204569668	0.291085228476459	0.193150953484472	-0.196821460561227	-0.293282837703847
0.0506622264307999	0.29107366253938	0.193142063416908	-0.196817325413472	-0.293274117941199
0.0506704618298096	0.291072232517938	0.193140964243044	-0.196816814134987	-0.293273039819586
0.0506784010781659	0.291070853927739	0.193139904601576	-0.196816321243652	-0.293272000472305
0.0506859404001362	0.291069544787792	0.193138898342634	-0.196815853182004	-0.293271013484345
0.0506880318761306	0.291069181621597	0.193138619198155	-0.196815723337668	-0.293270739685652
0.0506939157782721	0.291068159936791	0.193137833889254	-0.196815358049979	-0.29326996941556
0.0506982195360914	0.291067412631611	0.193137259479872	-0.196815090862106	-0.293269406005912
0.0507197383251877	0.291063676134622	0.193134387456082	-0.196813754928024	-0.293266588976419
0.0507495573721627	0.291058498470357	0.193130407694886	-0.196811903710107	-0.293262685409944
0.0507513990713164	0.291058178687855	0.193130161897275	-0.196811789374799	-0.293262444317852
0.0507557660002494	0.291057420439768	0.193129579077537	-0.196811518269884	-0.293261872655348
0.0507628841110837	0.291056184496744	0.193128629082538	-0.196811076368614	-0.293260940846042
0.0507880752735845	0.291051810507512	0.193125267061644	-0.196809512477315	-0.293257643178332
0.0507907891832433	0.291051339290181	0.193124904865512	-0.196809343995945	-0.293257287914541
0.0508045919254217	0.291048942725827	0.193123062772475	-0.196808487114428	-0.293255481077075
0.0508191314193431	0.291046418261014	0.19312112237081	-0.196807584498892	-0.293253577809581
0.0508287175256937	0.291044753855542	0.193119843044519	-0.196806989393134	-0.293252322964584
0.0508346461194494	0.291043724497255	0.193119051840155	-0.196806621346737	-0.293251546900121
0.050849919624371	0.291041072635846	0.193117013518019	-0.196805673172444	-0.293249547579519
0.0508614046641382	0.291039078562468	0.193115480797425	-0.196804960187776	-0.293248044184036
0.0508964963414266	0.291032985905905	0.193110797752643	-0.196802781732157	-0.29324345072706
0.0508991446794171	0.291032526103678	0.193110444331534	-0.196802617326979	-0.293243104066277
0.0509066840013874	0.291031217136897	0.193109438211061	-0.196802149296979	-0.293242117190581
0.0509087754773818	0.29103085401874	0.193109159104994	-0.196802019461422	-0.293241843423031
0.0509192328573535	0.291029038434782	0.193107763580121	-0.196801370284884	-0.293240474589706
0.0509315195244206	0.291026905269145	0.193106123950692	-0.196800607551941	-0.293238866318721
0.050938856224113	0.291025631506002	0.193105144889807	-0.196800152104935	-0.293237905981673
0.0509635867720233	0.291021337946353	0.193101844704282	-0.196798616891671	-0.293234668904221
0.0509883173199336	0.291017044450334	0.193098544569639	-0.196797081690036	-0.29323143186802
0.0509998023597008	0.291015050542329	0.193097011981283	-0.196796368735592	-0.293229928579749
0.0510010269512823	0.291014837942833	0.193096848569802	-0.196796292717021	-0.293229768292265
0.0510071499091897	0.291013774947697	0.193096031514266	-0.196795912624594	-0.29322896685636
0.0510210042315744	0.291011369739399	0.193094182786824	-0.196795052597955	-0.293227153469037
0.0510236694267391	0.291010907044969	0.193093827143731	-0.196794887152618	-0.293226804624076
0.0510277074318605	0.291010206023614	0.193093288314286	-0.196794636488636	-0.293226276094186
0.0510324892713417	0.291009375870449	0.193092650229699	-0.19679433965065	-0.293225650206087
0.0510392734669841	0.291008198101519	0.193091744955675	-0.196793918514931	-0.293224762235113
0.0510398750205943	0.291008093669156	0.193091664685348	-0.196793881172933	-0.293224683499009
0.0510419246658516	0.29100773784197	0.193091391184273	-0.196793753939353	-0.29322441522538
0.0510439743111089	0.291007382015222	0.193091117683547	-0.196793626705852	-0.293224146952033
0.0510502798785866	0.291006287345816	0.193090276282927	-0.196793235282804	-0.293223321632608
0.0510553897207006	0.291005400261708	0.193089594439613	-0.1967929180859	-0.293222652820551
0.0510604755656614	0.291004517346277	0.19308891580057	-0.196792602379128	-0.293221987151158
0.0510719606054286	0.291002523524487	0.193087383281156	-0.196791889440442	-0.293220483918783
0.0510859318142162	0.291000098118168	0.193085519031729	-0.196791022175148	-0.293218655293367
0.0511030572319328	0.290997125167867	0.193083233922317	-0.19678995911683	-0.293216413846425
0.0511070032330062	0.290996440151524	0.193082707395892	-0.196789714170062	-0.293215897379956
0.0511172399426778	0.290994663090776	0.193081341487921	-0.196789078730928	-0.293214557568364
0.0511290476611108	0.290992613321363	0.193079765967425	-0.196788345774608	-0.293213012147161
0.0511405327008781	0.290990619581501	0.193078233513524	-0.196787632850897	-0.2932115089679
0.0511522631256717	0.29098858325831	0.193076668329117	-0.196786904697716	-0.293209973681462
0.0511611802915346	0.290987035307606	0.193075478524027	-0.19678635117623	-0.293208806602586
0.0511684377730377	0.290985775471316	0.193074510173204	-0.196785900678611	-0.293207856747196
0.0511903370392733	0.290981973980497	0.19307158822573	-0.19678454131955	-0.293204990604194
0.0512094914165783	0.290978649015494	0.193069032552514	-0.196783352352195	-0.29320248373464
0.0512606186218455	0.290969774146537	0.19306221105346	-0.196780178773503	-0.293195792474911
0.0512964877555065	0.290963547998212	0.193057425448125	-0.196777952326723	-0.293191098216564
0.051309168114215	0.290961346979183	0.193055733679527	-0.196777165245157	-0.29318943873586
0.051331592072755	0.290957454735953	0.193052741987047	-0.196775773376841	-0.293186504135129
0.05133997548055	0.290955999597647	0.193051623525417	-0.196775253016237	-0.293185407015754
0.051349791262362	0.29095429584631	0.193050313972868	-0.196774643749451	-0.293184122450554
0.0513612763021293	0.290952302370156	0.193048781729841	-0.196773930873943	-0.293182619442263
0.051371736232825	0.290950486835709	0.193047386258292	-0.196773281629057	-0.293181250594267
0.0513776416968284	0.290949461826934	0.193046598407473	-0.196772915079526	-0.293180477773804
0.0513833144674473	0.290948477210063	0.193045841603122	-0.196772562973794	-0.29317973540705
0.0513891813742889	0.29094745890069	0.193045058901873	-0.196772198818778	-0.293178967636956
0.0514185159084969	0.290942367407527	0.193041145438568	-0.196770378053514	-0.293175128821297
0.0514557523077158	0.290935904544019	0.19303617790586	-0.196768066850939	-0.293170256024622
0.0514628877294241	0.290934666114834	0.193035226016009	-0.19676762396996	-0.293169322286064
0.0514807058217272	0.290931573616388	0.193032849039569	-0.196766518041771	-0.293166990632305
0.0514917454130073	0.290929657607473	0.193031376344742	-0.196765832842647	-0.293165546015637
0.0515299117154662	0.290923033639624	0.193026284991932	-0.19676346397597	-0.293160551720436
0.0515377562089332	0.290921672204198	0.193025238558076	-0.196762977095476	-0.293159525232432
0.051540056538051	0.290921272976377	0.193024931701468	-0.19676283432225	-0.293159224224586
0.0515403165734584	0.290921227846623	0.193024897013597	-0.196762818182786	-0.29315919019787
0.0515416167504955	0.290921002197953	0.193024723574327	-0.196762737485484	-0.293159020064358
0.0515481176356807	0.290919873957244	0.193023856380085	-0.196762333999458	-0.293158169398505
0.0515709940222092	0.290915903752777	0.193020804781965	-0.196760914152698	-0.293155175957916
0.0515938704087377	0.290911933602732	0.193017753227364	-0.196759494315888	-0.293152182552612
0.051597923356135	0.290911230227685	0.193017212596245	-0.196759242768286	-0.293151652222787
0.0516145599454455	0.290908343022863	0.193014993421155	-0.196758210215807	-0.293149475329872
0.0516734436707145	0.290898124249909	0.193007139033585	-0.196754555630598	-0.293141770561307
0.0516812571624022	0.290896768311545	0.19300609682853	-0.196754070695595	-0.293140748205632
0.0516926705563329	0.29089478766446	0.193004574458502	-0.196753362339058	-0.293139254828442
0.0516964439091896	0.290894132850793	0.193004071154039	-0.196753128151667	-0.293138761108776
0.0516998059780413	0.290893549411075	0.193003622709231	-0.196752919490219	-0.293138321203863
0.0517002098783033	0.29089347931995	0.193003568835629	-0.196752894422807	-0.293138268356184
0.0517014494229784	0.29089326421477	0.193003403500991	-0.196752817492505	-0.293138106170025
0.0517023013542976	0.290893116374415	0.1930032898676	-0.196752764618805	-0.293137994700551
0.0517052540862993	0.290892603971081	0.193002896022999	-0.196752581362514	-0.293137608355837
0.0517082068183011	0.290892091568652	0.193002502179122	-0.196752398106389	-0.29313722201171
0.0517229704783096	0.29088952957011	0.193000532970614	-0.196751481828247	-0.293135290299894
0.0517483121502235	0.290885131978566	0.192997152886537	-0.196749909055818	-0.293131974570512
0.0517485210033471	0.290885095736139	0.192997125029831	-0.196749896093881	-0.293131947244143
0.0517495652689646	0.290884914524071	0.192996985746358	-0.19674983128421	-0.293131810612342
0.0517506553167173	0.290884725367521	0.192996840356589	-0.19674976363321	-0.293131667990481
0.0517552902866228	0.290883921060179	0.19299622214881	-0.196749475976018	-0.293131061551856
0.0517797777154567	0.290879671788368	0.192992956069012	-0.196747956235063	-0.293127857645132
0.0518334008975102	0.290870366844789	0.192985804100189	-0.196744628308253	-0.293120841791508
0.0518348416047522	0.290870116850702	0.192985611949779	-0.196744538896778	-0.293120653297514
0.0518405363192186	0.290869128695815	0.192984852434414	-0.196744185478504	-0.293119908234625
0.0518489155976165	0.290867674717739	0.192983734878334	-0.196743665455291	-0.293118811943184
0.0518514781940627	0.290867230055722	0.192983393102427	-0.196743506419233	-0.293118476670324
0.0518595033552279	0.29086583753329	0.192982322782641	-0.196743008374396	-0.29311742671515
0.0518675285163931	0.290864445017555	0.192981252468209	-0.196742510330784	-0.293116376764318
0.0518790135561603	0.290862452159744	0.19297972071965	-0.196741797568326	-0.293114874156931
0.0518942432965658	0.2908598095512	0.192977689560929	-0.196740852413324	-0.293112881637671
0.051905728336333	0.290857816725288	0.192976157837879	-0.196740139656699	-0.293111379050966
0.05190699985048	0.290857596099439	0.192975988260775	-0.196740060747232	-0.293111212699433
0.0519103619193317	0.290857012733325	0.192975539874827	-0.196739852099242	-0.293110772842243
0.0519107658195937	0.290856942651042	0.192975486008295	-0.196739827033447	-0.293110720000297
0.0519127853209037	0.290856592239882	0.192975216675839	-0.196739701704517	-0.29311045579073
0.0519166712835971	0.29085591797328	0.192974698422176	-0.196739460544434	-0.293109947394447
0.0519181754110193	0.290855656987437	0.192974497823689	-0.196739367199432	-0.293109750611362
0.0519256960481304	0.290854352061751	0.192973494834076	-0.196738900475068	-0.293108766698223
0.0519451250669182	0.290850980908405	0.192970903705153	-0.196737694731609	-0.293106224847863
0.0519457890025876	0.29085086570879	0.192970815160685	-0.196737653528621	-0.293106137987255
0.0519483256626239	0.290850425572807	0.192970476864369	-0.19673749610686	-0.293105806124303
0.0519508623226602	0.290849985437492	0.192970138568589	-0.196737338685223	-0.293105474261785
0.0519557158802373	0.290849143299669	0.192969491286635	-0.196737037480446	-0.293104839288729
0.0519623473624274	0.290847992679187	0.192968606899602	-0.19673662594096	-0.293103971718914
0.0519755719459295	0.290845698111292	0.192966843254998	-0.19673580524634	-0.293102241609348
0.051976033887874	0.290845617961107	0.192966781650189	-0.196735776579087	-0.293102181175886
0.0519783435975966	0.290845217210517	0.192966473626409	-0.196735633242886	-0.293101879008794
0.0519903336567471	0.29084313686135	0.192964874634623	-0.196734889164202	-0.293100310418626
0.0519922085352399	0.290842811559726	0.192964624602299	-0.196734772813303	-0.29310006513998
0.0520015829277041	0.29084118505709	0.192963374445063	-0.196734191059812	-0.293098838750308
0.052027792903805	0.290836637547379	0.192959879154251	-0.196732564537127	-0.293095409904175
0.0520510922605089	0.29083259509885	0.192956772063639	-0.196731118650848	-0.293092361870485
0.0520541444987614	0.290832065538365	0.192956365035108	-0.196730929239112	-0.293091962577836
0.0520589057521966	0.290831239467277	0.192955730103917	-0.196730633771941	-0.293091339713723
0.0520612799204697	0.290830827553145	0.192955413500283	-0.196730486439306	-0.293091029127127
0.0520731507618356	0.290828767991275	0.192953830489144	-0.196729749777739	-0.293089476199846
0.0520858554080955	0.290826563782528	0.192952136300681	-0.196728961376216	-0.293087814205868
0.0521047992378562	0.290823277129874	0.192949610130289	-0.196727785800642	-0.293085336035784
0.0521162842776234	0.290821284555363	0.192948078608279	-0.196727073089989	-0.293083833612081
0.0521329388764172	0.290818395122678	0.192945857748672	-0.196726039583873	-0.293081654944606
0.0521433171392779	0.290816594596022	0.192944473838387	-0.196725395560331	-0.293080297324013
0.0521473809041276	0.290815889575792	0.192943931949948	-0.196725143383788	-0.293079765729238
0.0521535895322142	0.290814812447784	0.192943104054356	-0.196724758108567	-0.293078953559823
0.0521548021790451	0.290814602067497	0.19294294235315	-0.196724682858086	-0.293078794930127
0.0521605370002864	0.290813607143997	0.192942177641221	-0.196724326985641	-0.293078044743595
0.0521662718215276	0.290812612223915	0.192941412932025	-0.196723971113821	-0.29307729455928
0.0521820433155353	0.290809876083704	0.192939309897746	-0.196722992423892	-0.293075231467619
0.0521827072512048	0.290809760900441	0.192939221366354	-0.196722951223894	-0.293075144617613
0.0521860269295518	0.290809184984814	0.192938778709944	-0.196722745224031	-0.29307471036803
0.0521963155471806	0.290807400067454	0.192937406798947	-0.196722106773801	-0.293073364511058
0.0522129521364911	0.290804513897649	0.192935188451536	-0.196721074410577	-0.293071188289217
0.0522383488450954	0.290800108049241	0.192931802061237	-0.196719498458999	-0.293067866197622
0.0522718358617601	0.290794298787941	0.192927336993387	-0.196717420495213	-0.293063485895796
0.0522796493534478	0.290792943335656	0.192926295177039	-0.196716935649094	-0.293062463855281
0.0522943198733915	0.290790398371556	0.192924339088645	-0.196716025310868	-0.293060544895165
0.0523065990093466	0.290788268269282	0.192922701868311	-0.196715263366455	-0.293058938748371
0.0523227736567126	0.290785462423693	0.192920545264882	-0.196714259702312	-0.293056823072832
0.052323437592382	0.290785347250142	0.192920456741256	-0.19671421850409	-0.293056736229124
0.0523267572707291	0.290784771383075	0.192920014123678	-0.196714012513108	-0.293056302011027
0.0523402198741987	0.290782436026998	0.192918219144421	-0.196713177140673	-0.293054541093197
0.0523536824776684	0.290780100689759	0.192916424180229	-0.196712341771683	-0.293052780187581
0.0523640873356606	0.290778295787858	0.192915036914487	-0.196711696141441	-0.293051419242779
0.0523762460972679	0.29077618665541	0.192913415814533	-0.196710941682603	-0.293049828898419
0.0523842991527448	0.290774789732079	0.192912342125778	-0.196710441986971	-0.293048775578591
0.0523877311370351	0.290774194404946	0.192911884551661	-0.196710229031212	-0.293048326684825
0.0523905077808314	0.290773712756961	0.19291151435245	-0.196710056739711	-0.293047963508308
0.0523992161768023	0.290772202168191	0.192910353299751	-0.196709516382329	-0.29304682448012
0.0524107012165696	0.290770209945145	0.192908822058805	-0.196708803735952	-0.293045322284304
0.052437096998949	0.29076563132023	0.192905302887223	-0.196707165887943	-0.293041869858564
0.0524582990976262	0.290761953646591	0.192902476196385	-0.196705850315574	-0.293039096772598
0.0524635039978899	0.290761050822142	0.192901782278155	-0.196705527357202	-0.293038416012739
0.0524697841373935	0.290759961494068	0.192900945011835	-0.196705137682096	-0.293037594622509
0.0524784586480571	0.290758456854615	0.19289978853406	-0.196704599440371	-0.293036460072732
0.0524949752998943	0.290755591976192	0.192897586566532	-0.196703574608284	-0.293034299853814
0.0525150634746427	0.290752107641238	0.192894908481151	-0.196702328175845	-0.293031672538886
0.052525029493922	0.290750379030394	0.192893579858673	-0.196701709806446	-0.293030369101972
0.0525312381220087	0.290749302146081	0.192892752157962	-0.196701324575794	-0.293029557090568
0.0525435172579638	0.290747172346152	0.192891115179413	-0.19670056268668	-0.293027951139815
0.0525441811936332	0.290747057187833	0.192891026667968	-0.196700521491244	-0.293027864305982
0.0525475008719803	0.290746481396924	0.192890584111294	-0.196700315514191	-0.293027430137266
0.0525609634754499	0.290744146349696	0.192888789379023	-0.196699480198245	-0.293025669419694
0.0525744260789196	0.290741811321303	0.192886994661815	-0.196698644885744	-0.293023908714335
0.0526292395985856	0.290732304355787	0.192879687555597	-0.196695243913599	-0.293016740059281
0.0526719684631859	0.290724893593352	0.192873991609384	-0.19669259278833	-0.293011152007347
0.0526740152475661	0.290724538610146	0.192873718767802	-0.196692465795848	-0.293010884333361
0.0526842475991411	0.290722763972994	0.192872354774438	-0.196691830932062	-0.293009546173029
0.0526943112874714	0.290721018598385	0.192871013272716	-0.196691206534887	-0.293008230076918
0.0526946524571333	0.290720959428527	0.192870967794538	-0.196691185367198	-0.29300818545999
0.0526952173462434	0.290720861458505	0.192870892494408	-0.196691150318959	-0.293008111585862
0.0526980417917937	0.290720371608892	0.192870515994154	-0.196690975077855	-0.293007742215548
0.0527067023860106	0.290718869588741	0.192869361535982	-0.196690437737201	-0.293006609619117
0.0527140528012117	0.290717594801062	0.192868381729708	-0.196689981686828	-0.293005648366405
0.0527407675813844	0.290712961685225	0.192864820702122	-0.196688324199249	-0.293002154763818
0.0527457730951732	0.290712093592555	0.192864153483589	-0.196688013639455	-0.293001500177371
0.0527519817232598	0.290711016850656	0.192863325896767	-0.196687628434853	-0.293000688258309
0.0527695597647898	0.290707968370589	0.192860982827176	-0.196686537836782	-0.292998389544433
0.0527973866074788	0.290703142553032	0.192857273693477	-0.196684811382224	-0.292994750617925
0.0528147455887434	0.290700132145291	0.192854959888914	-0.196683734390299	-0.292992480603949
0.0528241013876515	0.290698509668508	0.192853712850875	-0.196683153936959	-0.292991257165327
0.0528359476874206	0.290696455303676	0.192852133863452	-0.196682418970122	-0.292989708057478
0.0528474327271879	0.290694463601849	0.192850603039328	-0.196681706419085	-0.292988206199627
0.0528476703756773	0.290694422389691	0.192850571363625	-0.196681691675003	-0.292988175123272
0.0528488586181241	0.290694216328991	0.192850412985179	-0.196681617954607	-0.292988019741555
0.0528515636660072	0.290693747229936	0.192850052435225	-0.196681450129359	-0.292987666013605
0.0528548057973856	0.290693184992917	0.19284962029938	-0.196681248982825	-0.292987242054113
0.0528677631055658	0.290690938001009	0.192847893259851	-0.196680445094624	-0.292985547690056
0.0528807204137459	0.290688691026544	0.192846166234272	-0.196679641209614	-0.29298385333731
0.0528927120644371	0.290686611525837	0.192844567929582	-0.196678897237852	-0.292982285268123
0.0528929980746266	0.290686561928311	0.192844529808919	-0.196678879493581	-0.292982247868572
0.052894428125574	0.29068631394081	0.192844339205704	-0.196678790772247	-0.292982060870902
0.0528987725240017	0.290685560572793	0.192843760167023	-0.196678521243051	-0.292981492785423
0.0529031169224294	0.290684807206737	0.19284318112991	-0.196678251714214	-0.292980924701216
0.0529044831143938	0.290684570294559	0.192842999039235	-0.196678166954997	-0.292980746054863
0.0529049912003922	0.290684482187107	0.192842931319858	-0.196678135433103	-0.29298067961642
0.0529075316303844	0.290684041650251	0.192842592723296	-0.196677977823703	-0.292980347424465
0.0529193805832365	0.290681986928033	0.192841013464383	-0.196677242711053	-0.29297879803628
0.0529312295360886	0.290679932220402	0.192839434217134	-0.196676507601072	-0.292977248657552
0.0529513235226748	0.290676447788231	0.192836756085363	-0.196675260974638	-0.292974621173116
0.0529898414240965	0.290669768642812	0.192831622503203	-0.196672871354103	-0.292969584658433
0.0529916939407026	0.290669447413521	0.192831375606924	-0.19667275642613	-0.292969342430022
0.0529990859770548	0.290668165626348	0.192830390427625	-0.19667229783345	-0.292968375876226
0.053006478013407	0.290666883844853	0.192829405252865	-0.19667183924181	-0.292967409326111
0.0530346573289419	0.290661997594485	0.192825649691977	-0.196670091045843	-0.292963724756691
0.0530354891899946	0.290661853352299	0.192825538827801	-0.196670039438852	-0.292963615988013
0.0530396484952579	0.290661132142451	0.192824984507786	-0.196669781404096	-0.292963072145324
0.0530566912886718	0.290658176996916	0.192822713191188	-0.196668724107629	-0.29296084375683
0.0530621196072976	0.29065723575664	0.192821989756741	-0.196668387348143	-0.292960133994501
0.053065361738676	0.29065667359054	0.192821557677612	-0.196668186214583	-0.292959710080995
0.0530681763284391	0.290656185558474	0.192821182577699	-0.196668011604777	-0.292959342069767
0.0530712672026794	0.290655649621374	0.192820770658157	-0.196667819855176	-0.292958937934602
0.0530719598772658	0.290655529516329	0.192820678345808	-0.196667776883515	-0.292958847366736
0.0530731752303636	0.290655318782519	0.192820516376487	-0.196667701486314	-0.292958688458231
0.0530792519958526	0.290654265115772	0.192819706531722	-0.196667324500726	-0.2929578939172
0.0531001248862625	0.290650645938261	0.192816924844807	-0.19666602961015	-0.292955164792178
0.053103554015917	0.290650051361356	0.192816467855254	-0.196665816878177	-0.29295471643717
0.0531134556656883	0.290648334520827	0.192815148298356	-0.196665202613511	-0.292953421811574
0.0531150390556842	0.290648059978824	0.192814937286478	-0.196665104385555	-0.292953214786361
0.0531229560056637	0.290646687272713	0.192813882230212	-0.19666461324649	-0.292952179662829
0.0531461356821884	0.290642668226579	0.192810793209062	-0.196663175269687	-0.292949148996157
0.0531472083545842	0.290642482240872	0.192810650261309	-0.196663108725519	-0.292949008748636
0.0531525717165634	0.290641552314129	0.192809935523979	-0.196662776005006	-0.292948307512194
0.0531673502520216	0.290638989952597	0.192807966105411	-0.196661859209395	-0.292946375292459
0.0531821287874799	0.290636427613752	0.192805996704986	-0.196660942417935	-0.292944443087435
0.0532227703820865	0.290629381191044	0.192800580864467	-0.19665842122423	-0.292939129518137
0.0532286121893197	0.290628368355048	0.192799802404905	-0.196658058831393	-0.292938365756867
0.0532342554218537	0.290627389950736	0.192799050409431	-0.196657708757629	-0.292937627959552
0.0532457404616209	0.290625398724128	0.192797519965351	-0.196656996293535	-0.292936126409851
0.053292703478517	0.290617256621576	0.192791262001662	-0.19665408301118	-0.292929986575445
0.0533048233824449	0.290615155398938	0.192789647017638	-0.196653331177395	-0.292928402071818
0.0533061041883536	0.290614933347048	0.192789476350242	-0.196653251725348	-0.292928234625391
0.0533081854512965	0.290614572521181	0.192789199022231	-0.196653122618733	-0.292927962531283
0.0533085893515586	0.290614502497566	0.192789145202617	-0.196653097563669	-0.292927909727378
0.0533106088528686	0.290614152379747	0.192788876104748	-0.196652972288396	-0.292927645708017
0.0533175892281208	0.290612942206149	0.192787945974706	-0.196652539276937	-0.292926733131268
0.0533290742678881	0.29061095107895	0.192786415610126	-0.196651826831032	-0.292925231646029
0.0533370431348797	0.290609569548221	0.192785353776812	-0.196651332503642	-0.292924189849357
0.0533377070705491	0.290609454444637	0.19278526530914	-0.19665129131822	-0.292924103051016
0.0533410267488962	0.2906088789274	0.192784822971326	-0.196651085391234	-0.292923669059758
0.0533544893523658	0.290606544990014	0.192783029126619	-0.196650250278328	-0.292921909061844
0.0533679519558354	0.290604211071453	0.192781235296966	-0.196649415168867	-0.292920149076136
0.053369342530497	0.290603969998202	0.192781050010181	-0.196649328909221	-0.292919967284986
0.0533761886499977	0.290602783141967	0.192780137802983	-0.19664890423364	-0.292919072287162
0.0533830347694984	0.2906015962906	0.192779225599678	-0.19664847955895	-0.292918177292495
0.0533830539308056	0.29060159296878	0.192779223046557	-0.196648478370348	-0.292918174787538
0.0533831497373414	0.29060157635968	0.192779210280954	-0.196648472427336	-0.292918162262751
0.0533836287700205	0.290601493314197	0.192779146452946	-0.196648442712281	-0.292918099638828
0.0533858929793663	0.2906011007894	0.192778844761949	-0.196648302260323	-0.292917803639041
0.053388157188712	0.290600708265135	0.192778543071378	-0.196648161808463	-0.292917507639599
0.0533905932527759	0.29060028594866	0.192778218482804	-0.196648010696339	-0.292917189174025
0.0533926847287703	0.290599923370523	0.192777939808584	-0.196647880959538	-0.292916915756614
0.0533945198092656	0.290599605241466	0.19277769529753	-0.19664776712733	-0.292916675857878
0.0534036952117425	0.290598014601427	0.192776472746456	-0.196647197967249	-0.292915476367595
0.0534489157924738	0.290590175327404	0.192770447557655	-0.196644392909379	-0.292909564813601
0.0534777734760569	0.290585172776221	0.192766602649547	-0.196642602871467	-0.29290579240518
0.053502622769821	0.290580865158676	0.192763291862266	-0.196641061486073	-0.292902544036751
0.0535141078095883	0.29057887425218	0.192761761674192	-0.196640349080555	-0.292901042694629
0.0535237842719828	0.290577196869244	0.192760472457089	-0.196639748861225	-0.292899777779427
0.0535392989720891	0.290574507467293	0.19275840541452	-0.196638786506743	-0.292897749698102
0.053541741631062	0.290574084045865	0.192758079977884	-0.196638634992545	-0.292897430395241
0.0535451036999137	0.290573501250831	0.192757632048635	-0.19663842644902	-0.292896990908349
0.0535455076001757	0.290573431237154	0.192757578236968	-0.196638401395775	-0.292896938110889
0.0535475271014858	0.290573081169025	0.192757309178837	-0.196638276129595	-0.292896674123749
0.0535558112274891	0.290571645171175	0.192756205488393	-0.196637762280369	-0.292895591234172
0.0535640953534925	0.290570209180451	0.192755101803649	-0.196637248432448	-0.292894508349216
0.0535900861317481	0.290565703921441	0.192751639118627	-0.196635636284438	-0.292891110914859
0.0535935907107888	0.290565096440717	0.192751172216803	-0.196635418904468	-0.292890652810578
0.0536011491940663	0.290563786264051	0.192750165232105	-0.196634950072102	-0.292889664799283
0.053605075750556	0.290563105642715	0.192749642115496	-0.196634706518804	-0.292889151538811
0.0536250754373291	0.290559638962425	0.192746977671384	-0.196633465998812	-0.292886537292608
0.0536361723770602	0.290557715473104	0.192745499303773	-0.196632777692532	-0.292885086774881
0.0536626159065471	0.290553131932429	0.192741976458642	-0.196631137497741	-0.292881630287026
0.053669659393725	0.290551911074745	0.192741038124916	-0.1966307006184	-0.292880709626344
0.0536824719722393	0.290549690265436	0.192739331243108	-0.196629905907814	-0.292879034890996
0.053685834041091	0.290549107519534	0.192738883353152	-0.196629697373281	-0.292878595435965
0.053686237941353	0.29054903751176	0.192738829546206	-0.196629672321115	-0.292878542642332
0.053688257442663	0.290548687473142	0.192738560511677	-0.196629547060336	-0.292878278674331
0.0536985170773081	0.290546909185058	0.192737193745836	-0.196628910701543	-0.292876937646882
0.0537395223594452	0.29053980190615	0.192731731200103	-0.196626367349093	-0.29287157795478
0.0537395410184382	0.290539798672102	0.192731728714465	-0.196626366191776	-0.292871575515938
0.0537396343134031	0.290539782501864	0.192731716286274	-0.196626360405193	-0.292871563321728
0.0537401007882277	0.290539701650688	0.19273165414533	-0.196626331472279	-0.292871502350691
0.0537423143307308	0.290539317991461	0.192731359270882	-0.196626194178248	-0.292871213027705
0.053744527873234	0.290538934332743	0.192731064396841	-0.19662605688431	-0.292870923705049
0.0537510260582054	0.290537808048154	0.192730198752357	-0.196625653837966	-0.29287007435704
0.0537658057785064	0.290535246399755	0.19272822991051	-0.196624737136941	-0.292868142578049
0.0538010136021097	0.290529144206159	0.192723539865293	-0.196622553414911	-0.292863540809079
0.0538228561657123	0.290525358534098	0.192720630262287	-0.196621198668563	-0.292860685961942
0.0538265643822682	0.290524715844685	0.192720136302314	-0.196620968673894	-0.29286020129714
0.0538290150669104	0.290524291105152	0.192719809854876	-0.196620816675255	-0.292859880992573
0.0538337005137505	0.290523479050343	0.192719185723688	-0.196620526070437	-0.292859268605634
0.0538451855535177	0.290521488538676	0.192717655851378	-0.196619813737176	-0.292857767519549
0.0538502171655877	0.29052061649703	0.192716985615618	-0.196619501663762	-0.292857109894422
0.0538617022053549	0.290518626005057	0.192715455759059	-0.196618789334105	-0.292855608821109
0.0538730906256774	0.290516652271888	0.192713938783439	-0.196618082999493	-0.292854120384546
0.0538731718478374	0.290516638195281	0.192713927964415	-0.196618077961927	-0.292854109769055
0.0538735779586377	0.290516567812255	0.192713873869301	-0.196618052774097	-0.292854056691606
0.0538756085126388	0.290516215897381	0.19271360339394	-0.196617926834997	-0.292853791304526
0.0538802713596154	0.290515407782001	0.192712982291233	-0.196617637636014	-0.292853181886008
0.0538917563993827	0.290513417325865	0.192711452463334	-0.196616925312917	-0.292851680835934
0.0539032155734904	0.290511431366118	0.192709926091702	-0.196616214596553	-0.292850183175252
0.0539065776423421	0.29051084869727	0.192709478263372	-0.196616006076122	-0.29284974377019
0.0539069815426041	0.290510778698753	0.192709424463829	-0.196615981025651	-0.29284969098256
0.0539090010439142	0.290510428706421	0.192709155466317	-0.196615855773343	-0.292849427044574
0.0539190985504644	0.290508678751111	0.192707810483836	-0.196615229512963	-0.292848107358759
0.0539417439432869	0.290504754214238	0.192704794160387	-0.196613825023539	-0.292845147761607
0.0539500783007356	0.290503309850262	0.192703684050473	-0.196613308120987	-0.292844058527079
0.053984481464279	0.290497347776483	0.192699101719508	-0.196611174427211	-0.292839562355499
0.0539865493797576	0.290496989410313	0.192698826286541	-0.196611046175234	-0.292839292100833
0.0539959665040462	0.290495357444599	0.192697571990981	-0.196610462126856	-0.292838061386001
0.0539961755374886	0.290495321219695	0.192697544149262	-0.196610449162658	-0.292838034067692
0.0539972207047006	0.290495140095241	0.19269740494072	-0.196610384341681	-0.292837897476186
0.0540024465407605	0.290494234474671	0.192696708899367	-0.196610060237107	-0.292837214519762
0.0540138209668546	0.290492263333039	0.192695193920737	-0.196609354800866	-0.29283572801998
0.0540334121070027	0.290488868299875	0.192692584569549	-0.196608139773874	-0.292833167715571
0.0540473079835194	0.29048646024766	0.192690733791944	-0.196607277967042	-0.292831351722893
0.0540577128415117	0.290484657176156	0.192689347990027	-0.196606632671705	-0.292829991965007
0.0540692946669051	0.290482650159642	0.192687805440782	-0.196605914384848	-0.292828478403819
0.0540807797066723	0.290480659928877	0.192686275793126	-0.196605202103002	-0.292826977499897
0.0540862293554329	0.290479715569621	0.192685549979492	-0.196604864126305	-0.292826265324434
0.0541010149608666	0.29047715341574	0.19268358076518	-0.196603947154437	-0.292824333109902
0.0541125000006339	0.290475163222791	0.192682051147769	-0.196603234879513	-0.292822832230505
0.0541526284731722	0.290468209640557	0.192676706784657	-0.196600746226509	-0.292817588261108
0.0541614778327513	0.290466676219448	0.19267552823322	-0.196600197418676	-0.292816431845664
0.0541624875445381	0.29046650125664	0.192675393760933	-0.196600134799805	-0.292816299899015
0.0541641135129394	0.29046621950914	0.192675177216457	-0.196600033962849	-0.292816087421614
0.0541722433549462	0.290464810775756	0.192674094497369	-0.196599529778819	-0.292815025037281
0.0541853586743669	0.290462538176764	0.192672347832103	-0.196598716415772	-0.292813311174498
0.054206731478779	0.29045883477386	0.192669501486341	-0.196597390961399	-0.292810518278077
0.0542068055317006	0.290458821942318	0.192669491624331	-0.196597386368953	-0.292810508601247
0.0542071757963087	0.290458757784615	0.192669442314288	-0.196597363406725	-0.292810460217102
0.0542090271193488	0.290458436996315	0.192669195764243	-0.196597248595627	-0.292810218296515
0.0542182905714679	0.290456831875487	0.192667962107784	-0.196596674117116	-0.292809007803637
0.054229559054317	0.290454879345797	0.19266646144178	-0.196595975297625	-0.292807535313043
0.0542345645681058	0.29045401202703	0.192665794842169	-0.19659566487945	-0.292806881228445
0.0542359622794393	0.290453769842312	0.192665608705039	-0.196595578200122	-0.292806698585866
0.0542417047993229	0.290452774824564	0.192664843959296	-0.196595222077071	-0.292805948197222
0.0542474473192066	0.290451779810238	0.192664079216291	-0.196594865954647	-0.292805197810797
0.0542680515847706	0.290448209708951	0.192661335327039	-0.196593588186083	-0.292802505428955
0.0543128928605841	0.290440440212967	0.192655363894342	-0.196590807393049	-0.292796646069329
0.0543491470546396	0.290434158724125	0.192650536110025	-0.196588559148412	-0.292791908873068
0.054383612008664	0.290428187369794	0.192645946690744	-0.196586421883729	-0.292787405551953
0.054417361472991	0.290422340099767	0.192641452642986	-0.196584329010361	-0.292782995796899
0.0544288465127582	0.290420350283919	0.192639923327171	-0.19658361680447	-0.292781495162056
0.0544324808609068	0.290419720625604	0.192639439389803	-0.196583391433186	-0.292781020300119
0.0544401149956074	0.290418398000479	0.19263842285811	-0.19658291803006	-0.292780022831159
0.0544599431392625	0.290414962773527	0.192635782642197	-0.196581688464948	-0.292777432122622
0.0544631852706409	0.290414401077973	0.192635350939388	-0.196581487417507	-0.292777008514256
0.0544776141124324	0.290411901310862	0.192633429691759	-0.196580592674658	-0.292775123288285
0.054492042954224	0.290409401565355	0.192631508461409	-0.196579697935764	-0.292773238076325
0.0545013775478818	0.290407784391724	0.192630265550018	-0.196579119095569	-0.292772018464928
0.0545128625876491	0.290405794676013	0.19262873631429	-0.196578406908012	-0.292770517895026
0.0545234488018745	0.290403960688674	0.19262732676709	-0.196577750458865	-0.292769134768413
0.0545373706531733	0.290401548843318	0.192625473096248	-0.196576887170733	-0.292767315840412
0.0545380537501499	0.290401430502946	0.19262538214346	-0.196576844812272	-0.292767226592257
0.0545414692350328	0.290400838801812	0.192624927380103	-0.196576633020101	-0.292766780351952
0.0545451891718582	0.290400194358574	0.192624432080825	-0.1965764023493	-0.292766294335252
0.0545488556929405	0.290399559170505	0.192623943894829	-0.19657617499103	-0.29276581529833
0.054567188298352	0.290396383251085	0.192621502981585	-0.196575038203513	-0.292763420127291
0.0545860653032568	0.290393113056968	0.192618989612868	-0.19657386766497	-0.292760953853613
0.0546693991095239	0.290378677007275	0.192607894531267	-0.196568700324853	-0.292750066609383
0.0546802247985691	0.290376801708583	0.192606453238904	-0.196568029058138	-0.292748652308661
0.0546967414504063	0.290373940606456	0.192604254291455	-0.196567004917122	-0.292746494538561
0.0546968613878796	0.290373919830354	0.192604238323641	-0.196566997480229	-0.292746478869744
0.0546974610752461	0.290373815949864	0.192604158484586	-0.196566960295768	-0.292746400525677
0.054700103519258	0.290373358214506	0.19260380668458	-0.196566796447382	-0.29274605531307
0.05470050741952	0.290373288249253	0.192603752911641	-0.196566771403001	-0.292746002547013
0.05470252692083	0.290372938423245	0.192603484047151	-0.196566646181141	-0.29274573871689
0.0547069395787418	0.290372174046653	0.192602896573088	-0.196566372568698	-0.292745162242814
0.0547267956444341	0.290368734532006	0.192600253078939	-0.196565141372773	-0.292742568242597
0.054738295796499	0.290366742467183	0.192598722046152	-0.196564428297355	-0.292741065872666
0.0547458351184693	0.290365436507716	0.192597718330673	-0.196563960817494	-0.292740080946986
0.0547479265944637	0.290365074223812	0.192597439891771	-0.196563831134551	-0.292739807720386
0.0547497808362662	0.290364753033817	0.192597193036241	-0.196563716161493	-0.292739565485874
0.0547557451131486	0.290363719909887	0.192596399012968	-0.196563346344393	-0.292738786326008
0.0547573201582366	0.290363447083335	0.192596189327948	-0.196563248683278	-0.292738580566021
0.0547594116342309	0.290363084801924	0.192595910891039	-0.196563119000791	-0.292738307341038
0.0547635586048362	0.290362366473068	0.192595358808475	-0.196562861867097	-0.292737765592456
0.0547800752566734	0.290359505513752	0.192593159975246	-0.196561837752231	-0.292735607914974
0.0547905082607351	0.290357698358189	0.192591771059166	-0.196561190856567	-0.292734244993365
0.0548101294507012	0.29035429969916	0.192589158970563	-0.196559974255463	-0.292731681787539
0.0548310057490976	0.290350683682007	0.192586379829596	-0.19655867984008	-0.292728954649598
0.0548375917290569	0.290349542923229	0.192585503083647	-0.196558271484263	-0.292728094307958
0.0548408338604353	0.290348981354721	0.192585071482448	-0.196558070460084	-0.292727670781986
0.0548570445173272	0.290346173528538	0.192582913489537	-0.196557065342182	-0.292725553162734
0.0548790261376762	0.290342366165048	0.192579987290026	-0.196555702412168	-0.292722681703242
0.0548905111774435	0.290340376899374	0.192578458414234	-0.196554990307013	-0.292721181425206
0.0548945408377825	0.290339678945522	0.1925779219929	-0.196554740457196	-0.292720655037238
0.0549060258775497	0.290337689698335	0.192576393131894	-0.196554028355426	-0.29271915477119
0.0549143395553647	0.290336249750151	0.192575286441829	-0.196553512887753	-0.292718068778873
0.0549158189517237	0.290335993516039	0.192575089509943	-0.19655342116182	-0.292717875529981
0.0549174955200322	0.290335703131665	0.19257486633146	-0.196553317210828	-0.292717656525315
0.0549258783615748	0.290334251214169	0.192573750442544	-0.196552797456673	-0.292716561504823
0.0549475392456852	0.29033049955866	0.192570867062959	-0.196551454441579	-0.292713732043198
0.054956013421454	0.290329031848426	0.192569739037168	-0.196550929029349	-0.292712625109199
0.0549563910597597	0.290328966442403	0.192569688768613	-0.196550905615212	-0.29271257578054
0.0549582792512885	0.290328639412509	0.192569437426014	-0.196550788544566	-0.292712329137389
0.054967876099527	0.290326977268909	0.192568159966546	-0.196550193526937	-0.292711075562287
0.0549914142427537	0.290322900577799	0.192565026780249	-0.196548734137487	-0.292708000950938
0.0549989727260312	0.290321591497711	0.192564020672567	-0.196548265505867	-0.292707013650788
0.0549991527579908	0.29032156031742	0.192563996708619	-0.196548254343764	-0.292706990134797
0.055000052917789	0.290321404416016	0.192563876888919	-0.196548198533258	-0.292706872554873
0.0550028992825209	0.290320911446032	0.192563498011557	-0.196548022056854	-0.292706500759748
0.0550151628959366	0.290318787485644	0.192561865619344	-0.196547261706867	-0.292704898880028
0.0550274265093523	0.290316663540858	0.192560233239609	-0.196546501359737	-0.292703297010427
0.0550280904450217	0.290316548553766	0.192560144865104	-0.19654646019564	-0.292703210287632
0.0550308730519524	0.290316066634261	0.192559774480958	-0.19654628767374	-0.292702846825861
0.0550421014342358	0.290314121999659	0.192558279912473	-0.196545591514442	-0.292701380189324
0.0550533298165192	0.290312177378135	0.192556785354448	-0.19654489535754	-0.29269991356127
0.0550583353303081	0.290311310487226	0.192556119097033	-0.196544585017705	-0.292699259754152
0.0550615774616865	0.290310748992962	0.192555687555215	-0.196544384007122	-0.292698836276331
0.0550720320129722	0.290308938410414	0.192554296014812	-0.19654373583134	-0.292697470737906
0.0550824865642579	0.290307127839204	0.192552904483477	-0.196543087657634	-0.292696105206835
0.0550997697389274	0.290304134677882	0.192550604062296	-0.196542016119367	-0.292693847764808
0.0551112547786947	0.290302145675208	0.192549075396852	-0.196541304062374	-0.292692347657342
0.0551366636227864	0.290297745368246	0.192545693503877	-0.196539728757177	-0.292689028937045
0.0551658203705251	0.290292696081349	0.192541812834485	-0.196537921103428	-0.29268522074607
0.0551681568505295	0.290292291459862	0.19254150185956	-0.196537776247544	-0.292684915578636
0.0551785496149867	0.290290491692793	0.192540118635085	-0.196537131923543	-0.292683558185094
0.0551889423794439	0.290288691936927	0.192538735419571	-0.196536487601594	-0.292682200798819
0.0552004274192112	0.290286703040483	0.192537206839092	-0.196535775564057	-0.29268070076025
0.0552119124589784	0.290284714157722	0.192535678269556	-0.196535063529026	-0.292679200730555
0.0552283324913708	0.290281870698132	0.19253349290986	-0.196534045544889	-0.292677056170355
0.0552296823465617	0.290281636944741	0.192533313257181	-0.196533961858853	-0.292676879871526
0.0552358909746483	0.290280561803795	0.192532486950743	-0.196533576947287	-0.292676068990675
0.055239817531138	0.290279881848612	0.19253196436691	-0.196533333515946	-0.292675556162219
0.0552518516444738	0.290277797931408	0.192530362759547	-0.196532587449211	-0.292673984451633
0.0552638857578096	0.290275714029225	0.192528761164197	-0.196531841385227	-0.292672412750789
0.0552709953798023	0.29027448288976	0.192527814964899	-0.196531400620111	-0.29267148421177
0.0553065434897658	0.290268327271072	0.192523084031306	-0.196529196808937	-0.292666841567676
0.0553472195640767	0.290261283839285	0.192517670769245	-0.196526675118182	-0.292661529306927
0.0553479018327004	0.290261165699738	0.192517579972596	-0.196526632821583	-0.292661440204173
0.055351313175819	0.290260575002728	0.192517125989929	-0.196526421338724	-0.292660994690875
0.0553690628325481	0.290257501549731	0.192514763875337	-0.196525320969791	-0.292658676640551
0.0553695159328569	0.290257423093289	0.192514703577338	-0.196525292880452	-0.292658617467328
0.0553717814344009	0.2902570308114	0.192514402087599	-0.196525152433819	-0.29265832160142
0.0553766213158256	0.290256192765715	0.192513758004457	-0.196524852392394	-0.292657689532423
0.0553805478723153	0.290255512867844	0.192513235466463	-0.19652460897155	-0.292657176741137
0.0553838949379919	0.290254933312225	0.192512790046914	-0.196524401475581	-0.292656739629662
0.0553889004517807	0.290254066592937	0.192512123926763	-0.196524091167178	-0.292656085933853
0.0554100680453741	0.290250401391194	0.192509307024003	-0.196522778923101	-0.292653321567485
0.0554312356389676	0.290246736235919	0.192506490158408	-0.196521466687534	-0.292650557231256
0.055467228744259	0.290240504159468	0.19250170048152	-0.196519235398508	-0.292645856858494
0.0555079136284195	0.290233459880172	0.1924962865893	-0.196516713285776	-0.292640543886921
0.0555193984413831	0.290231471402931	0.192494758342878	-0.196516001331887	-0.292639044124386
0.0555406005400603	0.290227800513544	0.192491937077834	-0.196514687001297	-0.292636275437973
0.0555520855798276	0.290225812035962	0.192490408832369	-0.19651397504048	-0.292634775671069
0.0555800718741472	0.290220966649079	0.192486684909586	-0.196512240172783	-0.292631121135065
0.0555848200813176	0.290220144579713	0.192486053108309	-0.196511945833353	-0.29263050110486
0.0555898064337992	0.290219281282152	0.192485389621188	-0.196511636731853	-0.292629849978807
0.055592359403288	0.29021883928224	0.1924850499223	-0.196511478474732	-0.292629516608527
0.0555944508792823	0.290218477181978	0.192484771630277	-0.196511348825422	-0.292629243501031
0.0555973649170768	0.29021797267116	0.192484383888698	-0.19651116818615	-0.2926288629829
0.0556012914735665	0.290217292863172	0.192483861422594	-0.19651092478177	-0.292628350249911
0.0556045550107439	0.290216727845485	0.19248342717856	-0.196510722477698	-0.29262792409532
0.0556208726966309	0.290213902773615	0.192481255971638	-0.196509710960372	-0.292625793333113
0.0556486439695967	0.290209094812072	0.192477560818293	-0.196507989458057	-0.29262216700353
0.0556681538875847	0.290205717163256	0.192474964931654	-0.196506780074327	-0.292619619459835
0.0556756932095551	0.290204411930929	0.19247396179775	-0.19650631272764	-0.292618635005755
0.0556777846855494	0.29020404984874	0.192473683520182	-0.196506183081641	-0.292618361909981
0.0556882420655211	0.290202239444596	0.192472292137785	-0.196505534852888	-0.292616996435523
0.0557056943568026	0.290199218091593	0.19246997008391	-0.196504453030417	-0.292614717615516
0.0557255504224949	0.290195780633868	0.192467328234915	-0.196503222211213	-0.292612124949356
0.0557333344031284	0.290194433091848	0.192466292585427	-0.196502739707155	-0.292611108578849
0.0557410651226011	0.290193094776475	0.192465264027247	-0.196502260505725	-0.292610099166796
0.0557766127299055	0.290186940977606	0.19246053454647	-0.196500057043115	-0.292605457712207
0.0558029153445783	0.290182387703424	0.192457035146028	-0.196498426658311	-0.292602023431917
0.055808884228762	0.290181354433388	0.192456241030838	-0.196498056674944	-0.29260124409301
0.0558151850049559	0.290180263713729	0.192455402763114	-0.196497666119868	-0.292600421422581
0.0558243989288682	0.290178668710042	0.192454176930384	-0.196497094994013	-0.292599218397394
0.0558266700447231	0.290178275563133	0.192453874779183	-0.196496954218951	-0.292598921867759
0.0558379385275723	0.290176324913532	0.192452375616883	-0.196496255743764	-0.292597450596512
0.055841473259361	0.290175713030576	0.192451905357287	-0.196496036644451	-0.292596989085455
0.0558518612072239	0.290173914822928	0.192450523353996	-0.196495392751923	-0.292595632791431
0.0558551033386023	0.290173353595463	0.192450092025569	-0.196495191790209	-0.292595209486651
0.0558693875708479	0.29017088094385	0.192448191682541	-0.19649430639238	-0.292593344492366
0.0558862491508455	0.29016796217136	0.192445948476576	-0.196493261244496	-0.292591143009109
0.0558932956158433	0.290166742423214	0.192445011046362	-0.196492824478131	-0.292590223013521
0.0559004310375516	0.290165507281843	0.19244406178594	-0.196492382198856	-0.292589291407032
0.0559047806556105	0.290164754365624	0.19244348313682	-0.196492112594253	-0.292588723519023
0.0559119160773189	0.290163519232749	0.192442533883194	-0.196491670316535	-0.292587791918045
0.055916250298093	0.290162768986947	0.192441957286568	-0.196491401667255	-0.292587226043657
0.0559212723338394	0.290161899684049	0.192441289189447	-0.196491090385383	-0.292586570369961
0.0559438903444188	0.290157984590571	0.192438280270682	-0.196489688454531	-0.292583617398339
0.055946294023746	0.29015756852574	0.192437960506951	-0.196489539467985	-0.292583303579796
0.0559583124203824	0.29015548821057	0.192436361695486	-0.196488794536898	-0.292581734492913
0.0559822036005383	0.290151352829488	0.192433183479086	-0.196487313708346	-0.292578615358812
0.0560296278300132	0.290143144232341	0.192426874828234	-0.196484374281106	-0.292572423960401
0.0560354666642625	0.290142133612364	0.192426098124941	-0.196484012384064	-0.292571661690699
0.0560469517040298	0.290140145724041	0.192424570350787	-0.196483300531198	-0.292570162305991
0.056052103253573	0.290139254072434	0.192423885079896	-0.196482981234441	-0.292569489768353
0.0560635882933403	0.290137266203918	0.192422357321584	-0.196482269385205	-0.292567990396492
0.0560739953831366	0.290135464922343	0.192420972963342	-0.196481624350079	-0.29256663175865
0.0560748567761894	0.290135315831076	0.192420858380648	-0.196481570960723	-0.292566519304754
0.0560791637414534	0.290134570375896	0.192420285468101	-0.196481304014157	-0.292565957036018
0.0560950753601477	0.290131816388801	0.192418168917818	-0.196480317811911	-0.292563879805626
0.056110986978842	0.290129062427949	0.192416052388525	-0.196479331614473	-0.292561802592256
0.0561188004705297	0.290127710089273	0.192415013062352	-0.196478847338322	-0.29256078257094
0.0561224720186093	0.290127074629533	0.192414524686283	-0.196478619778081	-0.292560303265864
0.0561302855102969	0.290125722300159	0.19241348536755	-0.196478135503634	-0.292559283250581
0.056132953912896	0.290125260464653	0.192413130428701	-0.196477970118276	-0.292558934903875
0.0561457501264286	0.290123045761972	0.192411428342435	-0.196477177021559	-0.29255726442841
0.0561535686451135	0.290121692581411	0.192410388370122	-0.196476692438999	-0.292556243769113
0.0561572351661958	0.29012105800494	0.192409900673294	-0.19647646519275	-0.29255576512886
0.0561581905824565	0.290120892648237	0.192409773590209	-0.196476405977324	-0.292555640405689
0.0561629676637603	0.290120065866139	0.192409138175922	-0.196476109900454	-0.292555016790754
0.0561824263286966	0.290116698127964	0.192406549938556	-0.196474903883882	-0.292552476612437
0.0561928335947503	0.290114896944077	0.192405165659406	-0.19647425886132	-0.292551118034736
0.0561957310516745	0.290114395483664	0.192404780267838	-0.196474079282816	-0.292550739798333
0.0562029472017895	0.290113146594465	0.192403820448689	-0.196473632041157	-0.292549797798632
0.0562043186345175	0.290112909243094	0.192403638035096	-0.196473547042781	-0.292549618771542
0.0562099528759421	0.290111934137215	0.192402888629049	-0.196473197845298	-0.292548883277914
0.0562155871173667	0.290110959034625	0.192402139225634	-0.196472848648418	-0.29254814778642
0.0562186147199167	0.29011043505718	0.192401736529087	-0.196472661005063	-0.292547752565345
0.0562284371246225	0.290108735131698	0.192400430072064	-0.196472052237792	-0.29254647035989
0.0562636790241281	0.290102636035155	0.19239574268828	-0.196469868050977	-0.292541869976095
0.0562989209236338	0.290096537067336	0.192391055407457	-0.19646768388775	-0.292537269675795
0.0563153190519971	0.29009369924894	0.192388874441143	-0.196466667600146	-0.292535129175061
0.0563435098541863	0.290088820685537	0.192385125090349	-0.196464920463739	-0.292531449380721
0.0563542145917246	0.290086968197189	0.192383701387348	-0.19646425703724	-0.292530052086745
0.0563656996314918	0.290084980688303	0.192382173916688	-0.196463545253901	-0.29252855294815
0.0563826683750457	0.290082044238632	0.192379917152357	-0.19646249362356	-0.292526338039669
0.0563833323107151	0.290081929344835	0.192379828852472	-0.196462452476553	-0.292526251377385
0.056385228567797	0.29008160119857	0.192379576660647	-0.196462334957227	-0.292526003862651
0.0563871248248789	0.290081273052678	0.192379324469119	-0.196462217437968	-0.292525756348158
0.0563904868937306	0.290080691250054	0.192378877333603	-0.196462009076179	-0.292525317504898
0.0563908907939926	0.290080621355599	0.19237882361729	-0.196461984044766	-0.29252526478476
0.0563925221044028	0.290080339059469	0.192378606662928	-0.196461882945572	-0.292525051853811
0.0563941534148129	0.290080056763613	0.192378389708786	-0.196461781846427	-0.292524838923042
0.0563948173504824	0.290079941870606	0.192378301409533	-0.196461740699565	-0.292524752261271
0.0563981370288294	0.290079367406256	0.192377859913817	-0.19646153496538	-0.29252431895286
0.0564062869929649	0.290077957074505	0.192376776025255	-0.196461029879313	-0.292523255163778
0.0564135771960015	0.290076695528183	0.192375806483606	-0.196460578077169	-0.29252230360038
0.0564138396050517	0.290076650119238	0.192375771585277	-0.196460561814681	-0.292522269349158
0.0564151516503026	0.290076423074624	0.192375597093717	-0.196460480502264	-0.292522098093118
0.0564201069430356	0.290075565581016	0.192374938080571	-0.196460173404288	-0.292521451299542
0.0564250622357687	0.290074708089952	0.192374279069461	-0.196459866306778	-0.292520804507616
0.0564291706612071	0.290073997147385	0.192373732685925	-0.196459611693067	-0.292520268254695
0.0564363307186179	0.290072758139279	0.192372780466199	-0.196459167959654	-0.29251933368971
0.0564704586311461	0.290066852566868	0.192368241835918	-0.19645705294878	-0.292514879198476
0.056519664524885	0.290058338078402	0.192361698172885	-0.196454003548338	-0.292508456815657
0.056523398716223	0.290057691931718	0.192361201588333	-0.196453772133939	-0.292507969433404
0.0565312172349079	0.290056339057162	0.192360161860781	-0.196453287607454	-0.292506948972593
0.0565348837559902	0.290055704624193	0.192359674278734	-0.196453060387501	-0.29250647042542
0.0565522373006143	0.290052701889095	0.192357366581276	-0.196451984965104	-0.292504205486919
0.0565849242122551	0.290047046060944	0.192353019900052	-0.196449959328953	-0.292499939333095
0.0565911328403417	0.290045971792291	0.192352194291309	-0.1964495745772	-0.292499129018022
0.0565964092520223	0.290045058826641	0.19235149264902	-0.196449247595934	-0.292498440372606
0.056602617880109	0.290043984565376	0.192350667046187	-0.196448862845535	-0.292497630062327
0.056624395546342	0.290040216469285	0.192347771149402	-0.196447513283325	-0.292494787801619
0.0566463967959266	0.290036409737427	0.192344845561415	-0.196446149874799	-0.292491916392827
0.0566617092897745	0.290033760346688	0.192342809425833	-0.196445200971181	-0.292489917960563
0.0566629134477638	0.29003355200249	0.192342649307152	-0.196445126350614	-0.292489760806675
0.0566689342377101	0.290032510283755	0.192341848715553	-0.19644475324819	-0.292488975038697
0.0566929676417915	0.290028352054978	0.192338652995162	-0.196443263928663	-0.29248583848463
0.0567184738194943	0.290023939074257	0.192335261492505	-0.196441683355222	-0.292482509764127
0.056731863181519	0.290021622525339	0.192333481158854	-0.196440853644706	-0.292480762383628
0.0567398199006619	0.290020245909241	0.192332423190552	-0.19644036058522	-0.292479723996629
0.0567433482212862	0.290019635465893	0.192331954047686	-0.196440141943734	-0.292479263536563
0.0567441423174741	0.290019498077555	0.192331848460893	-0.196440092735549	-0.292479159903924
0.0567450430960416	0.290019342231941	0.192331728689169	-0.196440036916534	-0.292479042348871
0.0567469553223703	0.29001901139388	0.19233147443085	-0.196439918420659	-0.292478792796193
0.0567519608361591	0.290018145381827	0.192330808876381	-0.196439608241839	-0.292478139559111
0.0567556273572414	0.29001751103272	0.192330321361413	-0.196439381037256	-0.292477661066336
0.0567739599626529	0.290014339308077	0.192327883803283	-0.19643824501817	-0.292475268616012
0.0567971777464551	0.290010322448539	0.192324796737174	-0.196436806287722	-0.292472238670248
0.056823153706929	0.2900058284689	0.19232134299333	-0.196435196654181	-0.292468848822399
0.0568302891286374	0.290004594015145	0.192320394282904	-0.196434754500912	-0.292467917661924
0.0568524647178569	0.290000757591698	0.192317445890871	-0.196433380375368	-0.292465023806843
0.0568746403070765	0.289996921219196	0.192314497539589	-0.196432006259163	-0.292462129984809
0.0568819909490812	0.289995649570841	0.19231352024536	-0.196431550776763	-0.292461170763935
0.056884884377384	0.289995149014284	0.192313135554914	-0.196431371485811	-0.292460793187459
0.0568861253468437	0.289994934329638	0.192312970564311	-0.19643129458933	-0.292460631247944
0.0568909838762987	0.289994093817597	0.192312324609509	-0.196430993531584	-0.292459997238248
0.0568958424057537	0.289993253308003	0.192311678656664	-0.196430692474286	-0.292459363230139
0.0568986275383916	0.289992771490332	0.192311308367653	-0.196430519894593	-0.292458999788234
0.056907327445521	0.289991266443671	0.192310151701564	-0.196429980809078	-0.292457864509637
0.0569137112430427	0.289990162079037	0.192309302969814	-0.196429585241082	-0.292457031470797
0.0569188124852882	0.289989279593004	0.192308624757394	-0.196429269146374	-0.292456365797999
0.0569357096340292	0.28998635650117	0.192306378289373	-0.196428222130559	-0.292454160862803
0.0569526067827702	0.289983433438914	0.192304131845011	-0.196427175120166	-0.292451955946794
0.0569575112636606	0.289982585011193	0.192303479807867	-0.196426871221243	-0.292451315962622
0.0569640918225374	0.289981446642118	0.192302604943932	-0.196426463467337	-0.292450457270101
0.0569653247553483	0.289981233357909	0.192302441029917	-0.1964263870707	-0.292450296385885
0.0569714894194026	0.289980166939223	0.192301621461733	-0.196426005087949	-0.292449491966338
0.0569778954061121	0.289979058778558	0.192300769813974	-0.196425608152821	-0.292448656059596
0.0569819613446588	0.28997835542102	0.19230022926709	-0.196425356214857	-0.292448125503346
0.0569922744112472	0.289976571394576	0.192298858200862	-0.196424717187177	-0.292446779776743
0.0569964730787054	0.289975845082847	0.192298300013337	-0.196424457026076	-0.292446231905037
0.0570195018138767	0.289971861460832	0.192295238507808	-0.196423030107618	-0.292443226974521
0.0570393578795689	0.289968426706636	0.192292598821259	-0.196421799783839	-0.292440636061974
0.0570408450699278	0.289968169450201	0.192292401113901	-0.196421707634684	-0.292440442007469
0.0570486585616154	0.289966817864366	0.192291362389903	-0.196421223496505	-0.292439422474484
0.0570756082175143	0.28996215613367	0.192287779746931	-0.196419553655627	-0.292435906016249
0.0570954403186744	0.289958725640155	0.192285143338426	-0.196418324837865	-0.292433318305456
0.057122691685836	0.289954011852157	0.192281520692424	-0.196416636326792	-0.29242976256512
0.0571318545955989	0.289952426920916	0.192280302639709	-0.196416068590569	-0.292428567005934
0.0571405997863119	0.289950914251687	0.192279140122112	-0.196415526737811	-0.292427425955202
0.0571433396353661	0.289950440337368	0.192278775909204	-0.19641535697683	-0.292427068467569
0.0571570388806372	0.289948070777434	0.192276954853994	-0.196414508174064	-0.292425281036973
0.0572007388765432	0.289940512114324	0.192271145871075	-0.196411800554014	-0.292419579295466
0.0572071030729173	0.289939411334008	0.192270299900029	-0.196411406236047	-0.292418748939899
0.0572148136547293	0.289938077682371	0.192269274963027	-0.196410928498686	-0.292417742921079
0.0572185881126846	0.289937424839973	0.192268773241125	-0.196410694638719	-0.292417250459601
0.0572291926598643	0.289935590651252	0.192267363632167	-0.196410037597728	-0.292415866867122
0.0572298565955337	0.289935475815683	0.192267275378858	-0.196409996461394	-0.292415780242609
0.0572300577551671	0.289935441022742	0.192267248639824	-0.196409983997884	-0.292415753997067
0.0572310635533338	0.289935267058097	0.192267114944704	-0.196409921680346	-0.292415622769399
0.0572360925441673	0.289934397236444	0.192266446470359	-0.196409610092944	-0.292414966632078
0.0572601014808201	0.289930244651544	0.192263255131681	-0.196408122548193	-0.292411834186199
0.0572840726828103	0.28992609865279	0.192260068856447	-0.196406637352324	-0.292408706702198
0.0573125264661314	0.289921177435297	0.192256286813977	-0.19640487444106	-0.292404994433159
0.0573131904018008	0.289921062605459	0.192256198565252	-0.196404833305777	-0.292404907812363
0.0573140738300579	0.289920909813733	0.192256081142158	-0.196404778571463	-0.292404792555371
0.0573184909713432	0.289920145856313	0.192255494027661	-0.196404504900116	-0.292404216271199
0.0573417138763836	0.289916129420648	0.192252407328389	-0.19640306609244	-0.292401186506806
0.0573434352870872	0.289915831702353	0.192252178526874	-0.196402959440431	-0.292400961925284
0.0573500669353494	0.289914684760443	0.192251297082825	-0.196402548569452	-0.292400096738112
0.0573511557276023	0.28991449645453	0.192251152366593	-0.196402481112224	-0.29239995469089
0.0573555439959065	0.289913737507622	0.192250569103289	-0.196402209232839	-0.29239938218457
0.0573699230010416	0.289911250686076	0.192248657940067	-0.196401318370303	-0.292397506266563
0.0574125943831125	0.289903870877892	0.192242986440165	-0.196398674654485	-0.292391939341906
0.05742923724883	0.289900992626251	0.192240774459629	-0.196397643551077	-0.292389768140502
0.0574314484970737	0.289900610210561	0.192240480567374	-0.196397506554297	-0.292389479666025
0.0574376571251604	0.289899536486338	0.192239655394113	-0.196397121902343	-0.292388669704112
0.0574407222885973	0.28989900639643	0.19223924801207	-0.196396932002188	-0.292388269831599
0.0574532568073087	0.289896838684667	0.192237582093391	-0.196396155436307	-0.292386634620471
0.0574581632772464	0.28989599016728	0.192236929995319	-0.196395851460777	-0.29238599454179
0.0574826956269352	0.289891747617738	0.192233669534868	-0.196394331589983	-0.292382794172638
0.0575088105108069	0.289887231458056	0.192230198803232	-0.196392713687835	-0.292379387398319
0.0575147823033408	0.289886198740096	0.192229405145403	-0.196392343717648	-0.29237860836436
0.0575202955505741	0.289885245322873	0.192228672431374	-0.196392002156298	-0.292377889150808
0.0575209909314275	0.289885125069451	0.192228580014999	-0.196391959075517	-0.292377798437202
0.0575244678356942	0.289884523803088	0.192228117933728	-0.19639174367175	-0.292377344869663
0.05753766819439	0.289882241056306	0.192226363612537	-0.196390925875368	-0.292375622869846
0.0575422445816966	0.289881449662827	0.19222575541628	-0.196390642357103	-0.292375025878339
0.0575454867130749	0.289880889003194	0.192225324542048	-0.196390441499462	-0.292374602941889
0.0575491532341572	0.289880254955443	0.192224837268132	-0.196390214350124	-0.292374124644598
0.0575509920786751	0.28987993696646	0.192224592889493	-0.19639010042961	-0.292373884767864
0.0575585314006454	0.28987863320501	0.1922235909321	-0.196389633352495	-0.292372901267873
0.0575606228766398	0.289878271530853	0.192223312980906	-0.196389503781277	-0.292372628436772
0.0575684552368987	0.289876917102746	0.192222272085787	-0.196389018551267	-0.292371606715257
0.0575762875971577	0.289875562680991	0.192221231195749	-0.196388533322422	-0.292370584997864
0.0575783874663376	0.289875199559282	0.192220952132213	-0.196388403231937	-0.292370311074384
0.0575786321250008	0.289875157251499	0.192220919618158	-0.19638838807492	-0.2923702791592
0.0575798554183166	0.289874945712678	0.192220757047958	-0.196388312289852	-0.292370119583338
0.0575836789903159	0.289874284519909	0.192220248913173	-0.196388075413352	-0.29236962080762
0.0575906666022928	0.289873076188131	0.192219320295444	-0.19638764252015	-0.292368709293077
0.0575951640300831	0.289872298473763	0.192218722612537	-0.196387363898141	-0.292368122617868
0.057609157177243	0.289869878732556	0.192216863012546	-0.196386497005349	-0.292366297264837
0.0576231503244028	0.289867459011622	0.192215003428774	-0.196385630116275	-0.292364471924958
0.0576617212726047	0.289860789356758	0.192209877724479	-0.196383240627773	-0.292359440595244
0.0576687192185368	0.289859579294534	0.192208947778656	-0.196382807104736	-0.292358527769351
0.0576740004085599	0.289858666091558	0.192208245972461	-0.196382479935414	-0.292357838882668
0.0576917224198523	0.289855601690935	0.192205890948667	-0.196381382062026	-0.292355527209502
0.0577072371199586	0.2898529189941	0.192203829269049	-0.196380420935811	-0.292353503477069
0.057719362466178	0.289850822378728	0.1922022179995	-0.196379669781186	-0.29235192186211
0.0577211645918951	0.289850510771236	0.192201978526116	-0.196379558141307	-0.292351686795933
0.0577301752204803	0.289848952738819	0.192200781163232	-0.196378999942839	-0.292350511468323
0.0577413333861512	0.289847023386311	0.192199298437655	-0.196378308708962	-0.29234905602801
0.0577423666905724	0.289846844718844	0.192199161130044	-0.196378244697214	-0.292348921247058
0.057745728759424	0.289846263388189	0.192198714372051	-0.196378036421943	-0.292348482709956
0.0577461326596861	0.289846193550435	0.192198660701092	-0.196378011400924	-0.292348430026597
0.0577481521609961	0.289845844361915	0.1921983923465	-0.196377886295876	-0.292348166609968
0.0577538517303396	0.289844858861401	0.192197634980354	-0.196377533216605	-0.292347423179721
0.0577572137991913	0.289844277534744	0.192197188225558	-0.196377324942067	-0.292346984645212
0.0577576176994533	0.28984420769747	0.192197134554983	-0.196377299921136	-0.292346931962165
0.0577596372007633	0.289843858511352	0.192196866202313	-0.196377174816528	-0.292346668547094
0.0577690873419358	0.289842224520444	0.192195610465787	-0.196376589397684	-0.292345435914937
0.0577991310675888	0.289837029826185	0.192191618299039	-0.196374728255465	-0.292341517191911
0.0578041105249297	0.289836168864813	0.192190956643181	-0.196374419790774	-0.292340867707276
0.0578044983981622	0.289836101800611	0.192190905103797	-0.196374395763036	-0.292340817115949
0.0578064377643246	0.289835766479834	0.192190647407061	-0.196374275624386	-0.292340564159463
0.057816069130582	0.289834101200687	0.192189367626714	-0.196373678987556	-0.292339307919487
0.0578257004968395	0.289832435931143	0.192188087854049	-0.196373082352486	-0.292338051685741
0.057826994193172	0.28983221225093	0.192187915954079	-0.196373002211903	-0.292337882947436
0.0578320898648893	0.289831331210515	0.192187238867775	-0.196372686550729	-0.292337218314188
0.0578371855366067	0.289830450172788	0.19218656178362	-0.196372370890048	-0.292336553682685
0.057854997619888	0.289827370498386	0.192184195031223	-0.196371267491925	-0.292334230455732
0.0578728097031692	0.28982429085683	0.1921818283051	-0.196370164099826	-0.292331907250087
0.0578824648738559	0.289822621528212	0.192180545414786	-0.196369566000544	-0.292330647948293
0.0578864591006013	0.289821930950077	0.192180014700916	-0.196369318574659	-0.29233012699228
0.0578979441403685	0.289819945263962	0.192178488688274	-0.196368607125468	-0.292328629036088
0.0579026310779843	0.289819134927901	0.192177865939886	-0.196368316790408	-0.292328017736682
0.0579124660211035	0.289817434548022	0.192176559187425	-0.196367707560527	-0.292326735007338
0.0579401060674292	0.289812655867476	0.192172886743536	-0.196365995395521	-0.29232313006972
0.0579401660779485	0.289812645492358	0.1921728787702	-0.19636599167818	-0.292323122242938
0.057940466130545	0.289812593616778	0.192172838903527	-0.196365973091476	-0.292323083109028
0.0579419663935274	0.289812334239013	0.192172639570274	-0.196365880157984	-0.29232288743957
0.0579468087556216	0.289811497053341	0.192171996188485	-0.196365580199119	-0.292322255883083
0.0579516511177158	0.289810659870098	0.192171352808637	-0.196365280240699	-0.29232162432817
0.057963136157483	0.289808674261492	0.192169826857997	-0.196364568805722	-0.292320126422261
0.0579782516347684	0.289806061019972	0.192167818568821	-0.196363632488947	-0.292318155039649
0.0579783788804175	0.28980603902119	0.19216780166265	-0.196363624606831	-0.29231813844415
0.0579790151086634	0.289805929027303	0.192167717131814	-0.196363585196251	-0.292318055466676
0.0579821962498926	0.289805379058496	0.192167294478138	-0.196363388143469	-0.292317640579711
0.0579919174557563	0.289803698422853	0.192166002901759	-0.196362785973766	-0.292316372736534
0.05800163866162	0.289802017796993	0.192164711333206	-0.196362183805856	-0.292315104899703
0.0580131237013872	0.289800032247816	0.192163185430104	-0.196361472381778	-0.292313607032347
0.0580222190783069	0.289798459836465	0.192161977025508	-0.196360908983666	-0.292312420828706
0.0580410287735469	0.289795208038165	0.19215947800598	-0.196359743853119	-0.292309967717759
0.058053627357736	0.28979303003002	0.192157804198969	-0.196358963461707	-0.292308324656854
0.0580617126866846	0.289791632269527	0.192156730015327	-0.196358462635488	-0.292307270203674
0.0580639124417891	0.289791251985517	0.192156437765823	-0.196358326377174	-0.29230698332201
0.0580737156851877	0.289789557249905	0.192155135356159	-0.196357719140958	-0.29230570483329
0.0580812741684653	0.28978825058397	0.192154131179479	-0.19635725095177	-0.292304719099076
0.058085200724955	0.289787571786415	0.192153609521601	-0.196357007732595	-0.292304207021523
0.0580962017134037	0.289785670015561	0.192152148005483	-0.196356326309773	-0.292302772345205
0.0581072027018525	0.289783768257234	0.192150686499386	-0.196355644889248	-0.292301337677014
0.0581131870192747	0.289782733744047	0.192149891473544	-0.196355274211093	-0.29230055724966
0.0581186877416197	0.289781782833553	0.192149160696672	-0.196354933488187	-0.292299839891072
0.0581189819759456	0.28978173196932	0.192149121607397	-0.196354915262892	-0.292299801519529
0.0581204531475751	0.289781477648289	0.192148926161126	-0.196354824136444	-0.2922996096619
0.0581278090057225	0.289780206046497	0.192147948932461	-0.196354368504817	-0.292298650375934
0.0581369611640031	0.289778623927441	0.192146733070868	-0.196353801609407	-0.292297456837464
0.0581817591147241	0.289770879901971	0.192140781776059	-0.196351026794779	-0.292291614790887
0.0582046427829664	0.289766924182653	0.192137741802543	-0.196349609379969	-0.292288630611384
0.0582591373269241	0.289757504358674	0.192130502667008	-0.196346234026989	-0.2922815243092
0.0582757615336487	0.289754630790869	0.192128294331827	-0.196345204346766	-0.292279356487158
0.0583397255771968	0.289743574589213	0.192119797655693	-0.196341242551874	-0.292271015650868
0.0583532968222364	0.289741228850407	0.192117994960281	-0.196340401988216	-0.292269246011749
0.0583553347956255	0.289740876595996	0.192117724253548	-0.196340275762342	-0.292268980268781
0.0583590953399158	0.289740226604185	0.192117224736319	-0.196340042845871	-0.292268489910705
0.0583698134740736	0.289738374034797	0.192115801041208	-0.196339378999298	-0.292267092319386
0.0583841924792086	0.289735888723062	0.192113891085716	-0.196338488413639	-0.292265217380836
0.0583998676681013	0.289733179399292	0.192111808978333	-0.196337517551329	-0.292263173443286
0.0584025027159753	0.289732723956059	0.192111458971621	-0.196337354346821	-0.292262829852663
0.0584139445500964	0.289730746351016	0.192109939188541	-0.196336645686119	-0.292261337928095
0.0584253863842176	0.289728768759521	0.192108419416298	-0.196335937027902	-0.292259846012317
0.0584302032751345	0.28972793621851	0.19210777961153	-0.196335638691045	-0.292259217934212
0.0584386686018926	0.289726473095554	0.192106655206992	-0.196335114387323	-0.292258114137532
0.0584569180553072	0.289723318937252	0.192104231248887	-0.196333984104058	-0.292255734601795
0.0584675262854757	0.28972148547148	0.192102822238234	-0.19633332708427	-0.292254351411038
0.0584932638506393	0.289717037186459	0.192099403751625	-0.196331733039348	-0.292250995561047
0.0585040777727649	0.289715168210852	0.192097967453099	-0.196331063287529	-0.292249585576894
0.0585135370814016	0.289713533363699	0.192096711081444	-0.196330477434458	-0.292248352221826
0.0585512140283963	0.289707021769381	0.19209170695749	-0.196328143966284	-0.29224343976031
0.058588890975391	0.289700510321948	0.192086702951037	-0.196325810525055	-0.292238527394089
0.0585922530442427	0.289699929285866	0.192086256428683	-0.196325602303812	-0.29223808904809
0.0585926569445047	0.2896998594835	0.192086202786032	-0.196325577289284	-0.292238036387689
0.0585946764458147	0.289699510471922	0.192085934572983	-0.196325452216689	-0.292237773085851
0.0586047739523649	0.289697765420365	0.192084593512797	-0.196324826854878	-0.292236456580766
0.0586206112693525	0.289695028435746	0.192082490159507	-0.1963238460173	-0.292234391737428
0.0586278812871319	0.289693772049376	0.192081524635755	-0.196323395771757	-0.292233443890106
0.0586674739965976	0.289686929831901	0.192076266444606	-0.196320943740209	-0.292228281950752
0.0586722247816581	0.289686108835473	0.192075635515551	-0.196320649519484	-0.292227662569438
0.0586755868505098	0.28968552782838	0.192075189016386	-0.196320441303559	-0.292227224242246
0.0586759907507718	0.289685458029497	0.192075135376522	-0.19632041628967	-0.292227171584105
0.0586780102520818	0.289685109035332	0.192074867177401	-0.19632029122027	-0.292226908293564
0.058686856453178	0.289683580310143	0.192073692364932	-0.196319743368572	-0.292225754981829
0.0587059918980194	0.289680273513115	0.192071151120058	-0.196318558301572	-0.292223260241558
0.0587131273197277	0.289679040450287	0.192070203522259	-0.196318116403366	-0.292222329983409
0.0587264018401865	0.289676746511904	0.192068440651489	-0.19631729431202	-0.292220599368674
0.0587301820992564	0.289676093257639	0.192067938631637	-0.196317060201104	-0.292220106534048
0.0587329833854199	0.289675609177449	0.192067566620524	-0.196316886718019	-0.292219741329321
0.0587336319443451	0.289675497102429	0.19206748049192	-0.196316846552917	-0.292219656776526
0.0587368747389709	0.289674936727981	0.19206704984942	-0.196316645727527	-0.292219234012975
0.0587489792595672	0.289672845003505	0.19206544237911	-0.196315896099621	-0.292217655951308
0.0587555585879252	0.289671708067508	0.19206456865484	-0.196315488645729	-0.292216798210941
0.0587866903627671	0.28966632842479	0.192060434453577	-0.196313560684573	-0.29221273963242
0.0587981754025344	0.289664343808665	0.192058909296865	-0.196312849431648	-0.292211242370392
0.058816317191687	0.289661208933323	0.192056500178862	-0.196311725940368	-0.29220887731068
0.0588481629464386	0.289655706114575	0.192052271324397	-0.196309753800059	-0.29220472578286
0.0588647995357491	0.289652831420362	0.192050062155461	-0.196308723538887	-0.292202557003948
0.0588700241690343	0.289651928643686	0.192049368382314	-0.196308399991873	-0.292201875914182
0.0588709124404337	0.289651775157463	0.192049250429984	-0.196308344983747	-0.292201760118187
0.0588753537974308	0.289651007727568	0.192048660669312	-0.196308069943339	-0.292201181139008
0.0588815092088015	0.289649944126575	0.192047843304808	-0.196307688757114	-0.292200378716393
0.05889748644739	0.28964718341844	0.192045721734561	-0.196306699337848	-0.292198295927159
0.0589007285787684	0.289646623213563	0.192045291224104	-0.196306498563616	-0.292197873285731
0.0589089714871572	0.289645198933957	0.192044196683156	-0.196305988109075	-0.292196798750538
0.0589122136185356	0.289644638732932	0.192043766175781	-0.19630578733555	-0.29219637611161
0.0589202399700064	0.289643251881312	0.192042700398067	-0.196305290293356	-0.292195329812634
0.0589236832610181	0.289642656926389	0.19204224318289	-0.196305077063482	-0.292194880953493
0.0589314967527057	0.289641306863422	0.192041205677074	-0.196304593204591	-0.292193862408447
0.0589369577814769	0.289640363277161	0.192040480543432	-0.196304255025188	-0.292193150526358
0.0589389208560093	0.289640024087217	0.192040219880442	-0.196304133460068	-0.292192894626785
0.0589469547501791	0.289638635954513	0.19203915311893	-0.196303635954855	-0.29219184735896
0.0589504058957766	0.289638039651961	0.192038694868418	-0.196303422240327	-0.292191397482103
0.0589537269866711	0.289637465821937	0.192038253887778	-0.196303216579738	-0.292190964559386
0.0589584464086046	0.289636650385211	0.192037627235707	-0.196302924327002	-0.292190349357694
0.0589618909355438	0.28963605523035	0.192037169867309	-0.19630271102309	-0.292189900346273
0.0589738942218641	0.289633981279037	0.192035576064297	-0.196301967715833	-0.292188335663719
0.0589858975081844	0.289631907342629	0.192033982273207	-0.196301224411311	-0.292186770990834
0.0590035737762735	0.2896288532515	0.192031635247795	-0.196300129811891	-0.292184466841342
0.0590055298769264	0.289628515280017	0.192031375521599	-0.196300008681108	-0.292184211859605
0.059013251866647	0.289627181092661	0.19203035021804	-0.196299530500563	-0.292183205284894
0.0590209738563677	0.289625846911473	0.192029324919416	-0.19629905232115	-0.292182198714185
0.0590370607929382	0.289623067480788	0.192027188968427	-0.196298056151238	-0.292180101775379
0.0590569669616592	0.289619628216898	0.192024545946638	-0.196296823485412	-0.29217750702213
0.0590665427505017	0.289617973786324	0.192023274542461	-0.196296230518755	-0.292176258835149
0.0590916560416849	0.289613634951581	0.19201994021683	-0.196294675423355	-0.292172985391707
0.0591266278493616	0.28960759296513	0.192015297049566	-0.19629250987699	-0.292168426990221
0.0591332514541127	0.289606448636754	0.192014417652469	-0.196292099728567	-0.292167563645474
0.0591575106914695	0.289602257523592	0.192011196853765	-0.196290597549433	-0.292164401633334
0.0591669108739007	0.289600633530604	0.192009948843475	-0.196290015474867	-0.292163176399704
0.0591953646572218	0.289595717857812	0.192006171236415	-0.196288253580602	-0.292159467727798
0.0591960285928912	0.289595603157352	0.192006083091183	-0.196288212469049	-0.292159381190937
0.0591993482712383	0.289595029655731	0.192005642365573	-0.196288006911408	-0.292158948507073
0.0592091302661858	0.289593339742624	0.192004343698161	-0.196287401202194	-0.292157673535025
0.0592189122611334	0.289591649839413	0.192003045038665	-0.196286795494795	-0.292156398569399
0.0592262734781775	0.289590378147846	0.192002067767321	-0.196286339684713	-0.292155439127349
0.0592280515688626	0.289590070973539	0.192001831709599	-0.196286229584641	-0.292155207376139
0.0592358700875476	0.289588720288121	0.192000793733187	-0.196285745459614	-0.292154188335488
0.0592395366086299	0.289588086881752	0.19200030697234	-0.196285518427925	-0.292153710454301
0.0592578921049849	0.289584915916305	0.191997870145866	-0.196284381855908	-0.292151318078406
0.0592654314269552	0.289583613486576	0.191996869253774	-0.196283915023075	-0.292150335442385
0.0592675229029496	0.289583252181849	0.191996591598103	-0.196283785519622	-0.292150062850955
0.0592779802829212	0.289581445665004	0.191995203325177	-0.196283138003606	-0.292148699898209
0.0593034609991189	0.289577043907776	0.191991820662178	-0.196281560258413	-0.292145378923842
0.059336094998399	0.289571406529208	0.19198748845181	-0.196279539605755	-0.292141125705328
0.0593473714506128	0.289569458597728	0.191985991507032	-0.196278841387935	-0.292139656051769
0.0593513846006028	0.28956876535616	0.191985458765423	-0.196278592901424	-0.292139133022287
0.0593714503505526	0.2895652991733	0.191982795077364	-0.196277350473454	-0.292136517891089
0.0593976204944312	0.289560778572326	0.191979321093305	-0.196275730086055	-0.292133107226381
0.0593986224461621	0.289560605497728	0.191979188089264	-0.196275668048062	-0.292132976646376
0.0594038291225178	0.289559706111346	0.191978496930568	-0.196275345665823	-0.292132298084012
0.0594141371462684	0.289557925541075	0.191977128601652	-0.196274707424523	-0.292130954691691
0.0594289575508812	0.289555365537914	0.191975161296388	-0.196273789793938	-0.292129023236211
0.0594365160341587	0.28955405993176	0.191974157967488	-0.196273321799182	-0.292128038189565
0.0594404425906484	0.289553381684749	0.191973636750022	-0.196273078681013	-0.292127526469195
0.0594441913402961	0.289552734152386	0.191973139136114	-0.196272846572273	-0.292127037922099
0.0594480010739259	0.289552076087572	0.191972633428303	-0.196272610687904	-0.292126541428373
0.0594519276304156	0.289551397845224	0.191972112214568	-0.196272367570591	-0.292126029711028
0.059455672833368	0.289550750929939	0.19197161507501	-0.196272135682266	-0.292125541629033
0.0594759873682456	0.289547241990999	0.19196891853672	-0.196270877890323	-0.292122894216479
0.0595110105512395	0.289541192520719	0.191964269662104	-0.19626870941814	-0.292118330021722
0.0595445594636951	0.289535397816587	0.191959816572986	-0.196266632247744	-0.29211395802996
0.0595484014449597	0.289534734221438	0.191959306616497	-0.196266394374041	-0.292113457359519
0.0595568385996502	0.289533276943551	0.191958186734584	-0.19626587199423	-0.292112357869358
0.0595619405418932	0.289532395732081	0.191957509545539	-0.196265556112136	-0.292111693010651
0.0595874502531078	0.289527989715105	0.191954123632607	-0.196263976709074	-0.292108368743313
0.0596193660474133	0.289522477339318	0.191949887513818	-0.196262000698479	-0.29210420973644
0.0596332146475858	0.289520085494019	0.191948049443353	-0.196261143292629	-0.292102405120698
0.0596649349415473	0.289514607034087	0.191943839392745	-0.196259179413585	-0.292098271687017
0.0596662287746584	0.289514383576422	0.191943667671548	-0.196259099309697	-0.2920981030906
0.0596726979402141	0.289513266290694	0.191942809067641	-0.196258698790733	-0.292097260110199
0.0596873365892525	0.289510738074316	0.191940866202138	-0.196257792485658	-0.292095352595685
0.0597085386879298	0.289507076334907	0.191938052256263	-0.196256479832827	-0.292092589844987
0.0597165484538529	0.289505693008684	0.191936989208544	-0.196255983938765	-0.292091546136044
0.0597200237276971	0.289505092813751	0.191936527975501	-0.196255768780838	-0.292091093293389
0.0597320172299528	0.289503021493255	0.19193493622385	-0.196255026252025	-0.29208953049632
0.0597440107322086	0.28950095018763	0.191933344484097	-0.196254283725942	-0.292087967708899
0.059747252863587	0.289500390266583	0.191932914200699	-0.196254083003797	-0.292087545251626
0.0597479287998567	0.289500273531492	0.191932824493107	-0.196254041156234	-0.292087457175643
0.0597513084812052	0.289499689856748	0.191932375955712	-0.196253831918551	-0.292087016796192
0.0597653030649463	0.289497272989073	0.191930518662229	-0.196252965509507	-0.292085193281217
0.0597707255123813	0.289496336536657	0.19192979902558	-0.196252629805094	-0.292084486731822
0.0597724964831835	0.289496030692048	0.191929563992847	-0.196252520164186	-0.292084255973286
0.0597789708120057	0.289494912585709	0.191928704760564	-0.196252119338611	-0.292083412366227
0.0597854451408279	0.289493794483703	0.191927845531748	-0.196251718513831	-0.29208256876198
0.0597969301805952	0.289491811053864	0.19192632132404	-0.196251007478604	-0.292081072269632
0.05979988226012	0.289491301241322	0.191925929548111	-0.196250824716686	-0.292080687617241
0.0598136133992978	0.289488929939347	0.191924107272729	-0.196249974630199	-0.292078898474101
0.0598273445384757	0.289486558656863	0.19192228501294	-0.196249124547291	-0.292077109343609
0.0598305866698541	0.289485998763748	0.191921854751888	-0.196248923830273	-0.292076686904459
0.0598467973267461	0.289483199314472	0.191919703459665	-0.196247920248177	-0.292074574719283
0.0598687789470951	0.289479403309897	0.19191678634616	-0.196246559400703	-0.292071710628302
0.0598802639868623	0.289477419979001	0.191915262217606	-0.196245848383637	-0.292070214200153
0.0598851819186007	0.289476570714368	0.191914609584091	-0.196245543924561	-0.292069573427411
0.0598886591410339	0.289475970243526	0.19191414814093	-0.196245328657122	-0.29206912037018
0.0599060452532	0.289472967908066	0.191911840940127	-0.19624425232337	-0.292066855096189
0.059944550877775	0.289466318643007	0.191906731191614	-0.196241868550163	-0.292061838187626
0.0599457095282399	0.289466118566196	0.191906577439029	-0.196241796821859	-0.292061687228275
0.0599515027805643	0.28946511818422	0.191905808677769	-0.196241438180721	-0.292060932432871
0.0599812814536717	0.289459976041431	0.191901857108729	-0.196239594691367	-0.292057052643327
0.0600197993550934	0.289453324955952	0.19189674597073	-0.19623721021313	-0.292052034329595
0.0600420983188714	0.289449474548504	0.191893787062868	-0.196235829792695	-0.292049129149399
0.0600535833586386	0.289447491423372	0.191892263098926	-0.196235118813402	-0.292047632854761
0.0600601968485462	0.289446349476346	0.191891385551829	-0.196234709407651	-0.292046771239686
0.0600652975285625	0.289445468748314	0.191890708742661	-0.196234393652427	-0.292046106717687
0.0600745758536813	0.289443866678427	0.191889477607331	-0.196233819283292	-0.292044897932128
0.060101290633854	0.289439253940328	0.191885932879117	-0.196232165530019	-0.292041417547371
0.0601094027422851	0.28943785326844	0.191884856512125	-0.196231663360277	-0.292040360716461
0.0601408973275287	0.289432415340976	0.19188067765851	-0.19622971373992	-0.292036257700316
0.0601562654695303	0.289429761879479	0.191878638569012	-0.196228762407268	-0.292034255610951
0.0601579096599484	0.28942947799521	0.191878420414232	-0.196228660627369	-0.292034041414483
0.0601661306120389	0.289428058578058	0.191877329643683	-0.196228151728639	-0.292032970434862
0.0602040320715225	0.289421514659732	0.191872300882882	-0.1962258055444	-0.292028032903496
0.0602419335310061	0.289414970889871	0.191867272240856	-0.196223459387418	-0.292023095468464
0.0602527283130834	0.289413107174304	0.191865840046109	-0.196222791179263	-0.292021689246438
0.0602642133528506	0.289411124299196	0.191864316282191	-0.196222080245872	-0.292020193114032
0.0602754818356998	0.289409178825568	0.191862821260302	-0.196221382719964	-0.292018725200646
0.0602756983926179	0.28940914143772	0.191862792529179	-0.196221369314983	-0.292018696990472
0.0602767811772083	0.289408954498552	0.191862648873619	-0.196221302290093	-0.29201855593965
0.0602799107480928	0.289408414189202	0.191862233666686	-0.196221108568266	-0.292018148261087
0.0602830403189773	0.289407873880864	0.191861818460564	-0.196220914846625	-0.292017740583181
0.060286966875467	0.289407195977467	0.19186129751799	-0.196220671791531	-0.292017229085764
0.0603022157771797	0.289404563334091	0.191859274433728	-0.196219727882446	-0.292015242679774
0.06030975509915	0.289403261718339	0.191858274192819	-0.196219261199023	-0.292014260571897
0.0603118465751444	0.289402900639417	0.191857996717791	-0.196219131737019	-0.292013988126979
0.060321506792983	0.289401232875221	0.191856715106428	-0.196218533772272	-0.292012729748061
0.0603347813134418	0.289398941144503	0.191854954001766	-0.196217712086106	-0.292011000565723
0.0603503644765661	0.289396250869907	0.191852886632586	-0.196216747500381	-0.292008970667137
0.0603588156419669	0.289394791872663	0.191851765451482	-0.196216224381717	-0.292007869805749
0.0603663741252444	0.289393486993052	0.191850762703819	-0.196215756520329	-0.292006885230522
0.0603703006817341	0.28939280912347	0.191850241788299	-0.196215513471444	-0.292006373755047
0.0603833379771131	0.289390558413182	0.191848512208288	-0.196214706481432	-0.292004675516974
0.060396375272492	0.289388307720457	0.19184678264233	-0.196213899494645	-0.292002977290298
0.0604128919243292	0.289385456394456	0.191844591514885	-0.196212877146141	-0.292000825862063
0.0604200273460375	0.289384224590962	0.191843644924543	-0.196212435479069	-0.29199989642101
0.0604240153188177	0.28938353614077	0.191843115878946	-0.196212188632655	-0.29199937695977
0.0604357462231117	0.289381511025313	0.191841559661488	-0.1962114625182	-0.291997848933935
0.0604429461183569	0.289380268108639	0.191840604531661	-0.196211016863483	-0.291996911105779
0.0604584608184632	0.289377589826845	0.191838546383946	-0.196210056547397	-0.291994890237832
0.0605203110404404	0.289366912953507	0.191830341660451	-0.196206228238862	-0.291986834094858
0.0605471562230205	0.289362278936094	0.191826780618854	-0.196204566640226	-0.291983337523867
0.0605550629727484	0.289360914086564	0.191825731791575	-0.196204077249828	-0.291982307683061
0.0605553342234343	0.289360867263852	0.191825695810369	-0.196204060460715	-0.291982272353191
0.0605566904768638	0.289360633150406	0.191825515904428	-0.196203976515171	-0.291982095703917
0.0605584250416001	0.289360333733982	0.191825285816014	-0.196203869154033	-0.291981869780538
0.0605588289418621	0.289360264013727	0.191825232239053	-0.196203844154575	-0.291981817173415
0.0605608484431722	0.289359915412708	0.191824964354446	-0.196203719157333	-0.29198155413796
0.0605716995620589	0.289358042328243	0.191823524971344	-0.196203047527537	-0.291980140809074
0.0605832934345561	0.289356041045536	0.191821987073952	-0.19620232992749	-0.291978630747263
0.0605910912034874	0.289354695037155	0.191820952726191	-0.196201847287825	-0.291977615119887
0.060591111953241	0.289354691455454	0.191820949973813	-0.19620184600353	-0.291977612417322
0.0605912157020091	0.289354673546949	0.191820936211923	-0.196201839582051	-0.291977598904498
0.0605917344458499	0.289354584004444	0.191820867402485	-0.196201807474658	-0.291977531340393
0.0605932564600866	0.289354321283474	0.191820665513095	-0.196201713270374	-0.291977333104831
0.0605947784743233	0.289354058562744	0.191820463623896	-0.196201619066133	-0.291977134869424
0.0606025969930082	0.28935270898194	0.19181942653118	-0.196201135143876	-0.291976116545503
0.0606062635140905	0.28935207609358	0.191818940184744	-0.196200908207278	-0.291975639000429
0.0606184234007092	0.289349977151814	0.191817327242059	-0.196200155581957	-0.291974055245645
0.0606305832873279	0.289347878225324	0.191815714311596	-0.196199402959442	-0.291972471500774
0.0606319694256466	0.289347638963995	0.191815530450072	-0.196199317166146	-0.291972290966048
0.0606383967790155	0.28934652954115	0.191814677908813	-0.196198919353636	-0.29197145385035
0.0606463021644021	0.289345165001655	0.191813629322136	-0.196198430061369	-0.291970424235606
0.0606636897196081	0.289342163778432	0.191811323019006	-0.19619735388824	-0.291968159656995
0.0606653464349144	0.289341877818499	0.191811103271895	-0.196197251348966	-0.29196794388522
0.0606736300114461	0.289340448023091	0.191810004539744	-0.196196738653377	-0.291966865029103
0.0606991553827774	0.289336042234202	0.191806618894592	-0.196195158819178	-0.291963540624086
0.0607124299032362	0.289333751021477	0.191804858204339	-0.196194337228126	-0.291961811777867
0.0607153032319137	0.289333255080743	0.191804477097062	-0.196194159391549	-0.291961437563011
0.0607296698753012	0.28933077538987	0.191802571570915	-0.19619327021101	-0.291959566497028
0.0607528623601246	0.289326772398709	0.191799495461354	-0.196191834789606	-0.291956546010701
0.0607643473998918	0.289324790117125	0.191797972172273	-0.196191123965198	-0.291955050263426
0.0607694802904421	0.289323904200837	0.191797291387896	-0.196190806284575	-0.291954381787359
0.0607917578998521	0.289320059206491	0.191794336694284	-0.196189427502963	-0.291951480509118
0.0607922524720515	0.289319973846599	0.191794271099321	-0.196189396893544	-0.291951416099912
0.0607947253330484	0.289319547047514	0.191793943124813	-0.19618924384652	-0.291951094054124
0.0607986370381808	0.289318871914952	0.191793424318047	-0.196189001748705	-0.291950584625534
0.0608016471447777	0.289318352392979	0.191793025090538	-0.196188815451571	-0.291950192614486
0.0608032429396193	0.289318076971058	0.191792813442124	-0.19618871668703	-0.29194998479179
0.0608087889417077	0.289317119775781	0.191792077883954	-0.196188373442563	-0.291949262529157
0.0608143349437961	0.289316162583681	0.191791342328327	-0.196188030198679	-0.291948540268586
0.0608147279793866	0.289316094749251	0.191791290200866	-0.1961880058736	-0.291948489083305
0.060816693157339	0.289315755577338	0.191791029563754	-0.196187884248248	-0.291948233157054
0.0608236348285853	0.289314557510955	0.191790108908137	-0.196187454627077	-0.291947329141304
0.0608487228643979	0.289310227596279	0.191786781581073	-0.196185901932049	-0.291944061946452
0.0608738109002105	0.289305897746623	0.191783454306029	-0.196184349248963	-0.291940794793793
0.0608864119673638	0.28930372300041	0.191781783122034	-0.196183569381182	-0.291939153803999
0.06088862260369	0.289303341481003	0.191781489943452	-0.196183432567362	-0.291938865922205
0.0608954436436108	0.28930216428508	0.191780585327365	-0.196183010421383	-0.291937977649167
0.0609022646835316	0.289300987093963	0.191779680715123	-0.196182588276287	-0.291937089379247
0.060902928619201	0.28930087251064	0.191779592663603	-0.196182547186238	-0.291937002918392
0.0609061121274035	0.289300323095168	0.19177917046547	-0.196182350163489	-0.291936588347247
0.0609092956356061	0.289299773680743	0.191778748268174	-0.196182153140931	-0.291936173776782
0.0609198989840286	0.28929794374717	0.191777342056687	-0.196181496916955	-0.29193479296693
0.0609329828132287	0.289295685746429	0.191775606897718	-0.196180687183001	-0.291933089149475
0.0609331735044874	0.289295652837157	0.191775581608617	-0.196180675381496	-0.291933064317143
0.0609341269607804	0.289295488290854	0.191775455163157	-0.196180616373983	-0.291932940155522
0.0609388942422459	0.289294665560747	0.191774822936982	-0.196180321336674	-0.291932319348329
0.060959764073858	0.289291063904922	0.191772055248835	-0.196179029750515	-0.291929601645132
0.0609719564099571	0.289288959807264	0.191770438358142	-0.196178275198535	-0.291928013952932
0.0609800362317325	0.289287565436997	0.191769366856667	-0.196177775160928	-0.291926961799927
0.0610086145748124	0.289282633601147	0.191765576997453	-0.196176006537015	-0.291923240368103
0.0610371929178923	0.289277701849658	0.191761787205732	-0.196174237928596	-0.291919518991022
0.0610429950247088	0.289276700593061	0.191761017793007	-0.196173878859462	-0.291918763466595
0.0610640523066233	0.289273066814228	0.191758225427133	-0.196172575714056	-0.291916021500379
0.061099252597902	0.289266992529787	0.191753557665661	-0.196170397336878	-0.291911437973768
0.0611000454119148	0.289266855720523	0.191753452535133	-0.196170348273693	-0.291911334740234
0.0611022829663279	0.289266469604877	0.191753155826132	-0.196170209803012	-0.291911043385054
0.061104520520741	0.289266083489747	0.191752859117543	-0.196170071332425	-0.29191075203021
0.0611107291488276	0.28926501212399	0.191752035831006	-0.196169687113274	-0.291909943598501
0.0611107376376692	0.289265010659152	0.191752034705357	-0.196169686587945	-0.291909942493162
0.0611107800818773	0.289265003334959	0.191752029077112	-0.1961696839613	-0.291909936966468
0.0611109923029175	0.289264966714001	0.191752000935892	-0.196169670828075	-0.291909909332999
0.0611120534081186	0.289264783609278	0.191751860229847	-0.196169605161966	-0.291909771165701
0.0611170297643185	0.289263924888884	0.191751200349862	-0.196169297202256	-0.291909123191661
0.0611220061205184	0.289263066171048	0.191750540471923	-0.196168989243016	-0.291908475219282
0.0611378662674992	0.289260329368129	0.191748437388316	-0.196168007749125	-0.291906410077306
0.0611537264144799	0.289257592591191	0.191746334325494	-0.196167026260007	-0.29190434495219
0.0611703200151484	0.289254729279607	0.191744134028623	-0.196165999386958	-0.291902184343254
0.0611825864041691	0.289252612669046	0.191742507530841	-0.196165240301041	-0.291900587180986
0.0611940714439363	0.289250630897259	0.191740984649621	-0.196164529570264	-0.291899091764526
0.0611966823224752	0.289250180385663	0.191740638456616	-0.196164368001148	-0.291898751814761
0.0612053399267855	0.289248686506141	0.191739490493781	-0.19616383224315	-0.291897624553582
0.0612514594900049	0.289240728653229	0.19173337533316	-0.196160978253	-0.291891619652175
0.0612595169853139	0.289239338368533	0.191732306978587	-0.196160479639837	-0.291890570557455
0.06126373862596	0.289238609946041	0.19173174722749	-0.196160218397162	-0.291890020896953
0.0612762061795063	0.289236458744215	0.191730094152047	-0.196159446884618	-0.291888397619918
0.0612886737330526	0.289234307558442	0.191728441089447	-0.196158675375022	-0.2918867743533
0.0613009705552405	0.289232185846848	0.191726810676557	-0.19615791443341	-0.291885173325989
0.0613085098772108	0.289230885008987	0.191725811057992	-0.196157447892845	-0.291884191722889
0.0613106013532052	0.289230524145857	0.191725533755607	-0.19615731847047	-0.291883919418001
0.0613210587331768	0.289228719836987	0.191724147249106	-0.196156671359842	-0.291882557897955
0.0613374126636524	0.289225898164145	0.191721978958238	-0.196155659370341	-0.291880428679108
0.0613791049856365	0.289218704783367	0.191716451268963	-0.196153079451295	-0.291875000580232
0.0613942366155624	0.289216094093443	0.191714445108989	-0.196152143114858	-0.291873030558455
0.0614072382637656	0.289213850912348	0.191712721358295	-0.196151338583917	-0.291871337856164
0.0614154387142396	0.28921243609336	0.191711634154689	-0.19615083114866	-0.291870270234171
0.0614269237540069	0.289210454597749	0.191710111494427	-0.196150120468615	-0.291868774996932
0.0614298177193747	0.289209955308664	0.191709727820847	-0.196149941394014	-0.291868398232998
0.0614376362380596	0.289208606402222	0.191708691267655	-0.196149457595616	-0.291867380346683
0.0614413027591419	0.289207973830106	0.191708205174229	-0.196149230717101	-0.291866903006825
0.0614417008964177	0.289207905140952	0.191708152390769	-0.196149206081013	-0.291866851173878
0.0614436915827968	0.289207561695425	0.191707888473668	-0.196149082900616	-0.291866592009304
0.0614504535896604	0.289206395075234	0.191706991996752	-0.196148664479322	-0.291865711675414
0.061457215596524	0.289205228459765	0.191706095523615	-0.196148246058895	-0.291864831344589
0.0614643510182323	0.289203997426006	0.191705149549096	-0.196147804533191	-0.291863902403027
0.0614700729266043	0.289203010261468	0.191704390973351	-0.196147450473579	-0.291863157485469
0.0614722030912561	0.289202642758544	0.191704108569793	-0.196147318663646	-0.29186288016648
0.0614828539145149	0.289200805250948	0.191702696557625	-0.196146659615269	-0.291861493576097
0.0615131515256418	0.289195578292711	0.191698679962032	-0.196144784880743	-0.291857549286302
0.0615190658185012	0.289194557967159	0.191697895905015	-0.19614441892227	-0.29185677934218
0.0615209700443267	0.289194229453546	0.191697643462665	-0.196144301094703	-0.291856531443646
0.061524636565409	0.289193596912979	0.191697157394481	-0.196144074221985	-0.291856054124262
0.0615363025851759	0.289191584324826	0.191695610845633	-0.196143352367305	-0.291854535410671
0.0615479686049428	0.289189571750725	0.191694064308028	-0.196142630515207	-0.291853016706199
0.0615540890014951	0.289188515890519	0.191693252945527	-0.196142251807719	-0.291852219945071
0.0615581562649036	0.289187814228716	0.191692713762403	-0.196142000140904	-0.291851690464856
0.0615755652930734	0.289184810938696	0.191690405922844	-0.196140922939896	-0.291849424153553
0.0615900821067866	0.289182306618248	0.191688481510787	-0.196140024701942	-0.291847534366922
0.0615993866449432	0.289180701487844	0.191687248069836	-0.196139448979269	-0.291846323117375
0.0616160232342537	0.289177831524009	0.191685042685287	-0.196138419586576	-0.29184415740787
0.0616382821846707	0.289173991696148	0.191682092023375	-0.196137042317241	-0.291841259822491
0.0616497672244379	0.289172010464798	0.191680569574541	-0.196136331685743	-0.291839764756744
0.0616514509040848	0.289171720022116	0.191680346388061	-0.196136227509058	-0.291839545584387
0.0616569477008768	0.289170771800775	0.191679617741145	-0.196135887398372	-0.291838830042279
0.0616624444976689	0.289169823582554	0.191678889096724	-0.196135547288259	-0.291838114502196
0.0616749069595227	0.289167673772337	0.191677237106879	-0.196134776185052	-0.291836492221054
0.0616827204512103	0.289166325930912	0.191676201378342	-0.196134292734041	-0.291835475117513
0.0617096701071092	0.289161677114968	0.191672629066953	-0.196132625263277	-0.291831967038627
0.061710182729566	0.289161588688315	0.191672561116869	-0.196132593545641	-0.291831900310231
0.0617118037952552	0.289161309056943	0.191672346238503	-0.196132493245014	-0.29183168929518
0.0617134248609444	0.289161029425841	0.191672131360354	-0.196132392944437	-0.291831478280305
0.0617216159909378	0.289159616473859	0.191671045599621	-0.196131886133495	-0.291830412039798
0.0617266993814032	0.289158739603622	0.191670371782586	-0.196131571608799	-0.291829750336428
0.0617331010307051	0.289157635341321	0.191669523229844	-0.196131175520152	-0.291828917038176
0.0617516171381854	0.28915444140082	0.191667068897991	-0.196130029879144	-0.291826506824754
0.061756753575431	0.289153555396088	0.191666388062202	-0.196129712075209	-0.291825838226635
0.0617631021779526	0.289152460303854	0.191665546556674	-0.196129319272336	-0.291825011846217
0.061768712206194	0.289151492614295	0.191664802951735	-0.196128972167415	-0.291824281606263
0.0617792571845111	0.289149673690102	0.191663405229986	-0.196128319727777	-0.291822909004889
0.0617907422242784	0.289147692625907	0.191661882914889	-0.196127609126991	-0.291821414047619
0.0617910072501123	0.289147646911539	0.191661847786464	-0.196127592729379	-0.291821379550473
0.0617923323792818	0.289147418339803	0.191661672144429	-0.196127510741338	-0.291821207064811
0.0617985465720826	0.289146346455144	0.1916608484731	-0.196127126258894	-0.291820398194927
0.061800638048077	0.289145985697837	0.19166057125538	-0.196126996855961	-0.291820125958712
0.0618110954280487	0.289144181918074	0.191659185172204	-0.196126349842538	-0.291818764782031
0.0618312807020013	0.289140700218558	0.191656509721794	-0.196125100955925	-0.291816137402362
0.0618609636800945	0.289135580363929	0.191652575462483	-0.196123264449236	-0.291812273820798
0.0619181345724053	0.28912571952553	0.191644998088402	-0.196119727293094	-0.291804832536846
0.0619317375912895	0.289123373325834	0.191643195197356	-0.196118885685103	-0.291803062019045
0.0619457768827206	0.28912095189945	0.191641334500475	-0.196118017088956	-0.291801234730648
0.0619463538189344	0.289120852392829	0.191641258036607	-0.196117981394601	-0.291801159639616
0.0619465883557264	0.289120811941289	0.191641226952433	-0.196117966884092	-0.291801129113527
0.0619472522913958	0.289120697429563	0.191641138958195	-0.196117925807195	-0.291801042699134
0.0619488335573159	0.289120424702285	0.191640929386398	-0.19611782797622	-0.291800836889954
0.0619533362080088	0.289119648113466	0.191640332632367	-0.196117549403025	-0.291800250849754
0.0619578388587016	0.28911887152674	0.191639735880011	-0.196117270830215	-0.291799664810912
0.0619693238984689	0.289116890674268	0.191638213734309	-0.196116560268331	-0.291798169991043
0.0619774971766821	0.289115481017579	0.191637130512626	-0.196116054601604	-0.291797106214417
0.062009102513373	0.289110030065982	0.191632941843061	-0.196114099245468	-0.291792992727343
0.0620284068192928	0.289106700715778	0.191630383475247	-0.196112904937721	-0.291790480272776
0.0620291106889877	0.289106579322412	0.19163029019314	-0.196112861391247	-0.291790388664637
0.0620326300374625	0.289105972356347	0.191629823783214	-0.196112643659019	-0.291789930624444
0.0620407478510387	0.289104572318743	0.191628747954797	-0.196112141433537	-0.291788874101116
0.062044125696367	0.289103989761116	0.191628300301135	-0.196111932456453	-0.291788434480053
0.0620572645028759	0.28910172379765	0.191626559071442	-0.196111119600253	-0.291786724493074
0.0620832877475161	0.28909723579255	0.191623110364487	-0.196109509634481	-0.291783337658737
0.0620873186969036	0.289096540615644	0.191622576171568	-0.1961092602551	-0.29178281304882
0.0621032752988018	0.289093788759012	0.191620461570306	-0.196108273084353	-0.291780736379595
0.0621124444952548	0.289092207462159	0.191619246459298	-0.196107705825252	-0.291779543063806
0.0621488441929358	0.289085930146276	0.191614422803747	-0.196105453946839	-0.291774805917557
0.0621524811925407	0.289085302934422	0.191613940837807	-0.196105228944129	-0.291774332594353
0.0621550528210224	0.289084859449944	0.191613600052799	-0.196105069850675	-0.291773997920276
0.0621669647576506	0.289082805212273	0.191612021523423	-0.196104332921938	-0.29177244769575
0.0621788766942787	0.289080750989247	0.191610443005763	-0.196103595995892	-0.291770897480729
0.0621903617340459	0.289078770398792	0.1916089210697	-0.196102885482157	-0.291769402830906
0.0621915288015672	0.289078569139233	0.191608766416762	-0.196102813282503	-0.291769250950579
0.0621954997391549	0.289077884356301	0.191608240212261	-0.196102567623971	-0.291768734179709
0.0621994706767426	0.289077199574995	0.191607714009062	-0.196102321965739	-0.291768217409896
0.0622193253646812	0.289073775692879	0.191605083012597	-0.196101093679062	-0.291765633576669
0.0622415434434002	0.289069944299259	0.191602138875651	-0.196099719192887	-0.291762742209719
0.0622416538330572	0.289069925263257	0.191602124247923	-0.19609971236383	-0.291762727844158
0.0622422057813422	0.289069830083263	0.191602051109299	-0.196099678218546	-0.291762656016363
0.0622449655227668	0.289069354183767	0.191601685416558	-0.196099507492211	-0.291762296877698
0.0622492123163348	0.289068621853316	0.191601122676087	-0.196099244772409	-0.291761744222652
0.0622531388728245	0.289067944747211	0.191600602371394	-0.196099001863769	-0.291761233242625
0.0622619629990582	0.289066423096634	0.191599433098505	-0.196098455977743	-0.291760084924123
0.0622645375012995	0.289065979145657	0.191599091955949	-0.196098296711851	-0.29175974989493
0.0622653250679099	0.289065843336642	0.191598987597055	-0.196098247990808	-0.291759647406157
0.0622657289681719	0.289065773687578	0.19159893407705	-0.196098223004428	-0.291759594845231
0.062267748469482	0.289065425442511	0.191598666477228	-0.196098098072575	-0.291759332040768
0.0622760225410667	0.289063998656735	0.191597570101121	-0.196097586216774	-0.291758255311
0.0622763420041933	0.289063943568467	0.191597527769991	-0.196097566453972	-0.291758213738396
0.0622779393198262	0.289063668127285	0.191597316114466	-0.196097467639991	-0.291758005875481
0.0622810439449841	0.289063132766331	0.191596904730461	-0.196097275580172	-0.291757601862873
0.0622938436888065	0.289060925591521	0.191595208685519	-0.196096483758176	-0.291755936207131
0.0622957831621997	0.289060591152176	0.191594951694522	-0.196096363778101	-0.291755683820616
0.0623019227301772	0.289059532458545	0.19159413816971	-0.19609598397144	-0.291754884871297
0.0623080622981548	0.289058473768804	0.191593324648011	-0.196095604165493	-0.291754085924502
0.0623266795517401	0.289055263486022	0.191590857793176	-0.196094452469346	-0.291751663262131
0.0623452968053254	0.289052053239007	0.191588390966959	-0.196093300779773	-0.291749240622974
0.0623516821418195	0.2890509521983	0.191587544902704	-0.196092905775362	-0.291748409712731
0.0623596758104604	0.289049573834494	0.19158648573738	-0.196092411278727	-0.291747369517499
0.0623778597636973	0.289046438364689	0.191584076373606	-0.196091286405029	-0.291745003303075
0.0623999932668632	0.289042621917697	0.191581143733483	-0.196089917217517	-0.291742123177372
[truncated: 6,048 more rows]
